# Supplementary material for: Plug-and-Play Pairing via Defined Divalent Streptavidins
Source: J Mol Biol. 2014 Jan 9;426(1):199–214. doi: 10.1016/j.jmb.2013.09.016 (PMC4047826; doi:10.1016/j.jmb.2013.09.016)
Supplement: Supplementary file 2 — Supplementary material 1. [file mmc2.pdb]

HEADER    BIOTIN-BINDING PROTEIN                  08-JUL-13   4BX5              
TITLE     CIS-DIVALENT STREPTAVIDIN                                             
COMPND    MOL_ID: 1;                                                            
COMPND   2 MOLECULE: STREPTAVIDIN;                                              
COMPND   3 CHAIN: A, C;                                                         
COMPND   4 FRAGMENT: RESIDUES 37-163;                                           
COMPND   5 ENGINEERED: YES;                                                     
COMPND   6 MUTATION: YES;                                                       
COMPND   7 MOL_ID: 2;                                                           
COMPND   8 MOLECULE: STREPTAVIDIN;                                              
COMPND   9 CHAIN: B, D;                                                         
COMPND  10 FRAGMENT: RESIDUES 37-163;                                           
COMPND  11 ENGINEERED: YES                                                      
SOURCE    MOL_ID: 1;                                                            
SOURCE   2 ORGANISM_SCIENTIFIC: STREPTOMYCES AVIDINII;                          
SOURCE   3 ORGANISM_TAXID: 1895;                                                
SOURCE   4 EXPRESSION_SYSTEM: ESCHERICHIA COLI;                                 
SOURCE   5 EXPRESSION_SYSTEM_TAXID: 469008;                                     
SOURCE   6 EXPRESSION_SYSTEM_STRAIN: BL21(DE3);                                 
SOURCE   7 EXPRESSION_SYSTEM_VARIANT: RIPL;                                     
SOURCE   8 EXPRESSION_SYSTEM_VECTOR_TYPE: PLASMID;                              
SOURCE   9 EXPRESSION_SYSTEM_VECTOR: PET21;                                     
SOURCE  10 MOL_ID: 2;                                                           
SOURCE  11 ORGANISM_SCIENTIFIC: STREPTOMYCES AVIDINII;                          
SOURCE  12 ORGANISM_TAXID: 1895;                                                
SOURCE  13 EXPRESSION_SYSTEM: ESCHERICHIA COLI;                                 
SOURCE  14 EXPRESSION_SYSTEM_TAXID: 469008;                                     
SOURCE  15 EXPRESSION_SYSTEM_STRAIN: BL21(DE3);                                 
SOURCE  16 EXPRESSION_SYSTEM_VARIANT: RIPL;                                     
SOURCE  17 EXPRESSION_SYSTEM_VECTOR_TYPE: PLASMID;                              
SOURCE  18 EXPRESSION_SYSTEM_VECTOR: PET21                                      
KEYWDS    BIOTIN-BINDING PROTEIN, BIOTIN, AVIDIN                                
EXPDTA    X-RAY DIFFRACTION                                                     
AUTHOR    M.FAIRHEAD,D.KRNDIJA,E.D.LOWE,M.HOWARTH                               
REVDAT   1   09-JUL-13 4BX5    0                                                
JRNL        AUTH   M.FAIRHEAD,D.KRNDIJA,E.D.LOWE,M.HOWARTH                      
JRNL        TITL   PLUG-AND-PLAY PAIRING VIA DEFINED DIVALENT STREPTAVIDINS     
JRNL        REF    TO BE PUBLISHED                                              
JRNL        REFN                                                                
REMARK   2                                                                      
REMARK   2 RESOLUTION.    1.43 ANGSTROMS.                                       
REMARK   3                                                                      
REMARK   3 REFINEMENT.                                                          
REMARK   3   PROGRAM     : PHENIX (PHENIX.REFINE)                               
REMARK   3   AUTHORS     : PAUL ADAMS,PAVEL AFONINE,VICENT CHEN,IAN             
REMARK   3               : DAVIS,KRESHNA GOPAL,RALF GROSSE-KUNSTLEVE,           
REMARK   3               : LI-WEI HUNG,ROBERT IMMORMINO,TOM IOERGER,            
REMARK   3               : AIRLIE MCCOY,ERIK MCKEE,NIGEL MORIARTY,              
REMARK   3               : REETAL PAI,RANDY READ,JANE RICHARDSON,               
REMARK   3               : DAVID RICHARDSON,TOD ROMO,JIM SACCHETTINI,           
REMARK   3               : NICHOLAS SAUTER,JACOB SMITH,LAURENT                  
REMARK   3               : STORONI,TOM TERWILLIGER,PETER ZWART                  
REMARK   3                                                                      
REMARK   3    REFINEMENT TARGET : ML                                            
REMARK   3                                                                      
REMARK   3  DATA USED IN REFINEMENT.                                            
REMARK   3   RESOLUTION RANGE HIGH (ANGSTROMS) : 1.431                          
REMARK   3   RESOLUTION RANGE LOW  (ANGSTROMS) : 42.120                         
REMARK   3   MIN(FOBS/SIGMA_FOBS)              : 1.35                           
REMARK   3   COMPLETENESS FOR RANGE        (%) : 92.58                          
REMARK   3   NUMBER OF REFLECTIONS             : 75104                          
REMARK   3                                                                      
REMARK   3  FIT TO DATA USED IN REFINEMENT.                                     
REMARK   3   R VALUE     (WORKING + TEST SET) : 0.1614                          
REMARK   3   R VALUE            (WORKING SET) : 0.1601                          
REMARK   3   FREE R VALUE                     : 0.1873                          
REMARK   3   FREE R VALUE TEST SET SIZE   (%) : 5.0                             
REMARK   3   FREE R VALUE TEST SET COUNT      : 3785                            
REMARK   3                                                                      
REMARK   3  FIT TO DATA USED IN REFINEMENT (IN BINS).                           
REMARK   3   BIN  RESOLUTION RANGE  COMPL.    NWORK NFREE   RWORK  RFREE        
REMARK   3     1 42.1382 -  4.2913    0.98     2878   141  0.1505 0.1608        
REMARK   3     2  4.2913 -  3.4066    0.86     2476   120  0.1247 0.1447        
REMARK   3     3  3.4066 -  2.9761    0.94     2720   141  0.1362 0.1449        
REMARK   3     4  2.9761 -  2.7041    0.95     2688   158  0.1408 0.1669        
REMARK   3     5  2.7041 -  2.5103    0.96     2766   145  0.1493 0.1743        
REMARK   3     6  2.5103 -  2.3623    0.96     2718   161  0.1514 0.1969        
REMARK   3     7  2.3623 -  2.2440    0.96     2745   156  0.1547 0.1821        
REMARK   3     8  2.2440 -  2.1463    0.94     2671   138  0.1544 0.2129        
REMARK   3     9  2.1463 -  2.0637    0.81     2331   121  0.1589 0.1899        
REMARK   3    10  2.0637 -  1.9925    0.91     2569   137  0.1633 0.1868        
REMARK   3    11  1.9925 -  1.9302    0.93     2641   145  0.1635 0.1937        
REMARK   3    12  1.9302 -  1.8750    0.94     2681   118  0.1616 0.2032        
REMARK   3    13  1.8750 -  1.8256    0.94     2692   157  0.1681 0.2034        
REMARK   3    14  1.8256 -  1.7811    0.95     2659   145  0.1750 0.2101        
REMARK   3    15  1.7811 -  1.7406    0.95     2745   140  0.1778 0.2167        
REMARK   3    16  1.7406 -  1.7036    0.95     2689   165  0.1787 0.2177        
REMARK   3    17  1.7036 -  1.6695    0.95     2676   149  0.1906 0.2391        
REMARK   3    18  1.6695 -  1.6380    0.95     2743   133  0.1886 0.2143        
REMARK   3    19  1.6380 -  1.6087    0.95     2701   146  0.1949 0.2593        
REMARK   3    20  1.6087 -  1.5815    0.95     2666   160  0.2047 0.2538        
REMARK   3    21  1.5815 -  1.5559    0.94     2715   127  0.2126 0.2570        
REMARK   3    22  1.5559 -  1.5320    0.89     2489   127  0.2127 0.2323        
REMARK   3    23  1.5320 -  1.5095    0.80     2307   133  0.2240 0.2514        
REMARK   3    24  1.5095 -  1.4882    0.90     2548   110  0.2366 0.2481        
REMARK   3    25  1.4882 -  1.4681    0.90     2570   140  0.2541 0.2600        
REMARK   3    26  1.4681 -  1.4490    0.93     2592   134  0.2633 0.2710        
REMARK   3    27  1.4490 -  1.4309    0.92     2643   138  0.2813 0.2937        
REMARK   3                                                                      
REMARK   3  BULK SOLVENT MODELLING.                                             
REMARK   3   METHOD USED        : FLAT BULK SOLVENT MODEL                       
REMARK   3   SOLVENT RADIUS     : 1.11                                          
REMARK   3   SHRINKAGE RADIUS   : 0.90                                          
REMARK   3   K_SOL              : NULL                                          
REMARK   3   B_SOL              : NULL                                          
REMARK   3                                                                      
REMARK   3  ERROR ESTIMATES.                                                    
REMARK   3   COORDINATE ERROR (MAXIMUM-LIKELIHOOD BASED)     : 0.14             
REMARK   3   PHASE ERROR (DEGREES, MAXIMUM-LIKELIHOOD BASED) : 19.95            
REMARK   3                                                                      
REMARK   3  B VALUES.                                                           
REMARK   3   FROM WILSON PLOT           (A**2) : 14.65                          
REMARK   3   MEAN B VALUE      (OVERALL, A**2) : 22                             
REMARK   3   OVERALL ANISOTROPIC B VALUE.                                       
REMARK   3    B11 (A**2) : NULL                                                 
REMARK   3    B22 (A**2) : NULL                                                 
REMARK   3    B33 (A**2) : NULL                                                 
REMARK   3    B12 (A**2) : NULL                                                 
REMARK   3    B13 (A**2) : NULL                                                 
REMARK   3    B23 (A**2) : NULL                                                 
REMARK   3                                                                      
REMARK   3  TWINNING INFORMATION.                                               
REMARK   3   FRACTION: NULL                                                     
REMARK   3   OPERATOR: NULL                                                     
REMARK   3                                                                      
REMARK   3  DEVIATIONS FROM IDEAL VALUES.                                       
REMARK   3                 RMSD          COUNT                                  
REMARK   3   BOND      :  0.010           3886                                  
REMARK   3   ANGLE     :  1.298           5335                                  
REMARK   3   CHIRALITY :  0.081            593                                  
REMARK   3   PLANARITY :  0.006            679                                  
REMARK   3   DIHEDRAL  : 11.858           1277                                  
REMARK   3                                                                      
REMARK   3  TLS DETAILS                                                         
REMARK   3   NUMBER OF TLS GROUPS  : NULL                                       
REMARK   3                                                                      
REMARK   3  NCS DETAILS                                                         
REMARK   3   NUMBER OF NCS GROUPS : NULL                                        
REMARK   3                                                                      
REMARK   3  OTHER REFINEMENT REMARKS: NULL                                      
REMARK   4                                                                      
REMARK   4 4BX5 COMPLIES WITH FORMAT V. 3.30, 13-JUL-11                         
REMARK 100                                                                      
REMARK 100 THIS ENTRY HAS BEEN PROCESSED BY PDBE ON 09-JUL-13.                  
REMARK 100 THE PDBE ID CODE IS EBI-57609.                                       
REMARK 200                                                                      
REMARK 200 EXPERIMENTAL DETAILS                                                 
REMARK 200  EXPERIMENT TYPE                : X-RAY DIFFRACTION                  
REMARK 200  DATE OF DATA COLLECTION        : 09-MAR-12                          
REMARK 200  TEMPERATURE           (KELVIN) : 100                                
REMARK 200  PH                             : 6.5                                
REMARK 200  NUMBER OF CRYSTALS USED        : 1                                  
REMARK 200                                                                      
REMARK 200  SYNCHROTRON              (Y/N) : Y                                  
REMARK 200  RADIATION SOURCE               : DIAMOND                            
REMARK 200  BEAMLINE                       : I04-1                              
REMARK 200  X-RAY GENERATOR MODEL          : NULL                               
REMARK 200  MONOCHROMATIC OR LAUE    (M/L) : M                                  
REMARK 200  WAVELENGTH OR RANGE        (A) : 0.91730                            
REMARK 200  MONOCHROMATOR                  : NULL                               
REMARK 200  OPTICS                         : NULL                               
REMARK 200                                                                      
REMARK 200  DETECTOR TYPE                  : CCD (300MM)                        
REMARK 200  DETECTOR MANUFACTURER          : MARRESEARCH                        
REMARK 200  INTENSITY-INTEGRATION SOFTWARE : XDS                                
REMARK 200  DATA SCALING SOFTWARE          : XSCALE                             
REMARK 200                                                                      
REMARK 200  NUMBER OF UNIQUE REFLECTIONS   : 75108                              
REMARK 200  RESOLUTION RANGE HIGH      (A) : 1.43                               
REMARK 200  RESOLUTION RANGE LOW       (A) : 42.12                              
REMARK 200  REJECTION CRITERIA  (SIGMA(I)) : 2.0                                
REMARK 200                                                                      
REMARK 200 OVERALL.                                                             
REMARK 200  COMPLETENESS FOR RANGE     (%) : 92.6                               
REMARK 200  DATA REDUNDANCY                : 3.6                                
REMARK 200  R MERGE                    (I) : 0.06                               
REMARK 200  R SYM                      (I) : NULL                               
REMARK 200  <I/SIGMA(I)> FOR THE DATA SET  : 11.40                              
REMARK 200                                                                      
REMARK 200 IN THE HIGHEST RESOLUTION SHELL.                                     
REMARK 200  HIGHEST RESOLUTION SHELL, RANGE HIGH (A) : 1.43                     
REMARK 200  HIGHEST RESOLUTION SHELL, RANGE LOW  (A) : 1.48                     
REMARK 200  COMPLETENESS FOR SHELL     (%) : 91.6                               
REMARK 200  DATA REDUNDANCY IN SHELL       : 3.6                                
REMARK 200  R MERGE FOR SHELL          (I) : 0.58                               
REMARK 200  R SYM FOR SHELL            (I) : NULL                               
REMARK 200  <I/SIGMA(I)> FOR SHELL         : 2.21                               
REMARK 200                                                                      
REMARK 200 DIFFRACTION PROTOCOL: SINGLE WAVELENGTH                              
REMARK 200 METHOD USED TO DETERMINE THE STRUCTURE: MOLECULAR REPLACEMENT        
REMARK 200 SOFTWARE USED: PHASER                                                
REMARK 200 STARTING MODEL: PDB ENTRY 3RY1                                       
REMARK 200                                                                      
REMARK 200 REMARK: NONE                                                         
REMARK 280                                                                      
REMARK 280 CRYSTAL                                                              
REMARK 280 SOLVENT CONTENT, VS   (%): 41.44                                     
REMARK 280 MATTHEWS COEFFICIENT, VM (ANGSTROMS**3/DA): 2.12                     
REMARK 280                                                                      
REMARK 280 CRYSTALLIZATION CONDITIONS: 2.5 % W/V POLYETHYLENE GLYCOL            
REMARK 280  (PEG) 1000, 12.5 % W/V PEG 3350, 12.5 % V/V MPD, 30 MM OF           
REMARK 280  ETHYLENE GLYCOL MIX (DI-ETHYLENEGLYCOL, TRI-ETHYLENEGLYCOL,         
REMARK 280   TETRA-ETHYLENEGLYCOL, PENTA-ETHYLENEGLYCOL) AND 0.1 M              
REMARK 280  MES/IMIDAZOLE PH 6.5,  CORRESPONDING TO CONDITION E4 OF             
REMARK 280  THE MORPHEUS SCREEN                                                 
REMARK 290                                                                      
REMARK 290 CRYSTALLOGRAPHIC SYMMETRY                                            
REMARK 290 SYMMETRY OPERATORS FOR SPACE GROUP: P 1 21 1                         
REMARK 290                                                                      
REMARK 290      SYMOP   SYMMETRY                                                
REMARK 290     NNNMMM   OPERATOR                                                
REMARK 290       1555   X,Y,Z                                                   
REMARK 290       2555   -X,Y+1/2,-Z                                             
REMARK 290                                                                      
REMARK 290     WHERE NNN -> OPERATOR NUMBER                                     
REMARK 290           MMM -> TRANSLATION VECTOR                                  
REMARK 290                                                                      
REMARK 290 CRYSTALLOGRAPHIC SYMMETRY TRANSFORMATIONS                            
REMARK 290 THE FOLLOWING TRANSFORMATIONS OPERATE ON THE ATOM/HETATM             
REMARK 290 RECORDS IN THIS ENTRY TO PRODUCE CRYSTALLOGRAPHICALLY                
REMARK 290 RELATED MOLECULES.                                                   
REMARK 290   SMTRY1   1  1.000000  0.000000  0.000000        0.00000            
REMARK 290   SMTRY2   1  0.000000  1.000000  0.000000        0.00000            
REMARK 290   SMTRY3   1  0.000000  0.000000  1.000000        0.00000            
REMARK 290   SMTRY1   2 -1.000000  0.000000  0.000000        0.00000            
REMARK 290   SMTRY2   2  0.000000  1.000000  0.000000       42.12000            
REMARK 290   SMTRY3   2  0.000000  0.000000 -1.000000        0.00000            
REMARK 290                                                                      
REMARK 290 REMARK: NULL                                                         
REMARK 300                                                                      
REMARK 300 BIOMOLECULE: 1                                                       
REMARK 300 SEE REMARK 350 FOR THE AUTHOR PROVIDED AND/OR PROGRAM                
REMARK 300 GENERATED ASSEMBLY INFORMATION FOR THE STRUCTURE IN                  
REMARK 300 THIS ENTRY. THE REMARK MAY ALSO PROVIDE INFORMATION ON               
REMARK 300 BURIED SURFACE AREA.                                                 
REMARK 350                                                                      
REMARK 350 COORDINATES FOR A COMPLETE MULTIMER REPRESENTING THE KNOWN           
REMARK 350 BIOLOGICALLY SIGNIFICANT OLIGOMERIZATION STATE OF THE                
REMARK 350 MOLECULE CAN BE GENERATED BY APPLYING BIOMT TRANSFORMATIONS          
REMARK 350 GIVEN BELOW.  BOTH NON-CRYSTALLOGRAPHIC AND                          
REMARK 350 CRYSTALLOGRAPHIC OPERATIONS ARE GIVEN.                               
REMARK 350                                                                      
REMARK 350 BIOMOLECULE: 1                                                       
REMARK 350 SOFTWARE DETERMINED QUATERNARY STRUCTURE: TETRAMERIC                 
REMARK 350 SOFTWARE USED: PISA                                                  
REMARK 350 TOTAL BURIED SURFACE AREA: 11070 ANGSTROM**2                         
REMARK 350 SURFACE AREA OF THE COMPLEX: 19720 ANGSTROM**2                       
REMARK 350 CHANGE IN SOLVENT FREE ENERGY: -29.0 KCAL/MOL                        
REMARK 350 APPLY THE FOLLOWING TO CHAINS: A, B, C, D                            
REMARK 350   BIOMT1   1  1.000000  0.000000  0.000000        0.00000            
REMARK 350   BIOMT2   1  0.000000  1.000000  0.000000        0.00000            
REMARK 350   BIOMT3   1  0.000000  0.000000  1.000000        0.00000            
REMARK 465                                                                      
REMARK 465 MISSING RESIDUES                                                     
REMARK 465 THE FOLLOWING RESIDUES WERE NOT LOCATED IN THE                       
REMARK 465 EXPERIMENT. (M=MODEL NUMBER; RES=RESIDUE NAME; C=CHAIN               
REMARK 465 IDENTIFIER; SSSEQ=SEQUENCE NUMBER; I=INSERTION CODE.)                
REMARK 465                                                                      
REMARK 465   M RES C SSSEQI                                                     
REMARK 465     ALA A    13                                                      
REMARK 465     VAL A    47                                                      
REMARK 465     GLY A    48                                                      
REMARK 465     ASP A    48A                                                     
REMARK 465     ASP A    48B                                                     
REMARK 465     ASP A    48C                                                     
REMARK 465     GLY A    48D                                                     
REMARK 465     ASP A    48E                                                     
REMARK 465     ASP A    48F                                                     
REMARK 465     ASP A    48G                                                     
REMARK 465     GLY A    48H                                                     
REMARK 465     ASP A    48I                                                     
REMARK 465     ASP A    48J                                                     
REMARK 465     ASP A    48K                                                     
REMARK 465     SER A   136                                                      
REMARK 465     ALA A   137                                                      
REMARK 465     ALA A   138                                                      
REMARK 465     SER A   139                                                      
REMARK 465     ALA B    13                                                      
REMARK 465     GLU B    14                                                      
REMARK 465     ALA B    15                                                      
REMARK 465     ALA B   137                                                      
REMARK 465     ALA B   138                                                      
REMARK 465     SER B   139                                                      
REMARK 465     ALA C    13                                                      
REMARK 465     VAL C    47                                                      
REMARK 465     GLY C    48                                                      
REMARK 465     ASP C    48A                                                     
REMARK 465     ASP C    48B                                                     
REMARK 465     ASP C    48C                                                     
REMARK 465     GLY C    48D                                                     
REMARK 465     ASP C    48E                                                     
REMARK 465     ASP C    48F                                                     
REMARK 465     ASP C    48G                                                     
REMARK 465     GLY C    48H                                                     
REMARK 465     ASP C    48I                                                     
REMARK 465     ASP C    48J                                                     
REMARK 465     ASP C    48K                                                     
REMARK 465     PRO C   135                                                      
REMARK 465     SER C   136                                                      
REMARK 465     ALA C   137                                                      
REMARK 465     ALA C   138                                                      
REMARK 465     SER C   139                                                      
REMARK 465     ALA D    13                                                      
REMARK 465     GLU D    14                                                      
REMARK 465     ALA D    15                                                      
REMARK 465     SER D   136                                                      
REMARK 465     ALA D   137                                                      
REMARK 465     ALA D   138                                                      
REMARK 465     SER D   139                                                      
REMARK 500                                                                      
REMARK 500 GEOMETRY AND STEREOCHEMISTRY                                         
REMARK 500 SUBTOPIC: CLOSE CONTACTS IN SAME ASYMMETRIC UNIT                     
REMARK 500                                                                      
REMARK 500 THE FOLLOWING ATOMS ARE IN CLOSE CONTACT.                            
REMARK 500                                                                      
REMARK 500  ATM1  RES C  SSEQI   ATM2  RES C  SSEQI           DISTANCE          
REMARK 500   OD1  ASP A   128     O    HOH A  2020              2.10            
REMARK 500   OD1  ASP C   128     O    HOH C  2015              1.95            
REMARK 500   NZ   LYS C   132     O    HOH C  2006              2.09            
REMARK 500   O    HOH A  2004     O    HOH A  2079              2.09            
REMARK 500   O    HOH A  2042     O    HOH A  2094              2.07            
REMARK 500   O    HOH A  2043     O    HOH A  2044              2.07            
REMARK 500   O    HOH A  2044     O    HOH A  2080              2.17            
REMARK 500   O    HOH A  2065     O    HOH A  2131              2.10            
REMARK 500   O    HOH A  2089     O    HOH A  2109              2.16            
REMARK 500   O    HOH A  2115     O    HOH A  2116              2.14            
REMARK 500   O    HOH B  2076     O    HOH A  2105              2.19            
REMARK 500   O    HOH C  2037     O    HOH C  2038              2.14            
REMARK 500   O    HOH D  2054     O    HOH D  2055              2.12            
REMARK 500                                                                      
REMARK 500 REMARK: NULL                                                         
REMARK 500                                                                      
REMARK 500 GEOMETRY AND STEREOCHEMISTRY                                         
REMARK 500 SUBTOPIC: TORSION ANGLES                                             
REMARK 500                                                                      
REMARK 500 TORSION ANGLES OUTSIDE THE EXPECTED RAMACHANDRAN REGIONS:            
REMARK 500 (M=MODEL NUMBER; RES=RESIDUE NAME; C=CHAIN IDENTIFIER;               
REMARK 500 SSEQ=SEQUENCE NUMBER; I=INSERTION CODE).                             
REMARK 500                                                                      
REMARK 500 STANDARD TABLE:                                                      
REMARK 500 FORMAT:(10X,I3,1X,A3,1X,A1,I4,A1,4X,F7.2,3X,F7.2)                    
REMARK 500                                                                      
REMARK 500 EXPECTED VALUES: GJ KLEYWEGT AND TA JONES (1996). PHI/PSI-           
REMARK 500 CHOLOGY: RAMACHANDRAN REVISITED. STRUCTURE 4, 1395 - 1400            
REMARK 500                                                                      
REMARK 500  M RES CSSEQI        PSI       PHI                                   
REMARK 500    THR A  66       63.46   -111.45                                   
REMARK 500    TRP A  79       47.18    -80.90                                   
REMARK 500    GLU A 101       63.81   -115.50                                   
REMARK 500    SER B  52     -167.58     76.56                                   
REMARK 500    GLU C 101       65.11   -104.11                                   
REMARK 500    SER D  52     -164.70     67.72                                   
REMARK 500    TRP D  79       47.08    -82.93                                   
REMARK 500                                                                      
REMARK 500 REMARK: NULL                                                         
REMARK 525                                                                      
REMARK 525 SOLVENT                                                              
REMARK 525                                                                      
REMARK 525 THE SOLVENT MOLECULES HAVE CHAIN IDENTIFIERS THAT                    
REMARK 525 INDICATE THE POLYMER CHAIN WITH WHICH THEY ARE MOST                  
REMARK 525 CLOSELY ASSOCIATED. THE REMARK LISTS ALL THE SOLVENT                 
REMARK 525 MOLECULES WHICH ARE MORE THAN 5A AWAY FROM THE                       
REMARK 525 NEAREST POLYMER CHAIN (M = MODEL NUMBER;                             
REMARK 525 RES=RESIDUE NAME; C=CHAIN IDENTIFIER; SSEQ=SEQUENCE                  
REMARK 525 NUMBER; I=INSERTION CODE):                                           
REMARK 525                                                                      
REMARK 525  M RES CSSEQI                                                        
REMARK 525    HOH S 378        DISTANCE =   6.7 ANGSTROMS                       
REMARK 525                                                                      
REMARK 525 THE FOLLOWING SOLVENT MOLECULES LIE FARTHER THAN EXPECTED            
REMARK 525 FROM THE PROTEIN OR NUCLEIC ACID MOLECULE AND ARE                    
REMARK 525 ASSOCIATED WITH A SYMMETRY RELATED MOLECULE (M=MODEL                 
REMARK 525 NUMBER; RES=RESIDUE NAME; C=CHAIN IDENTIFIER; SSEQ=SEQUENCE          
REMARK 525 NUMBER; I=INSERTION CODE): THESE HAVE BEEN REPOSITIONED              
REMARK 525 BY APPLYING THE SYMMETRY TRANSFORMATION INDICATED.                   
REMARK 525                                                                      
REMARK 525  M RES CSSEQI     ORIGINAL COORDINATES   SYMMETRY TRANS.    DIST.    
REMARK 525                    X       Y       Z                                 
REMARK 525    HOH S 203   -19.813 -30.591 -13.481    002      455      3.40     
REMARK 525    HOH S 403   -13.738   1.491 -43.147    001      556      3.46     
REMARK 525    HOH S 349     0.809  -6.455 -41.029    001      556      2.66     
REMARK 525    HOH S 426   -25.822 -30.679 -12.887    002      455      2.93     
REMARK 525    HOH S 346    12.347  -1.774   3.017    001      455      3.50     
REMARK 525    HOH S 509   -13.493  -5.541 -45.106    001      556      2.89     
REMARK 525    HOH S 383    -2.694 -17.911   0.894    002      555      3.04     
REMARK 525    HOH S 398     4.309 -17.841  -1.288    002      555      3.08     
REMARK 525    HOH S 216    15.001  12.216  -9.240    001      455      3.32     
REMARK 525    HOH S 411    -1.855 -20.320  -0.271    002      555      3.06     
REMARK 525    HOH S 454   -26.774   4.904 -10.075    001      655      3.20     
REMARK 525    HOH S 322     2.227 -21.404  -2.521    002      555      3.36     
REMARK 525    HOH S 395     0.062 -19.784 -32.303    002      554      3.22     
REMARK 525    HOH S 396   -25.137 -18.279 -32.883    002      454      3.35     
REMARK 525    HOH S 120   -26.473 -16.661 -31.014    002      454      2.60     
REMARK 525    HOH S 430   -14.816  10.842  16.225    001      554      2.49     
REMARK 525    HOH S 382   -26.706 -27.090 -18.777    002      454      2.91     
REMARK 525    HOH S 312   -25.396  12.096 -30.295    002      444      3.31     
REMARK 525    HOH S 257    -4.033  16.786   5.581    002      545      2.82     
REMARK 525    HOH S 263   -13.794 -26.973 -34.380    002      454      5.05     
REMARK 525    HOH S 492   -16.434  21.067   3.666    002      445      3.50     
REMARK 700                                                                      
REMARK 700 SHEET                                                                
REMARK 700 DETERMINATION METHOD: DSSP                                           
REMARK 700 THE SHEETS PRESENTED AS "AA" IN EACH CHAIN ON SHEET RECORDS          
REMARK 700 BELOW IS ACTUALLY AN  8-STRANDED BARREL THIS IS REPRESENTED BY       
REMARK 700 A  9-STRANDED SHEET IN WHICH THE FIRST AND LAST STRANDS              
REMARK 700 ARE IDENTICAL.                                                       
REMARK 700                                                                      
REMARK 700 THE SHEETS PRESENTED AS "BA" IN EACH CHAIN ON SHEET RECORDS          
REMARK 700 BELOW IS ACTUALLY AN  8-STRANDED BARREL THIS IS REPRESENTED BY       
REMARK 700 A  9-STRANDED SHEET IN WHICH THE FIRST AND LAST STRANDS              
REMARK 700 ARE IDENTICAL.                                                       
REMARK 700                                                                      
REMARK 700 THE SHEETS PRESENTED AS "CA" IN EACH CHAIN ON SHEET RECORDS          
REMARK 700 BELOW IS ACTUALLY AN  8-STRANDED BARREL THIS IS REPRESENTED BY       
REMARK 700 A  9-STRANDED SHEET IN WHICH THE FIRST AND LAST STRANDS              
REMARK 700 ARE IDENTICAL.                                                       
REMARK 700                                                                      
REMARK 700 THE SHEETS PRESENTED AS "DA" IN EACH CHAIN ON SHEET RECORDS          
REMARK 700 BELOW IS ACTUALLY AN  8-STRANDED BARREL THIS IS REPRESENTED BY       
REMARK 700 A  9-STRANDED SHEET IN WHICH THE FIRST AND LAST STRANDS              
REMARK 700 ARE IDENTICAL.                                                       
REMARK 800                                                                      
REMARK 800 SITE                                                                 
REMARK 800 SITE_IDENTIFIER: AC1                                                 
REMARK 800 EVIDENCE_CODE: SOFTWARE                                              
REMARK 800 SITE_DESCRIPTION: BINDING SITE FOR RESIDUE EDO A1136                 
REMARK 800                                                                      
REMARK 800 SITE_IDENTIFIER: AC2                                                 
REMARK 800 EVIDENCE_CODE: SOFTWARE                                              
REMARK 800 SITE_DESCRIPTION: BINDING SITE FOR RESIDUE EDO C1135                 
REMARK 800                                                                      
REMARK 800 SITE_IDENTIFIER: AC3                                                 
REMARK 800 EVIDENCE_CODE: SOFTWARE                                              
REMARK 800 SITE_DESCRIPTION: BINDING SITE FOR RESIDUE PG4 D1136                 
REMARK 800                                                                      
REMARK 800 SITE_IDENTIFIER: AC4                                                 
REMARK 800 EVIDENCE_CODE: SOFTWARE                                              
REMARK 800 SITE_DESCRIPTION: BINDING SITE FOR RESIDUE PG4 B1137                 
REMARK 900                                                                      
REMARK 900 RELATED ENTRIES                                                      
REMARK 900 RELATED ID: 4BX6   RELATED DB: PDB                                   
REMARK 900  TRANS-DIVALENT STREPTAVIDIN                                         
REMARK 900 RELATED ID: 4BX7   RELATED DB: PDB                                   
REMARK 900  TRANS-DIVALENT STREPTAVIDIN BOUND TO BIOTIN-4-                      
REMARK 900  FLUORESCEIN                                                         
DBREF  4BX5 A   13   139  UNP    P22629   SAV_STRAV       37    163             
DBREF  4BX5 B   13   139  UNP    P22629   SAV_STRAV       37    163             
DBREF  4BX5 C   13   139  UNP    P22629   SAV_STRAV       37    163             
DBREF  4BX5 D   13   139  UNP    P22629   SAV_STRAV       37    163             
SEQADV 4BX5 ALA A   23  UNP  P22629    ASN    47 ENGINEERED MUTATION            
SEQADV 4BX5 ASP A   27  UNP  P22629    SER    51 ENGINEERED MUTATION            
SEQADV 4BX5 ALA A   45  UNP  P22629    SER    69 ENGINEERED MUTATION            
SEQADV 4BX5 ALA C   23  UNP  P22629    ASN    47 ENGINEERED MUTATION            
SEQADV 4BX5 ASP C   27  UNP  P22629    SER    51 ENGINEERED MUTATION            
SEQADV 4BX5 ALA C   45  UNP  P22629    SER    69 ENGINEERED MUTATION            
SEQADV 4BX5     A       UNP  P22629    ASN    73 DELETION                       
SEQADV 4BX5 ASP A   48A UNP  P22629              INSERTION                      
SEQADV 4BX5 ASP A   48B UNP  P22629              INSERTION                      
SEQADV 4BX5 ASP A   48C UNP  P22629              INSERTION                      
SEQADV 4BX5 GLY A   48D UNP  P22629              INSERTION                      
SEQADV 4BX5 ASP A   48E UNP  P22629              INSERTION                      
SEQADV 4BX5 ASP A   48F UNP  P22629              INSERTION                      
SEQADV 4BX5 ASP A   48G UNP  P22629              INSERTION                      
SEQADV 4BX5 GLY A   48H UNP  P22629              INSERTION                      
SEQADV 4BX5 ASP A   48I UNP  P22629              INSERTION                      
SEQADV 4BX5 ASP A   48J UNP  P22629              INSERTION                      
SEQADV 4BX5 ASP A   48K UNP  P22629              INSERTION                      
SEQADV 4BX5 GLY A   49  UNP  P22629              INSERTION                      
SEQADV 4BX5     C       UNP  P22629    ASN    73 DELETION                       
SEQADV 4BX5 ASP C   48A UNP  P22629              INSERTION                      
SEQADV 4BX5 ASP C   48B UNP  P22629              INSERTION                      
SEQADV 4BX5 ASP C   48C UNP  P22629              INSERTION                      
SEQADV 4BX5 GLY C   48D UNP  P22629              INSERTION                      
SEQADV 4BX5 ASP C   48E UNP  P22629              INSERTION                      
SEQADV 4BX5 ASP C   48F UNP  P22629              INSERTION                      
SEQADV 4BX5 ASP C   48G UNP  P22629              INSERTION                      
SEQADV 4BX5 GLY C   48H UNP  P22629              INSERTION                      
SEQADV 4BX5 ASP C   48I UNP  P22629              INSERTION                      
SEQADV 4BX5 ASP C   48J UNP  P22629              INSERTION                      
SEQADV 4BX5 ASP C   48K UNP  P22629              INSERTION                      
SEQADV 4BX5 GLY C   49  UNP  P22629              INSERTION                      
SEQRES   1 A  138  ALA GLU ALA GLY ILE THR GLY THR TRP TYR ALA GLN LEU          
SEQRES   2 A  138  GLY ASP THR PHE ILE VAL THR ALA GLY ALA ASP GLY ALA          
SEQRES   3 A  138  LEU THR GLY THR TYR GLU ALA ALA VAL GLY ASP ASP ASP          
SEQRES   4 A  138  GLY ASP ASP ASP GLY ASP ASP ASP GLY ALA GLU SER ARG          
SEQRES   5 A  138  TYR VAL LEU THR GLY ARG TYR ASP SER ALA PRO ALA THR          
SEQRES   6 A  138  ASP GLY SER GLY THR ALA LEU GLY TRP THR VAL ALA TRP          
SEQRES   7 A  138  LYS ASN ASN TYR ARG ASN ALA HIS SER ALA THR THR TRP          
SEQRES   8 A  138  SER GLY GLN TYR VAL GLY GLY ALA GLU ALA ARG ILE ASN          
SEQRES   9 A  138  THR GLN TRP LEU LEU THR SER GLY THR THR GLU ALA ASN          
SEQRES  10 A  138  ALA TRP LYS SER THR LEU VAL GLY HIS ASP THR PHE THR          
SEQRES  11 A  138  LYS VAL LYS PRO SER ALA ALA SER                              
SEQRES   1 C  138  ALA GLU ALA GLY ILE THR GLY THR TRP TYR ALA GLN LEU          
SEQRES   2 C  138  GLY ASP THR PHE ILE VAL THR ALA GLY ALA ASP GLY ALA          
SEQRES   3 C  138  LEU THR GLY THR TYR GLU ALA ALA VAL GLY ASP ASP ASP          
SEQRES   4 C  138  GLY ASP ASP ASP GLY ASP ASP ASP GLY ALA GLU SER ARG          
SEQRES   5 C  138  TYR VAL LEU THR GLY ARG TYR ASP SER ALA PRO ALA THR          
SEQRES   6 C  138  ASP GLY SER GLY THR ALA LEU GLY TRP THR VAL ALA TRP          
SEQRES   7 C  138  LYS ASN ASN TYR ARG ASN ALA HIS SER ALA THR THR TRP          
SEQRES   8 C  138  SER GLY GLN TYR VAL GLY GLY ALA GLU ALA ARG ILE ASN          
SEQRES   9 C  138  THR GLN TRP LEU LEU THR SER GLY THR THR GLU ALA ASN          
SEQRES  10 C  138  ALA TRP LYS SER THR LEU VAL GLY HIS ASP THR PHE THR          
SEQRES  11 C  138  LYS VAL LYS PRO SER ALA ALA SER                              
SEQRES   1 B  127  ALA GLU ALA GLY ILE THR GLY THR TRP TYR ASN GLN LEU          
SEQRES   2 B  127  GLY SER THR PHE ILE VAL THR ALA GLY ALA ASP GLY ALA          
SEQRES   3 B  127  LEU THR GLY THR TYR GLU SER ALA VAL GLY ASN ALA GLU          
SEQRES   4 B  127  SER ARG TYR VAL LEU THR GLY ARG TYR ASP SER ALA PRO          
SEQRES   5 B  127  ALA THR ASP GLY SER GLY THR ALA LEU GLY TRP THR VAL          
SEQRES   6 B  127  ALA TRP LYS ASN ASN TYR ARG ASN ALA HIS SER ALA THR          
SEQRES   7 B  127  THR TRP SER GLY GLN TYR VAL GLY GLY ALA GLU ALA ARG          
SEQRES   8 B  127  ILE ASN THR GLN TRP LEU LEU THR SER GLY THR THR GLU          
SEQRES   9 B  127  ALA ASN ALA TRP LYS SER THR LEU VAL GLY HIS ASP THR          
SEQRES  10 B  127  PHE THR LYS VAL LYS PRO SER ALA ALA SER                      
SEQRES   1 D  127  ALA GLU ALA GLY ILE THR GLY THR TRP TYR ASN GLN LEU          
SEQRES   2 D  127  GLY SER THR PHE ILE VAL THR ALA GLY ALA ASP GLY ALA          
SEQRES   3 D  127  LEU THR GLY THR TYR GLU SER ALA VAL GLY ASN ALA GLU          
SEQRES   4 D  127  SER ARG TYR VAL LEU THR GLY ARG TYR ASP SER ALA PRO          
SEQRES   5 D  127  ALA THR ASP GLY SER GLY THR ALA LEU GLY TRP THR VAL          
SEQRES   6 D  127  ALA TRP LYS ASN ASN TYR ARG ASN ALA HIS SER ALA THR          
SEQRES   7 D  127  THR TRP SER GLY GLN TYR VAL GLY GLY ALA GLU ALA ARG          
SEQRES   8 D  127  ILE ASN THR GLN TRP LEU LEU THR SER GLY THR THR GLU          
SEQRES   9 D  127  ALA ASN ALA TRP LYS SER THR LEU VAL GLY HIS ASP THR          
SEQRES  10 D  127  PHE THR LYS VAL LYS PRO SER ALA ALA SER                      
HET    EDO  A1137       4                                                       
HET    EDO  A1136       4                                                       
HET    EDO  C1136       4                                                       
HET    EDO  C1135       4                                                       
HET    PG4  D1136      13                                                       
HET    PG4  B1137      13                                                       
HETNAM     PG4 TETRAETHYLENE GLYCOL                                             
HETNAM     EDO 1,2-ETHANEDIOL                                                   
HETSYN     EDO ETHYLENE GLYCOL                                                  
FORMUL   5  PG4    2(C8 H18 O5)                                                 
FORMUL   6  EDO    4(C2 H6 O2)                                                  
FORMUL   7  HOH   *517(H2 O)                                                    
HELIX    1   1 GLY A   49  GLU A   51  5                                   3    
HELIX    2   2 THR A  115  LYS A  121  5                                   7    
HELIX    3   3 ASN B  118  LYS B  121  5                                   4    
HELIX    4   4 GLY C   49  GLU C   51  5                                   3    
HELIX    5   5 THR C  115  LYS C  121  5                                   7    
HELIX    6   6 THR D  115  LYS D  121  5                                   7    
SHEET    1  AA 9 GLY A  19  TYR A  22  0                                        
SHEET    2  AA 9 THR A  28  ALA A  33 -1  O  PHE A  29   N  TRP A  21           
SHEET    3  AA 9 ALA A  38  GLU A  44 -1  O  THR A  40   N  THR A  32           
SHEET    4  AA 9 ARG A  53  TYR A  60 -1  O  TYR A  54   N  TYR A  43           
SHEET    5  AA 9 THR A  71  LYS A  80 -1  O  GLY A  74   N  ARG A  59           
SHEET    6  AA 9 ASN A  85  VAL A  97 -1  N  ALA A  86   O  TRP A  79           
SHEET    7  AA 9 ARG A 103  SER A 112 -1  O  ARG A 103   N  VAL A  97           
SHEET    8  AA 9 THR A 123  THR A 131 -1  O  LEU A 124   N  LEU A 110           
SHEET    9  AA 9 GLY A  19  TYR A  22 -1  O  TYR A  22   N  THR A 131           
SHEET    1  BA 9 GLY B  19  ASN B  23  0                                        
SHEET    2  BA 9 THR B  28  ALA B  33 -1  O  PHE B  29   N  TRP B  21           
SHEET    3  BA 9 ALA B  38  GLU B  44 -1  O  THR B  40   N  THR B  32           
SHEET    4  BA 9 ARG B  53  TYR B  60 -1  O  TYR B  54   N  TYR B  43           
SHEET    5  BA 9 THR B  71  LYS B  80 -1  O  GLY B  74   N  ARG B  59           
SHEET    6  BA 9 ASN B  85  VAL B  97 -1  N  ALA B  86   O  TRP B  79           
SHEET    7  BA 9 ARG B 103  SER B 112 -1  O  ARG B 103   N  VAL B  97           
SHEET    8  BA 9 THR B 123  THR B 131 -1  O  LEU B 124   N  LEU B 110           
SHEET    9  BA 9 GLY B  19  ASN B  23 -1  O  TYR B  22   N  THR B 131           
SHEET    1  CA 9 GLY C  19  ALA C  23  0                                        
SHEET    2  CA 9 THR C  28  ALA C  33 -1  O  PHE C  29   N  TRP C  21           
SHEET    3  CA 9 ALA C  38  GLU C  44 -1  O  THR C  40   N  THR C  32           
SHEET    4  CA 9 ARG C  53  TYR C  60 -1  O  TYR C  54   N  TYR C  43           
SHEET    5  CA 9 THR C  71  LYS C  80 -1  O  GLY C  74   N  ARG C  59           
SHEET    6  CA 9 ASN C  85  VAL C  97 -1  N  ALA C  86   O  TRP C  79           
SHEET    7  CA 9 ARG C 103  SER C 112 -1  O  ARG C 103   N  VAL C  97           
SHEET    8  CA 9 THR C 123  THR C 131 -1  O  LEU C 124   N  LEU C 110           
SHEET    9  CA 9 GLY C  19  ALA C  23 -1  O  TYR C  22   N  THR C 131           
SHEET    1  DA 9 GLY D  19  ASN D  23  0                                        
SHEET    2  DA 9 THR D  28  ALA D  33 -1  O  PHE D  29   N  TRP D  21           
SHEET    3  DA 9 ALA D  38  GLU D  44 -1  O  THR D  40   N  THR D  32           
SHEET    4  DA 9 ARG D  53  TYR D  60 -1  O  TYR D  54   N  TYR D  43           
SHEET    5  DA 9 THR D  71  LYS D  80 -1  O  GLY D  74   N  ARG D  59           
SHEET    6  DA 9 ASN D  85  VAL D  97 -1  N  ALA D  86   O  TRP D  79           
SHEET    7  DA 9 ARG D 103  SER D 112 -1  O  ARG D 103   N  VAL D  97           
SHEET    8  DA 9 THR D 123  THR D 131 -1  O  LEU D 124   N  LEU D 110           
SHEET    9  DA 9 GLY D  19  ASN D  23 -1  O  TYR D  22   N  THR D 131           
CISPEP   1 GLU A   14    ALA A   15          0        -1.36                     
SITE     1 AC1  3 THR A  90  TRP A 108  HOH A2055                               
SITE     1 AC2  4 LEU C 110  SER C 112  LYS C 121  SER C 122                    
SITE     1 AC3 10 TRP B 120  ASN D  23  SER D  45  ASN D  49                    
SITE     2 AC3 10 TRP D  79  TRP D 108  ASP D 128  HOH D2017                    
SITE     3 AC3 10 HOH D2081  HOH D2112                                          
SITE     1 AC4  7 LEU B  25  SER B  45  VAL B  47  ASN B  49                    
SITE     2 AC4  7 TRP B  79  TRP B 108  ASP B 128                               
CRYST1   46.220   84.240   58.250  90.00  98.81  90.00 P 1 21 1      8          
ORIGX1      1.000000  0.000000  0.000000        0.00000                         
ORIGX2      0.000000  1.000000  0.000000        0.00000                         
ORIGX3      0.000000  0.000000  1.000000        0.00000                         
SCALE1      0.021636  0.000000  0.003353        0.00000                         
SCALE2      0.000000  0.011871  0.000000        0.00000                         
SCALE3      0.000000  0.000000  0.017372        0.00000                         
ATOM      1  N   GLU A  14     -25.384   4.191  11.680  1.00 53.99           N  
ATOM      2  CA  GLU A  14     -25.511   5.466  10.989  1.00 63.93           C  
ATOM      3  C   GLU A  14     -24.697   6.553  11.692  1.00 67.89           C  
ATOM      4  O   GLU A  14     -25.241   7.331  12.474  1.00 74.76           O  
ATOM      5  CB  GLU A  14     -26.990   5.872  10.912  1.00 69.55           C  
ATOM      6  CG  GLU A  14     -27.283   7.081  10.024  1.00 55.48           C  
ATOM      7  CD  GLU A  14     -27.062   6.804   8.538  1.00 63.69           C  
ATOM      8  OE1 GLU A  14     -26.664   5.672   8.179  1.00 78.63           O  
ATOM      9  OE2 GLU A  14     -27.290   7.726   7.726  1.00 89.77           O  
ATOM     10  N   ALA A  15     -23.392   6.601  11.426  1.00 79.24           N  
ATOM     11  CA  ALA A  15     -22.740   5.651  10.531  1.00 61.69           C  
ATOM     12  C   ALA A  15     -22.099   4.499  11.296  1.00 60.09           C  
ATOM     13  O   ALA A  15     -21.619   4.660  12.424  1.00 60.77           O  
ATOM     14  CB  ALA A  15     -21.693   6.346   9.673  1.00 41.73           C  
ATOM     15  N   GLY A  16     -22.073   3.343  10.647  1.00 24.64           N  
ATOM     16  CA  GLY A  16     -21.461   2.154  11.186  1.00 23.62           C  
ATOM     17  C   GLY A  16     -20.136   1.879  10.509  1.00 15.83           C  
ATOM     18  O   GLY A  16     -19.613   0.780  10.617  1.00 18.82           O  
ATOM     19  N   ILE A  17     -19.593   2.877   9.813  1.00 14.91           N  
ATOM     20  CA  ILE A  17     -18.276   2.722   9.177  1.00 10.91           C  
ATOM     21  C   ILE A  17     -17.112   2.850  10.175  1.00 16.47           C  
ATOM     22  O   ILE A  17     -16.122   2.134  10.069  1.00 13.57           O  
ATOM     23  CB  ILE A  17     -18.095   3.719   8.006  1.00 14.22           C  
ATOM     24  CG1 ILE A  17     -19.067   3.374   6.861  1.00 12.77           C  
ATOM     25  CG2 ILE A  17     -16.664   3.704   7.483  1.00 14.20           C  
ATOM     26  CD1 ILE A  17     -19.175   4.478   5.813  1.00 16.73           C  
ATOM     27  N   THR A  18     -17.204   3.781  11.111  1.00 11.16           N  
ATOM     28  CA  THR A  18     -16.159   3.967  12.095  1.00  9.96           C  
ATOM     29  C   THR A  18     -15.857   2.677  12.821  1.00 12.52           C  
ATOM     30  O   THR A  18     -16.757   1.970  13.306  1.00 14.79           O  
ATOM     31  CB  THR A  18     -16.523   5.081  13.080  1.00  9.78           C  
ATOM     32  OG1 THR A  18     -16.577   6.325  12.376  1.00 13.86           O  
ATOM     33  CG2 THR A  18     -15.507   5.167  14.248  1.00 13.08           C  
ATOM     34  N   GLY A  19     -14.566   2.382  12.915  1.00 13.18           N  
ATOM     35  CA  GLY A  19     -14.107   1.235  13.657  1.00 13.36           C  
ATOM     36  C   GLY A  19     -13.050   0.450  12.905  1.00 11.76           C  
ATOM     37  O   GLY A  19     -12.352   0.974  12.032  1.00 13.10           O  
ATOM     38  N   THR A  20     -12.959  -0.831  13.244  1.00 13.01           N  
ATOM     39  CA  THR A  20     -11.874  -1.697  12.809  1.00 10.18           C  
ATOM     40  C   THR A  20     -12.416  -2.720  11.821  1.00 12.52           C  
ATOM     41  O   THR A  20     -13.482  -3.332  12.019  1.00 12.58           O  
ATOM     42  CB  THR A  20     -11.238  -2.455  14.018  1.00 13.80           C  
ATOM     43  OG1 THR A  20     -10.970  -1.534  15.076  1.00 13.63           O  
ATOM     44  CG2 THR A  20      -9.972  -3.189  13.595  1.00 11.07           C  
ATOM     45  N   TRP A  21     -11.688  -2.888  10.729  1.00 11.27           N  
ATOM     46  CA  TRP A  21     -12.141  -3.703   9.611  1.00 10.46           C  
ATOM     47  C   TRP A  21     -11.050  -4.700   9.275  1.00 12.59           C  
ATOM     48  O   TRP A  21      -9.848  -4.381   9.344  1.00 13.33           O  
ATOM     49  CB  TRP A  21     -12.462  -2.819   8.388  1.00 10.60           C  
ATOM     50  CG  TRP A  21     -13.707  -2.005   8.603  1.00 10.76           C  
ATOM     51  CD1 TRP A  21     -13.767  -0.735   9.108  1.00 10.20           C  
ATOM     52  CD2 TRP A  21     -15.057  -2.420   8.369  1.00 13.39           C  
ATOM     53  NE1 TRP A  21     -15.098  -0.334   9.193  1.00 12.07           N  
ATOM     54  CE2 TRP A  21     -15.896  -1.342   8.714  1.00 11.95           C  
ATOM     55  CE3 TRP A  21     -15.638  -3.586   7.867  1.00 12.07           C  
ATOM     56  CZ2 TRP A  21     -17.281  -1.402   8.586  1.00 11.55           C  
ATOM     57  CZ3 TRP A  21     -17.037  -3.639   7.730  1.00 11.89           C  
ATOM     58  CH2 TRP A  21     -17.826  -2.558   8.091  1.00 11.40           C  
ATOM     59  N   TYR A  22     -11.473  -5.910   8.922  1.00 11.49           N  
ATOM     60  CA  TYR A  22     -10.573  -7.037   8.685  1.00 12.56           C  
ATOM     61  C   TYR A  22     -10.757  -7.589   7.268  1.00 12.88           C  
ATOM     62  O   TYR A  22     -11.885  -7.876   6.845  1.00 14.18           O  
ATOM     63  CB  TYR A  22     -10.874  -8.143   9.715  1.00 12.62           C  
ATOM     64  CG  TYR A  22     -10.740  -7.673  11.157  1.00 12.39           C  
ATOM     65  CD1 TYR A  22      -9.506  -7.661  11.770  1.00 14.72           C  
ATOM     66  CD2 TYR A  22     -11.848  -7.269  11.894  1.00 15.11           C  
ATOM     67  CE1 TYR A  22      -9.362  -7.243  13.072  1.00 14.08           C  
ATOM     68  CE2 TYR A  22     -11.717  -6.854  13.210  1.00 13.23           C  
ATOM     69  CZ  TYR A  22     -10.477  -6.850  13.783  1.00 14.38           C  
ATOM     70  OH  TYR A  22     -10.339  -6.416  15.078  1.00 15.33           O  
ATOM     71  N   ALA A  23      -9.649  -7.756   6.545  1.00 16.63           N  
ATOM     72  CA  ALA A  23      -9.678  -8.385   5.220  1.00 17.86           C  
ATOM     73  C   ALA A  23      -9.490  -9.894   5.338  1.00 24.77           C  
ATOM     74  O   ALA A  23      -9.049 -10.402   6.363  1.00 26.79           O  
ATOM     75  CB  ALA A  23      -8.586  -7.792   4.320  1.00 24.50           C  
ATOM     76  N   GLN A  24      -9.784 -10.611   4.256  1.00 38.33           N  
ATOM     77  CA  GLN A  24      -9.707 -12.068   4.276  1.00 39.32           C  
ATOM     78  C   GLN A  24      -8.317 -12.621   4.605  1.00 39.22           C  
ATOM     79  O   GLN A  24      -8.204 -13.606   5.335  1.00 52.24           O  
ATOM     80  CB  GLN A  24     -10.188 -12.649   2.947  1.00 55.26           C  
ATOM     81  CG  GLN A  24     -10.224 -14.172   2.927  1.00 88.38           C  
ATOM     82  CD  GLN A  24     -11.046 -14.752   4.067  1.00 85.23           C  
ATOM     83  OE1 GLN A  24     -12.089 -14.206   4.436  1.00 84.71           O  
ATOM     84  NE2 GLN A  24     -10.570 -15.856   4.641  1.00 63.36           N  
ATOM     85  N   LEU A  25      -7.265 -11.990   4.087  1.00 31.47           N  
ATOM     86  CA  LEU A  25      -5.912 -12.533   4.222  1.00 38.33           C  
ATOM     87  C   LEU A  25      -5.077 -11.850   5.311  1.00 30.73           C  
ATOM     88  O   LEU A  25      -3.848 -11.970   5.327  1.00 44.58           O  
ATOM     89  CB  LEU A  25      -5.185 -12.483   2.873  1.00 57.82           C  
ATOM     90  CG  LEU A  25      -5.869 -13.220   1.708  1.00 70.83           C  
ATOM     91  CD1 LEU A  25      -5.022 -13.124   0.446  1.00 60.12           C  
ATOM     92  CD2 LEU A  25      -6.164 -14.684   2.033  1.00 54.08           C  
ATOM     93  N   GLY A  26      -5.740 -11.141   6.222  1.00 25.29           N  
ATOM     94  CA  GLY A  26      -5.074 -10.672   7.425  1.00 26.33           C  
ATOM     95  C   GLY A  26      -4.774  -9.188   7.540  1.00 19.16           C  
ATOM     96  O   GLY A  26      -4.405  -8.734   8.634  1.00 26.58           O  
ATOM     97  N   ASP A  27      -4.915  -8.420   6.458  1.00 19.14           N  
ATOM     98  CA  ASP A  27      -4.808  -6.961   6.600  1.00 16.86           C  
ATOM     99  C   ASP A  27      -5.946  -6.455   7.508  1.00 15.40           C  
ATOM    100  O   ASP A  27      -7.041  -7.030   7.540  1.00 18.97           O  
ATOM    101  CB  ASP A  27      -4.897  -6.225   5.258  1.00 19.91           C  
ATOM    102  CG  ASP A  27      -3.738  -6.527   4.323  1.00 23.03           C  
ATOM    103  OD1 ASP A  27      -2.777  -7.185   4.766  1.00 25.30           O  
ATOM    104  OD2 ASP A  27      -3.818  -6.080   3.149  1.00 25.40           O  
ATOM    105  N  ATHR A  28      -5.666  -5.372   8.226  0.50 14.78           N  
ATOM    106  CA ATHR A  28      -6.601  -4.742   9.159  0.50 15.67           C  
ATOM    107  C  ATHR A  28      -6.479  -3.234   9.052  0.50 17.00           C  
ATOM    108  O  ATHR A  28      -5.367  -2.710   8.975  0.50 14.89           O  
ATOM    109  CB ATHR A  28      -6.248  -5.069  10.611  0.50 18.37           C  
ATOM    110  OG1ATHR A  28      -6.085  -6.480  10.765  0.50 20.61           O  
ATOM    111  CG2ATHR A  28      -7.330  -4.565  11.544  0.50 10.28           C  
ATOM    112  N  BTHR A  28      -5.680  -5.382   8.224  0.50 14.72           N  
ATOM    113  CA BTHR A  28      -6.691  -4.745   9.041  0.50 15.85           C  
ATOM    114  C  BTHR A  28      -6.525  -3.255   8.839  0.50 17.02           C  
ATOM    115  O  BTHR A  28      -5.465  -2.786   8.414  0.50 12.09           O  
ATOM    116  CB BTHR A  28      -6.543  -5.131  10.525  0.50 18.52           C  
ATOM    117  OG1BTHR A  28      -5.351  -4.554  11.070  0.50 21.71           O  
ATOM    118  CG2BTHR A  28      -6.467  -6.635  10.657  0.50 22.36           C  
ATOM    119  N   PHE A  29      -7.600  -2.521   9.067  1.00 13.55           N  
ATOM    120  CA  PHE A  29      -7.503  -1.076   9.189  1.00 14.62           C  
ATOM    121  C   PHE A  29      -8.471  -0.564  10.226  1.00 12.06           C  
ATOM    122  O   PHE A  29      -9.457  -1.228  10.558  1.00 14.79           O  
ATOM    123  CB  PHE A  29      -7.613  -0.348   7.838  1.00 11.77           C  
ATOM    124  CG  PHE A  29      -8.986  -0.374   7.204  1.00 12.20           C  
ATOM    125  CD1 PHE A  29      -9.923   0.587   7.518  1.00 12.64           C  
ATOM    126  CD2 PHE A  29      -9.290  -1.304   6.229  1.00 10.85           C  
ATOM    127  CE1 PHE A  29     -11.163   0.580   6.902  1.00 12.40           C  
ATOM    128  CE2 PHE A  29     -10.514  -1.313   5.614  1.00 15.52           C  
ATOM    129  CZ  PHE A  29     -11.463  -0.367   5.960  1.00 11.38           C  
ATOM    130  N  AILE A  30      -8.170   0.621  10.725  0.57 11.75           N  
ATOM    131  CA AILE A  30      -9.021   1.335  11.651  0.57 13.78           C  
ATOM    132  C  AILE A  30      -9.331   2.635  10.940  0.57 12.50           C  
ATOM    133  O  AILE A  30      -8.478   3.188  10.248  0.57 11.67           O  
ATOM    134  CB AILE A  30      -8.333   1.551  13.021  0.57 14.75           C  
ATOM    135  CG1AILE A  30      -9.347   2.054  14.058  0.57 14.93           C  
ATOM    136  CG2AILE A  30      -7.140   2.491  12.901  0.57 14.00           C  
ATOM    137  CD1AILE A  30      -8.830   1.986  15.503  0.57 24.27           C  
ATOM    138  N  BILE A  30      -8.183   0.633  10.722  0.43 11.76           N  
ATOM    139  CA BILE A  30      -9.046   1.335  11.658  0.43 13.81           C  
ATOM    140  C  BILE A  30      -9.305   2.718  11.105  0.43 12.58           C  
ATOM    141  O  BILE A  30      -8.375   3.457  10.786  0.43 17.82           O  
ATOM    142  CB BILE A  30      -8.424   1.480  13.052  0.43 14.96           C  
ATOM    143  CG1BILE A  30      -7.927   0.126  13.557  0.43 14.84           C  
ATOM    144  CG2BILE A  30      -9.462   2.066  14.022  0.43 14.68           C  
ATOM    145  CD1BILE A  30      -7.166   0.196  14.873  0.43 24.56           C  
ATOM    146  N   VAL A  31     -10.583   3.072  11.030  1.00 10.87           N  
ATOM    147  CA  VAL A  31     -11.018   4.284  10.339  1.00 11.68           C  
ATOM    148  C   VAL A  31     -12.027   5.045  11.204  1.00 12.77           C  
ATOM    149  O   VAL A  31     -12.806   4.435  11.950  1.00 12.90           O  
ATOM    150  CB  VAL A  31     -11.652   3.930   8.970  1.00 12.15           C  
ATOM    151  CG1 VAL A  31     -12.979   3.221   9.142  1.00 10.31           C  
ATOM    152  CG2 VAL A  31     -11.773   5.183   8.129  1.00 13.58           C  
ATOM    153  N   THR A  32     -11.994   6.368  11.104  1.00 12.48           N  
ATOM    154  CA  THR A  32     -13.044   7.236  11.617  1.00 13.28           C  
ATOM    155  C   THR A  32     -13.752   7.841  10.437  1.00 13.31           C  
ATOM    156  O   THR A  32     -13.116   8.449   9.565  1.00 13.72           O  
ATOM    157  CB  THR A  32     -12.486   8.344  12.500  1.00 16.90           C  
ATOM    158  OG1 THR A  32     -11.853   7.736  13.622  1.00 17.31           O  
ATOM    159  CG2 THR A  32     -13.599   9.292  12.991  1.00 18.03           C  
ATOM    160  N   ALA A  33     -15.068   7.658  10.386  1.00 11.57           N  
ATOM    161  CA  ALA A  33     -15.904   8.324   9.387  1.00 15.05           C  
ATOM    162  C   ALA A  33     -16.449   9.622   9.969  1.00 14.55           C  
ATOM    163  O   ALA A  33     -17.354   9.603  10.824  1.00 17.21           O  
ATOM    164  CB  ALA A  33     -17.023   7.431   8.970  1.00 14.04           C  
ATOM    165  N   GLY A  34     -15.878  10.740   9.551  1.00 11.96           N  
ATOM    166  CA  GLY A  34     -16.225  12.054  10.080  1.00 14.24           C  
ATOM    167  C   GLY A  34     -17.569  12.545   9.583  1.00 15.97           C  
ATOM    168  O   GLY A  34     -18.060  12.136   8.532  1.00 13.99           O  
ATOM    169  N   ALA A  35     -18.203  13.431  10.348  1.00 17.95           N  
ATOM    170  CA  ALA A  35     -19.526  13.918   9.980  1.00 18.14           C  
ATOM    171  C   ALA A  35     -19.526  14.715   8.679  1.00 19.73           C  
ATOM    172  O   ALA A  35     -20.583  14.923   8.080  1.00 19.56           O  
ATOM    173  CB  ALA A  35     -20.090  14.785  11.111  1.00 21.09           C  
ATOM    174  N   ASP A  36     -18.345  15.161   8.261  1.00 15.79           N  
ATOM    175  CA  ASP A  36     -18.177  15.913   7.017  1.00 19.35           C  
ATOM    176  C   ASP A  36     -17.806  15.071   5.786  1.00 15.00           C  
ATOM    177  O   ASP A  36     -17.434  15.638   4.775  1.00 17.53           O  
ATOM    178  CB  ASP A  36     -17.091  16.979   7.186  1.00 16.72           C  
ATOM    179  CG  ASP A  36     -15.712  16.393   7.497  1.00 23.90           C  
ATOM    180  OD1 ASP A  36     -15.607  15.205   7.879  1.00 20.49           O  
ATOM    181  OD2 ASP A  36     -14.716  17.135   7.360  1.00 32.94           O  
ATOM    182  N   GLY A  37     -17.879  13.752   5.882  1.00 12.30           N  
ATOM    183  CA  GLY A  37     -17.542  12.909   4.745  1.00 12.67           C  
ATOM    184  C   GLY A  37     -16.099  12.441   4.735  1.00  9.22           C  
ATOM    185  O   GLY A  37     -15.720  11.726   3.782  1.00 10.64           O  
ATOM    186  N   ALA A  38     -15.323  12.741   5.771  1.00 10.31           N  
ATOM    187  CA  ALA A  38     -13.915  12.333   5.787  1.00 10.71           C  
ATOM    188  C   ALA A  38     -13.770  10.894   6.242  1.00 12.46           C  
ATOM    189  O   ALA A  38     -14.450  10.467   7.179  1.00 12.93           O  
ATOM    190  CB  ALA A  38     -13.113  13.241   6.713  1.00 14.81           C  
ATOM    191  N   LEU A  39     -12.843  10.162   5.611  1.00 10.87           N  
ATOM    192  CA  LEU A  39     -12.336   8.920   6.178  1.00 10.38           C  
ATOM    193  C   LEU A  39     -10.872   9.156   6.550  1.00  9.08           C  
ATOM    194  O   LEU A  39     -10.075   9.618   5.720  1.00 11.68           O  
ATOM    195  CB  LEU A  39     -12.392   7.755   5.187  1.00  9.85           C  
ATOM    196  CG  LEU A  39     -13.773   7.350   4.685  1.00 10.02           C  
ATOM    197  CD1 LEU A  39     -13.637   6.193   3.685  1.00 10.57           C  
ATOM    198  CD2 LEU A  39     -14.652   6.943   5.817  1.00 11.60           C  
ATOM    199  N  ATHR A  40     -10.515   8.880   7.799  0.67 10.21           N  
ATOM    200  CA ATHR A  40      -9.137   8.961   8.240  0.67 10.06           C  
ATOM    201  C  ATHR A  40      -8.829   7.757   9.091  0.67 12.30           C  
ATOM    202  O  ATHR A  40      -9.686   7.242   9.790  0.67 14.79           O  
ATOM    203  CB ATHR A  40      -8.847  10.220   9.091  0.67 11.55           C  
ATOM    204  OG1ATHR A  40      -9.696  10.245  10.253  0.67 14.58           O  
ATOM    205  CG2ATHR A  40      -9.058  11.465   8.288  0.67 12.59           C  
ATOM    206  N  BTHR A  40     -10.506   8.767   7.771  0.33 10.26           N  
ATOM    207  CA BTHR A  40      -9.197   9.052   8.350  0.33 10.49           C  
ATOM    208  C  BTHR A  40      -8.774   7.880   9.248  0.33 12.52           C  
ATOM    209  O  BTHR A  40      -9.502   7.520  10.169  0.33 12.31           O  
ATOM    210  CB BTHR A  40      -9.278  10.342   9.216  0.33 16.85           C  
ATOM    211  OG1BTHR A  40      -9.770  11.433   8.427  0.33 18.42           O  
ATOM    212  CG2BTHR A  40      -7.932  10.716   9.811  0.33 15.65           C  
ATOM    213  N   GLY A  41      -7.600   7.292   9.023  1.00 10.18           N  
ATOM    214  CA  GLY A  41      -7.217   6.146   9.824  1.00 13.02           C  
ATOM    215  C   GLY A  41      -5.859   5.566   9.482  1.00 10.78           C  
ATOM    216  O   GLY A  41      -4.976   6.244   8.935  1.00 12.17           O  
ATOM    217  N   THR A  42      -5.724   4.277   9.766  1.00 12.22           N  
ATOM    218  CA  THR A  42      -4.457   3.575   9.640  1.00 11.75           C  
ATOM    219  C   THR A  42      -4.713   2.193   9.080  1.00 12.42           C  
ATOM    220  O   THR A  42      -5.628   1.508   9.532  1.00 13.90           O  
ATOM    221  CB  THR A  42      -3.774   3.422  11.020  1.00 14.32           C  
ATOM    222  OG1 THR A  42      -3.501   4.721  11.552  1.00 18.82           O  
ATOM    223  CG2 THR A  42      -2.477   2.647  10.903  1.00 21.04           C  
ATOM    224  N   TYR A  43      -3.889   1.778   8.122  1.00 11.46           N  
ATOM    225  CA  TYR A  43      -4.002   0.484   7.461  1.00 11.36           C  
ATOM    226  C   TYR A  43      -2.775  -0.339   7.832  1.00 15.72           C  
ATOM    227  O   TYR A  43      -1.630   0.131   7.695  1.00 14.69           O  
ATOM    228  CB  TYR A  43      -4.075   0.667   5.928  1.00 10.20           C  
ATOM    229  CG  TYR A  43      -4.499  -0.562   5.165  1.00 12.01           C  
ATOM    230  CD1 TYR A  43      -3.619  -1.605   4.927  1.00 17.12           C  
ATOM    231  CD2 TYR A  43      -5.786  -0.691   4.667  1.00 11.53           C  
ATOM    232  CE1 TYR A  43      -3.999  -2.716   4.232  1.00 13.93           C  
ATOM    233  CE2 TYR A  43      -6.177  -1.828   3.965  1.00 14.64           C  
ATOM    234  CZ  TYR A  43      -5.284  -2.837   3.759  1.00 14.61           C  
ATOM    235  OH  TYR A  43      -5.675  -3.973   3.060  1.00 19.58           O  
ATOM    236  N   GLU A  44      -2.994  -1.568   8.283  1.00 13.59           N  
ATOM    237  CA  GLU A  44      -1.892  -2.437   8.664  1.00 15.63           C  
ATOM    238  C   GLU A  44      -1.845  -3.623   7.758  1.00 14.44           C  
ATOM    239  O   GLU A  44      -2.782  -4.443   7.726  1.00 20.62           O  
ATOM    240  CB  GLU A  44      -2.069  -2.911  10.098  1.00 17.56           C  
ATOM    241  CG  GLU A  44      -0.887  -3.757  10.589  1.00 22.33           C  
ATOM    242  CD  GLU A  44      -1.026  -4.154  12.052  1.00 43.25           C  
ATOM    243  OE1 GLU A  44      -1.345  -3.277  12.884  1.00 43.24           O  
ATOM    244  OE2 GLU A  44      -0.826  -5.347  12.363  1.00 67.03           O  
ATOM    245  N   ALA A  45      -0.788  -3.693   6.950  1.00 15.54           N  
ATOM    246  CA  ALA A  45      -0.637  -4.773   5.998  1.00 19.63           C  
ATOM    247  C   ALA A  45      -0.093  -5.994   6.723  1.00 33.73           C  
ATOM    248  O   ALA A  45       0.839  -5.891   7.515  1.00 35.75           O  
ATOM    249  CB  ALA A  45       0.290  -4.350   4.862  1.00 24.83           C  
ATOM    250  N   ALA A  46      -0.698  -7.145   6.465  1.00 27.60           N  
ATOM    251  CA  ALA A  46      -0.266  -8.389   7.089  1.00 29.28           C  
ATOM    252  C   ALA A  46       1.165  -8.732   6.666  1.00 59.88           C  
ATOM    253  O   ALA A  46       1.492  -8.743   5.474  1.00 55.36           O  
ATOM    254  CB  ALA A  46      -1.208  -9.513   6.710  1.00 36.55           C  
ATOM    255  N   GLY A  49       3.753  -4.957  13.449  0.60 44.33           N  
ATOM    256  CA  GLY A  49       4.150  -3.783  14.204  1.00 48.84           C  
ATOM    257  C   GLY A  49       3.913  -2.514  13.413  1.00 45.63           C  
ATOM    258  O   GLY A  49       3.268  -2.548  12.365  1.00 37.82           O  
ATOM    259  N   ALA A  50       4.449  -1.401  13.909  1.00 41.44           N  
ATOM    260  CA  ALA A  50       4.250  -0.089  13.296  1.00 40.41           C  
ATOM    261  C   ALA A  50       4.976   0.029  11.959  1.00 44.09           C  
ATOM    262  O   ALA A  50       4.724   0.961  11.174  1.00 25.38           O  
ATOM    263  CB  ALA A  50       4.718   0.998  14.243  1.00 41.43           C  
ATOM    264  N   GLU A  51       5.881  -0.917  11.712  1.00 24.59           N  
ATOM    265  CA  GLU A  51       6.627  -0.966  10.472  1.00 25.64           C  
ATOM    266  C   GLU A  51       5.711  -1.343   9.323  1.00 18.34           C  
ATOM    267  O   GLU A  51       6.029  -1.070   8.166  1.00 19.51           O  
ATOM    268  CB  GLU A  51       7.796  -1.942  10.581  1.00 34.38           C  
ATOM    269  CG  GLU A  51       8.777  -1.556  11.692  1.00 38.09           C  
ATOM    270  CD  GLU A  51      10.202  -2.029  11.437  1.00 67.53           C  
ATOM    271  OE1 GLU A  51      10.454  -2.673  10.393  1.00 74.55           O  
ATOM    272  OE2 GLU A  51      11.075  -1.749  12.287  1.00 66.21           O  
ATOM    273  N   SER A  52       4.543  -1.913   9.645  1.00 17.80           N  
ATOM    274  CA  SER A  52       3.608  -2.323   8.613  1.00 19.52           C  
ATOM    275  C   SER A  52       2.335  -1.494   8.655  1.00 12.95           C  
ATOM    276  O   SER A  52       1.356  -1.905   8.052  1.00 15.98           O  
ATOM    277  CB  SER A  52       3.248  -3.804   8.758  1.00 26.46           C  
ATOM    278  OG  SER A  52       4.395  -4.627   8.653  1.00 42.93           O  
ATOM    279  N   ARG A  53       2.381  -0.335   9.302  1.00 13.69           N  
ATOM    280  CA  ARG A  53       1.231   0.576   9.406  1.00 14.50           C  
ATOM    281  C   ARG A  53       1.400   1.825   8.549  1.00 13.18           C  
ATOM    282  O   ARG A  53       2.483   2.426   8.506  1.00 14.47           O  
ATOM    283  CB  ARG A  53       0.995   1.001  10.844  1.00 17.90           C  
ATOM    284  CG  ARG A  53       0.556  -0.155  11.708  1.00 25.57           C  
ATOM    285  CD  ARG A  53       0.354   0.259  13.141  1.00 25.04           C  
ATOM    286  NE  ARG A  53       0.239  -0.912  14.002  1.00 36.33           N  
ATOM    287  CZ  ARG A  53       0.505  -0.913  15.304  1.00 41.37           C  
ATOM    288  NH1 ARG A  53       0.898   0.200  15.906  1.00 52.48           N  
ATOM    289  NH2 ARG A  53       0.376  -2.031  16.005  1.00 58.59           N  
ATOM    290  N   TYR A  54       0.330   2.178   7.830  1.00 10.77           N  
ATOM    291  CA  TYR A  54       0.348   3.273   6.870  1.00 11.20           C  
ATOM    292  C   TYR A  54      -0.867   4.176   7.032  1.00 11.03           C  
ATOM    293  O   TYR A  54      -1.968   3.725   7.423  1.00 13.03           O  
ATOM    294  CB  TYR A  54       0.350   2.692   5.462  1.00 10.20           C  
ATOM    295  CG  TYR A  54       1.520   1.779   5.175  1.00  9.82           C  
ATOM    296  CD1 TYR A  54       1.483   0.416   5.496  1.00 12.64           C  
ATOM    297  CD2 TYR A  54       2.682   2.276   4.588  1.00 11.62           C  
ATOM    298  CE1 TYR A  54       2.587  -0.415   5.264  1.00 12.26           C  
ATOM    299  CE2 TYR A  54       3.783   1.455   4.350  1.00 13.06           C  
ATOM    300  CZ  TYR A  54       3.716   0.111   4.664  1.00 13.62           C  
ATOM    301  OH  TYR A  54       4.799  -0.705   4.406  1.00 15.78           O  
ATOM    302  N   VAL A  55      -0.712   5.452   6.733  1.00  9.91           N  
ATOM    303  CA  VAL A  55      -1.843   6.371   6.771  1.00 10.26           C  
ATOM    304  C   VAL A  55      -2.882   6.028   5.682  1.00  9.34           C  
ATOM    305  O   VAL A  55      -2.535   5.779   4.513  1.00 10.40           O  
ATOM    306  CB  VAL A  55      -1.386   7.823   6.577  1.00 10.73           C  
ATOM    307  CG1 VAL A  55      -2.558   8.792   6.494  1.00 13.70           C  
ATOM    308  CG2 VAL A  55      -0.412   8.235   7.696  1.00 12.00           C  
ATOM    309  N   LEU A  56      -4.165   6.040   6.066  1.00  8.77           N  
ATOM    310  CA  LEU A  56      -5.309   5.877   5.160  1.00 12.30           C  
ATOM    311  C   LEU A  56      -6.102   7.173   5.159  1.00 10.38           C  
ATOM    312  O   LEU A  56      -6.410   7.722   6.226  1.00 11.60           O  
ATOM    313  CB  LEU A  56      -6.169   4.723   5.696  1.00 16.05           C  
ATOM    314  CG  LEU A  56      -7.521   4.369   5.100  1.00 17.32           C  
ATOM    315  CD1 LEU A  56      -7.853   2.900   5.408  1.00 20.46           C  
ATOM    316  CD2 LEU A  56      -8.633   5.302   5.595  1.00 11.99           C  
ATOM    317  N  ATHR A  57      -6.498   7.650   3.971  0.60  8.43           N  
ATOM    318  CA ATHR A  57      -7.332   8.850   3.876  0.60 11.32           C  
ATOM    319  C  ATHR A  57      -8.274   8.761   2.684  0.60  8.29           C  
ATOM    320  O  ATHR A  57      -7.863   8.369   1.597  0.60  8.38           O  
ATOM    321  CB ATHR A  57      -6.549  10.153   3.784  0.60 14.37           C  
ATOM    322  OG1ATHR A  57      -6.172  10.430   2.438  0.60 22.88           O  
ATOM    323  CG2ATHR A  57      -5.346  10.095   4.670  0.60  2.89           C  
ATOM    324  N  BTHR A  57      -6.462   7.655   3.966  0.40  8.67           N  
ATOM    325  CA BTHR A  57      -7.308   8.838   3.838  0.40 11.23           C  
ATOM    326  C  BTHR A  57      -8.317   8.619   2.713  0.40  8.75           C  
ATOM    327  O  BTHR A  57      -7.997   8.016   1.688  0.40  9.79           O  
ATOM    328  CB BTHR A  57      -6.522  10.127   3.555  0.40 12.73           C  
ATOM    329  OG1BTHR A  57      -7.368  11.264   3.771  0.40 12.80           O  
ATOM    330  CG2BTHR A  57      -6.036  10.159   2.145  0.40 25.31           C  
ATOM    331  N   GLY A  58      -9.540   9.092   2.906  1.00  8.92           N  
ATOM    332  CA  GLY A  58     -10.526   9.018   1.850  1.00  9.81           C  
ATOM    333  C   GLY A  58     -11.759   9.815   2.154  1.00  8.00           C  
ATOM    334  O   GLY A  58     -11.740  10.729   2.994  1.00  9.74           O  
ATOM    335  N   ARG A  59     -12.816   9.464   1.443  1.00  8.52           N  
ATOM    336  CA  ARG A  59     -14.113  10.166   1.503  1.00  9.97           C  
ATOM    337  C   ARG A  59     -15.246   9.144   1.437  1.00 10.98           C  
ATOM    338  O   ARG A  59     -15.103   8.092   0.808  1.00 11.21           O  
ATOM    339  CB  ARG A  59     -14.245  11.178   0.331  1.00 11.02           C  
ATOM    340  CG  ARG A  59     -13.185  12.263   0.251  1.00 11.97           C  
ATOM    341  CD  ARG A  59     -13.340  13.333   1.345  1.00 15.73           C  
ATOM    342  NE  ARG A  59     -14.623  14.040   1.205  1.00 12.36           N  
ATOM    343  CZ  ARG A  59     -15.144  14.821   2.150  1.00 12.80           C  
ATOM    344  NH1 ARG A  59     -14.509  15.029   3.292  1.00 15.32           N  
ATOM    345  NH2 ARG A  59     -16.312  15.383   1.944  1.00 14.52           N  
ATOM    346  N   TYR A  60     -16.390   9.468   2.037  1.00 11.28           N  
ATOM    347  CA  TYR A  60     -17.569   8.636   1.925  1.00 11.48           C  
ATOM    348  C   TYR A  60     -18.798   9.556   1.813  1.00 10.70           C  
ATOM    349  O   TYR A  60     -18.732  10.743   2.189  1.00 10.83           O  
ATOM    350  CB  TYR A  60     -17.697   7.646   3.113  1.00 11.34           C  
ATOM    351  CG  TYR A  60     -18.202   8.293   4.383  1.00 12.43           C  
ATOM    352  CD1 TYR A  60     -17.380   9.104   5.141  1.00 10.64           C  
ATOM    353  CD2 TYR A  60     -19.506   8.083   4.835  1.00 11.89           C  
ATOM    354  CE1 TYR A  60     -17.846   9.709   6.289  1.00 10.93           C  
ATOM    355  CE2 TYR A  60     -19.969   8.692   5.957  1.00 11.95           C  
ATOM    356  CZ  TYR A  60     -19.147   9.488   6.687  1.00 13.51           C  
ATOM    357  OH  TYR A  60     -19.649  10.088   7.821  1.00 14.99           O  
ATOM    358  N   ASP A  61     -19.890   8.999   1.305  1.00 12.25           N  
ATOM    359  CA  ASP A  61     -21.218   9.649   1.274  1.00 11.55           C  
ATOM    360  C   ASP A  61     -21.764   9.758   2.687  1.00 11.06           C  
ATOM    361  O   ASP A  61     -22.142   8.755   3.264  1.00 11.35           O  
ATOM    362  CB  ASP A  61     -22.153   8.838   0.366  1.00 10.60           C  
ATOM    363  CG  ASP A  61     -23.538   9.462   0.216  1.00 14.80           C  
ATOM    364  OD1 ASP A  61     -23.766  10.552   0.779  1.00 13.46           O  
ATOM    365  OD2 ASP A  61     -24.335   8.862  -0.524  1.00 11.60           O  
ATOM    366  N   SER A  62     -21.758  10.982   3.214  1.00 10.54           N  
ATOM    367  CA  SER A  62     -22.188  11.241   4.568  1.00 14.17           C  
ATOM    368  C   SER A  62     -23.704  11.323   4.693  1.00 16.43           C  
ATOM    369  O   SER A  62     -24.194  11.401   5.795  1.00 15.48           O  
ATOM    370  CB  SER A  62     -21.544  12.515   5.103  1.00 15.80           C  
ATOM    371  OG  SER A  62     -21.780  13.600   4.242  1.00 19.22           O  
ATOM    372  N   ALA A  63     -24.428  11.291   3.579  1.00 13.49           N  
ATOM    373  CA  ALA A  63     -25.895  11.275   3.589  1.00 15.37           C  
ATOM    374  C   ALA A  63     -26.432  10.210   2.633  1.00 13.22           C  
ATOM    375  O   ALA A  63     -27.112  10.515   1.650  1.00 14.27           O  
ATOM    376  CB  ALA A  63     -26.418  12.638   3.217  1.00 17.34           C  
ATOM    377  N   PRO A  64     -26.172   8.937   2.933  1.00 13.57           N  
ATOM    378  CA  PRO A  64     -26.556   7.850   2.050  1.00 12.93           C  
ATOM    379  C   PRO A  64     -28.060   7.636   2.019  1.00 13.73           C  
ATOM    380  O   PRO A  64     -28.769   8.116   2.898  1.00 17.06           O  
ATOM    381  CB  PRO A  64     -25.866   6.633   2.681  1.00 17.19           C  
ATOM    382  CG  PRO A  64     -25.778   6.964   4.082  1.00 14.40           C  
ATOM    383  CD  PRO A  64     -25.465   8.429   4.121  1.00 15.51           C  
ATOM    384  N   ALA A  65     -28.514   6.930   0.997  1.00 15.05           N  
ATOM    385  CA  ALA A  65     -29.908   6.571   0.890  1.00 15.25           C  
ATOM    386  C   ALA A  65     -30.209   5.578   2.004  1.00 16.93           C  
ATOM    387  O   ALA A  65     -29.341   4.821   2.434  1.00 18.01           O  
ATOM    388  CB  ALA A  65     -30.141   5.942  -0.465  1.00 18.36           C  
ATOM    389  N   THR A  66     -31.452   5.574   2.480  1.00 17.48           N  
ATOM    390  CA  THR A  66     -31.934   4.531   3.372  1.00 19.20           C  
ATOM    391  C   THR A  66     -32.974   3.703   2.613  1.00 21.33           C  
ATOM    392  O   THR A  66     -34.162   3.691   2.952  1.00 19.73           O  
ATOM    393  CB  THR A  66     -32.482   5.160   4.661  1.00 21.22           C  
ATOM    394  OG1 THR A  66     -31.454   5.980   5.243  1.00 26.56           O  
ATOM    395  CG2 THR A  66     -32.889   4.113   5.673  1.00 24.42           C  
ATOM    396  N   ASP A  67     -32.514   3.047   1.547  1.00 17.92           N  
ATOM    397  CA  ASP A  67     -33.364   2.257   0.650  1.00 16.47           C  
ATOM    398  C   ASP A  67     -32.804   0.864   0.388  1.00 16.24           C  
ATOM    399  O   ASP A  67     -33.180   0.218  -0.581  1.00 17.76           O  
ATOM    400  CB  ASP A  67     -33.573   2.989  -0.692  1.00 15.66           C  
ATOM    401  CG  ASP A  67     -32.279   3.140  -1.513  1.00 13.90           C  
ATOM    402  OD1 ASP A  67     -31.215   2.812  -0.956  1.00 16.92           O  
ATOM    403  OD2 ASP A  67     -32.348   3.602  -2.672  1.00 16.24           O  
ATOM    404  N   GLY A  68     -31.845   0.443   1.214  1.00 18.10           N  
ATOM    405  CA  GLY A  68     -31.218  -0.865   1.037  1.00 21.33           C  
ATOM    406  C   GLY A  68     -29.938  -0.858   0.196  1.00 15.18           C  
ATOM    407  O   GLY A  68     -29.287  -1.895   0.029  1.00 19.71           O  
ATOM    408  N  ASER A  69     -29.597   0.297  -0.354  0.49 13.97           N  
ATOM    409  CA ASER A  69     -28.353   0.415  -1.110  0.49 15.53           C  
ATOM    410  C  ASER A  69     -27.179   0.801  -0.210  0.49 14.49           C  
ATOM    411  O  ASER A  69     -27.324   1.493   0.804  0.49  9.34           O  
ATOM    412  CB ASER A  69     -28.479   1.425  -2.242  0.49 11.49           C  
ATOM    413  OG ASER A  69     -28.678   2.729  -1.734  0.49 17.05           O  
ATOM    414  N  BSER A  69     -29.623   0.310  -0.352  0.51 13.89           N  
ATOM    415  CA BSER A  69     -28.372   0.526  -1.077  0.51 15.61           C  
ATOM    416  C  BSER A  69     -27.200   0.588  -0.106  0.51 13.22           C  
ATOM    417  O  BSER A  69     -27.371   0.860   1.075  0.51 12.94           O  
ATOM    418  CB BSER A  69     -28.405   1.852  -1.836  0.51 13.64           C  
ATOM    419  OG BSER A  69     -29.355   1.856  -2.881  0.51 16.50           O  
ATOM    420  N   GLY A  70     -25.999   0.368  -0.633  1.00 13.82           N  
ATOM    421  CA  GLY A  70     -24.796   0.602   0.125  1.00 10.75           C  
ATOM    422  C   GLY A  70     -24.462   2.078   0.184  1.00 10.55           C  
ATOM    423  O   GLY A  70     -25.006   2.919  -0.538  1.00 12.08           O  
ATOM    424  N   THR A  71     -23.465   2.361   1.022  1.00  8.96           N  
ATOM    425  CA  THR A  71     -22.934   3.709   1.214  1.00  8.99           C  
ATOM    426  C   THR A  71     -21.596   3.820   0.470  1.00  9.48           C  
ATOM    427  O   THR A  71     -20.636   3.138   0.816  1.00 10.52           O  
ATOM    428  CB  THR A  71     -22.644   3.978   2.680  1.00 11.31           C  
ATOM    429  OG1 THR A  71     -23.896   3.906   3.412  1.00 13.50           O  
ATOM    430  CG2 THR A  71     -22.002   5.336   2.883  1.00 11.62           C  
ATOM    431  N   ALA A  72     -21.553   4.644  -0.573  1.00  9.05           N  
ATOM    432  CA  ALA A  72     -20.371   4.734  -1.412  1.00  8.58           C  
ATOM    433  C   ALA A  72     -19.189   5.341  -0.659  1.00  8.42           C  
ATOM    434  O   ALA A  72     -19.355   6.261   0.122  1.00 10.10           O  
ATOM    435  CB  ALA A  72     -20.661   5.510  -2.659  1.00  9.07           C  
ATOM    436  N  ALEU A  73     -17.987   4.875  -0.985  0.56  8.57           N  
ATOM    437  CA ALEU A  73     -16.794   5.340  -0.320  0.56  9.57           C  
ATOM    438  C  ALEU A  73     -15.558   5.028  -1.144  0.56  9.47           C  
ATOM    439  O  ALEU A  73     -15.600   4.293  -2.141  0.56 10.39           O  
ATOM    440  CB ALEU A  73     -16.687   4.718   1.078  0.56  9.57           C  
ATOM    441  CG ALEU A  73     -16.854   3.206   1.249  0.56  7.69           C  
ATOM    442  CD1ALEU A  73     -15.642   2.389   0.726  0.56 12.31           C  
ATOM    443  CD2ALEU A  73     -17.153   2.889   2.722  0.56 15.35           C  
ATOM    444  N  BLEU A  73     -17.988   4.834  -0.926  0.44  8.68           N  
ATOM    445  CA BLEU A  73     -16.797   5.334  -0.266  0.44  9.59           C  
ATOM    446  C  BLEU A  73     -15.551   4.934  -1.039  0.44  9.70           C  
ATOM    447  O  BLEU A  73     -15.587   4.044  -1.900  0.44 10.08           O  
ATOM    448  CB BLEU A  73     -16.721   4.824   1.181  0.44  9.36           C  
ATOM    449  CG BLEU A  73     -16.068   3.466   1.471  0.44 12.80           C  
ATOM    450  CD1BLEU A  73     -15.998   3.188   2.985  0.44 10.12           C  
ATOM    451  CD2BLEU A  73     -16.820   2.361   0.768  0.44 12.56           C  
ATOM    452  N   GLY A  74     -14.450   5.594  -0.720  1.00  8.00           N  
ATOM    453  CA  GLY A  74     -13.165   5.291  -1.295  1.00  8.41           C  
ATOM    454  C   GLY A  74     -12.066   5.771  -0.382  1.00  7.55           C  
ATOM    455  O   GLY A  74     -12.235   6.715   0.404  1.00  8.77           O  
ATOM    456  N   TRP A  75     -10.875   5.176  -0.486  1.00  7.99           N  
ATOM    457  CA  TRP A  75      -9.723   5.672   0.241  1.00  8.46           C  
ATOM    458  C   TRP A  75      -8.453   5.267  -0.464  1.00  9.67           C  
ATOM    459  O   TRP A  75      -8.443   4.403  -1.331  1.00  7.71           O  
ATOM    460  CB  TRP A  75      -9.750   5.203   1.739  1.00  9.43           C  
ATOM    461  CG  TRP A  75      -9.485   3.738   1.942  1.00  8.31           C  
ATOM    462  CD1 TRP A  75      -8.255   3.130   2.073  1.00  9.79           C  
ATOM    463  CD2 TRP A  75     -10.455   2.700   2.043  1.00 10.12           C  
ATOM    464  NE1 TRP A  75      -8.426   1.773   2.243  1.00  9.27           N  
ATOM    465  CE2 TRP A  75      -9.765   1.493   2.223  1.00  9.69           C  
ATOM    466  CE3 TRP A  75     -11.864   2.668   1.972  1.00 11.11           C  
ATOM    467  CZ2 TRP A  75     -10.430   0.272   2.364  1.00 10.83           C  
ATOM    468  CZ3 TRP A  75     -12.502   1.464   2.109  1.00 12.18           C  
ATOM    469  CH2 TRP A  75     -11.794   0.283   2.272  1.00 11.49           C  
ATOM    470  N   THR A  76      -7.369   5.914  -0.053  1.00  7.08           N  
ATOM    471  CA  THR A  76      -6.019   5.692  -0.565  1.00  7.40           C  
ATOM    472  C   THR A  76      -5.078   5.362   0.570  1.00  9.34           C  
ATOM    473  O   THR A  76      -5.148   5.957   1.662  1.00  9.13           O  
ATOM    474  CB  THR A  76      -5.524   6.948  -1.293  1.00  7.71           C  
ATOM    475  OG1 THR A  76      -6.486   7.331  -2.275  1.00  9.60           O  
ATOM    476  CG2 THR A  76      -4.184   6.719  -2.002  1.00  9.02           C  
ATOM    477  N   VAL A  77      -4.142   4.476   0.261  1.00  7.16           N  
ATOM    478  CA  VAL A  77      -2.938   4.295   1.094  1.00  8.87           C  
ATOM    479  C   VAL A  77      -1.734   4.412   0.150  1.00 10.88           C  
ATOM    480  O   VAL A  77      -1.628   3.673  -0.825  1.00  9.85           O  
ATOM    481  CB  VAL A  77      -2.910   2.930   1.791  1.00  8.85           C  
ATOM    482  CG1 VAL A  77      -1.578   2.690   2.506  1.00 12.04           C  
ATOM    483  CG2 VAL A  77      -4.047   2.844   2.794  1.00 11.37           C  
ATOM    484  N   ALA A  78      -0.831   5.344   0.442  1.00 10.17           N  
ATOM    485  CA  ALA A  78       0.480   5.370  -0.222  1.00  9.76           C  
ATOM    486  C   ALA A  78       1.425   4.548   0.667  1.00 11.56           C  
ATOM    487  O   ALA A  78       1.437   4.716   1.879  1.00 10.70           O  
ATOM    488  CB  ALA A  78       0.990   6.802  -0.394  1.00  9.05           C  
ATOM    489  N   TRP A  79       2.093   3.573   0.058  1.00 10.25           N  
ATOM    490  CA  TRP A  79       2.838   2.567   0.790  1.00  9.92           C  
ATOM    491  C   TRP A  79       4.216   3.039   1.242  1.00 10.23           C  
ATOM    492  O   TRP A  79       5.223   2.366   1.016  1.00 12.26           O  
ATOM    493  CB  TRP A  79       2.913   1.263  -0.020  1.00 11.86           C  
ATOM    494  CG  TRP A  79       1.543   0.714  -0.325  1.00 10.24           C  
ATOM    495  CD1 TRP A  79       0.919   0.692  -1.521  1.00 10.16           C  
ATOM    496  CD2 TRP A  79       0.645   0.113   0.616  1.00 10.39           C  
ATOM    497  NE1 TRP A  79      -0.321   0.107  -1.405  1.00 11.52           N  
ATOM    498  CE2 TRP A  79      -0.511  -0.245  -0.086  1.00  9.13           C  
ATOM    499  CE3 TRP A  79       0.708  -0.143   1.986  1.00 11.14           C  
ATOM    500  CZ2 TRP A  79      -1.607  -0.845   0.539  1.00 11.46           C  
ATOM    501  CZ3 TRP A  79      -0.380  -0.737   2.608  1.00 13.51           C  
ATOM    502  CH2 TRP A  79      -1.514  -1.087   1.879  1.00 13.62           C  
ATOM    503  N   LYS A  80       4.223   4.237   1.819  1.00  9.09           N  
ATOM    504  CA  LYS A  80       5.387   4.802   2.490  1.00 11.20           C  
ATOM    505  C   LYS A  80       5.027   5.055   3.941  1.00 11.61           C  
ATOM    506  O   LYS A  80       3.951   5.595   4.227  1.00 11.48           O  
ATOM    507  CB  LYS A  80       5.781   6.135   1.858  1.00  9.72           C  
ATOM    508  CG  LYS A  80       6.946   6.796   2.626  1.00 12.35           C  
ATOM    509  CD  LYS A  80       7.261   8.159   2.053  1.00 20.02           C  
ATOM    510  CE  LYS A  80       8.349   8.899   2.844  1.00 30.62           C  
ATOM    511  NZ  LYS A  80       8.267   8.697   4.314  1.00 38.17           N  
ATOM    512  N   ASN A  81       5.937   4.692   4.856  1.00 12.57           N  
ATOM    513  CA  ASN A  81       5.837   5.128   6.237  1.00  9.84           C  
ATOM    514  C   ASN A  81       7.251   5.497   6.680  1.00 13.18           C  
ATOM    515  O   ASN A  81       8.085   5.726   5.828  1.00 14.84           O  
ATOM    516  CB  ASN A  81       5.162   4.080   7.148  1.00 13.52           C  
ATOM    517  CG  ASN A  81       5.863   2.758   7.163  1.00 13.36           C  
ATOM    518  OD1 ASN A  81       7.055   2.670   6.857  1.00 11.74           O  
ATOM    519  ND2 ASN A  81       5.144   1.707   7.510  1.00 13.29           N  
ATOM    520  N   ASN A  82       7.496   5.606   7.977  1.00 15.77           N  
ATOM    521  CA  ASN A  82       8.819   6.018   8.436  1.00 18.92           C  
ATOM    522  C   ASN A  82       9.897   4.951   8.239  1.00 23.82           C  
ATOM    523  O   ASN A  82      11.098   5.238   8.357  1.00 21.39           O  
ATOM    524  CB  ASN A  82       8.737   6.424   9.910  1.00 19.51           C  
ATOM    525  CG  ASN A  82       7.960   7.716  10.128  1.00 32.96           C  
ATOM    526  OD1 ASN A  82       7.846   8.559   9.231  1.00 37.10           O  
ATOM    527  ND2 ASN A  82       7.425   7.880  11.332  1.00 45.10           N  
ATOM    528  N   TYR A  83       9.479   3.732   7.917  1.00 15.00           N  
ATOM    529  CA  TYR A  83      10.355   2.561   7.887  1.00 17.59           C  
ATOM    530  C   TYR A  83      10.570   1.947   6.511  1.00 22.27           C  
ATOM    531  O   TYR A  83      11.578   1.265   6.281  1.00 21.13           O  
ATOM    532  CB  TYR A  83       9.796   1.473   8.810  1.00 16.35           C  
ATOM    533  CG  TYR A  83       9.412   1.990  10.186  1.00 23.73           C  
ATOM    534  CD1 TYR A  83      10.370   2.185  11.174  1.00 29.33           C  
ATOM    535  CD2 TYR A  83       8.086   2.287  10.491  1.00 22.51           C  
ATOM    536  CE1 TYR A  83      10.015   2.656  12.419  1.00 31.70           C  
ATOM    537  CE2 TYR A  83       7.725   2.758  11.727  1.00 30.88           C  
ATOM    538  CZ  TYR A  83       8.690   2.938  12.692  1.00 26.29           C  
ATOM    539  OH  TYR A  83       8.319   3.413  13.933  1.00 41.10           O  
ATOM    540  N   ARG A  84       9.602   2.134   5.605  1.00 14.30           N  
ATOM    541  CA  ARG A  84       9.584   1.408   4.360  1.00 14.47           C  
ATOM    542  C   ARG A  84       8.907   2.261   3.294  1.00 13.63           C  
ATOM    543  O   ARG A  84       8.209   3.240   3.596  1.00 12.34           O  
ATOM    544  CB  ARG A  84       8.789   0.113   4.480  1.00 19.76           C  
ATOM    545  CG  ARG A  84       9.162  -0.752   5.638  1.00 27.23           C  
ATOM    546  CD  ARG A  84       8.266  -1.958   5.713  1.00 37.00           C  
ATOM    547  NE  ARG A  84       8.758  -2.889   6.723  1.00 47.92           N  
ATOM    548  CZ  ARG A  84       8.085  -3.949   7.154  1.00 49.85           C  
ATOM    549  NH1 ARG A  84       6.882  -4.216   6.665  1.00 44.46           N  
ATOM    550  NH2 ARG A  84       8.614  -4.739   8.079  1.00 68.42           N  
ATOM    551  N   ASN A  85       9.160   1.915   2.042  1.00 12.60           N  
ATOM    552  CA  ASN A  85       8.549   2.633   0.923  1.00 12.25           C  
ATOM    553  C   ASN A  85       8.563   1.753  -0.312  1.00 13.79           C  
ATOM    554  O   ASN A  85       9.628   1.420  -0.854  1.00 14.13           O  
ATOM    555  CB  ASN A  85       9.267   3.970   0.665  1.00 12.50           C  
ATOM    556  CG  ASN A  85       8.538   4.852  -0.325  1.00 11.47           C  
ATOM    557  OD1 ASN A  85       7.507   4.464  -0.904  1.00 11.39           O  
ATOM    558  ND2 ASN A  85       9.001   6.083  -0.466  1.00 11.99           N  
ATOM    559  N   ALA A  86       7.386   1.382  -0.779  1.00 10.69           N  
ATOM    560  CA  ALA A  86       7.225   0.539  -1.957  1.00 11.60           C  
ATOM    561  C   ALA A  86       7.042   1.365  -3.239  1.00  8.45           C  
ATOM    562  O   ALA A  86       6.857   0.796  -4.317  1.00 13.87           O  
ATOM    563  CB  ALA A  86       6.001  -0.381  -1.773  1.00 11.22           C  
ATOM    564  N   HIS A  87       7.004   2.687  -3.118  1.00 10.00           N  
ATOM    565  CA  HIS A  87       6.844   3.563  -4.268  1.00 10.85           C  
ATOM    566  C   HIS A  87       5.612   3.168  -5.029  1.00 11.58           C  
ATOM    567  O   HIS A  87       5.645   2.919  -6.241  1.00 12.31           O  
ATOM    568  CB  HIS A  87       8.094   3.557  -5.174  1.00 11.40           C  
ATOM    569  CG  HIS A  87       9.350   3.939  -4.450  1.00 12.53           C  
ATOM    570  ND1 HIS A  87       9.442   5.088  -3.696  1.00 11.50           N  
ATOM    571  CD2 HIS A  87      10.563   3.342  -4.382  1.00 13.39           C  
ATOM    572  CE1 HIS A  87      10.659   5.170  -3.174  1.00 12.80           C  
ATOM    573  NE2 HIS A  87      11.348   4.120  -3.572  1.00 12.41           N  
ATOM    574  N  ASER A  88       4.505   3.105  -4.295  0.56 11.36           N  
ATOM    575  CA ASER A  88       3.228   2.726  -4.866  0.56  9.60           C  
ATOM    576  C  ASER A  88       2.087   3.190  -3.980  0.56  9.75           C  
ATOM    577  O  ASER A  88       2.289   3.653  -2.871  0.56 10.23           O  
ATOM    578  CB ASER A  88       3.148   1.207  -5.026  0.56 11.57           C  
ATOM    579  OG ASER A  88       3.319   0.550  -3.783  0.56 11.62           O  
ATOM    580  N  BSER A  88       4.510   3.087  -4.284  0.44 11.36           N  
ATOM    581  CA BSER A  88       3.247   2.558  -4.782  0.44 10.42           C  
ATOM    582  C  BSER A  88       2.082   3.063  -3.929  0.44  9.73           C  
ATOM    583  O  BSER A  88       2.270   3.443  -2.782  0.44 10.39           O  
ATOM    584  CB BSER A  88       3.270   1.025  -4.729  0.44  8.71           C  
ATOM    585  OG BSER A  88       4.231   0.481  -5.627  0.44 17.89           O  
ATOM    586  N   ALA A  89       0.879   3.056  -4.492  1.00  9.82           N  
ATOM    587  CA  ALA A  89      -0.308   3.490  -3.756  1.00  8.57           C  
ATOM    588  C   ALA A  89      -1.481   2.675  -4.244  1.00 10.65           C  
ATOM    589  O   ALA A  89      -1.606   2.394  -5.432  1.00 10.55           O  
ATOM    590  CB  ALA A  89      -0.568   4.953  -3.978  1.00  9.79           C  
ATOM    591  N   THR A  90      -2.318   2.283  -3.298  1.00  9.09           N  
ATOM    592  CA  THR A  90      -3.591   1.622  -3.567  1.00  8.66           C  
ATOM    593  C   THR A  90      -4.743   2.541  -3.265  1.00  8.20           C  
ATOM    594  O   THR A  90      -4.774   3.257  -2.277  1.00  8.91           O  
ATOM    595  CB  THR A  90      -3.747   0.346  -2.728  1.00 10.30           C  
ATOM    596  OG1 THR A  90      -2.607  -0.502  -2.975  1.00 11.07           O  
ATOM    597  CG2 THR A  90      -5.017  -0.415  -3.055  1.00  9.11           C  
ATOM    598  N   THR A  91      -5.692   2.542  -4.182  1.00  7.82           N  
ATOM    599  CA  THR A  91      -7.001   3.119  -3.920  1.00 10.09           C  
ATOM    600  C   THR A  91      -8.048   2.019  -3.939  1.00 10.46           C  
ATOM    601  O   THR A  91      -8.062   1.172  -4.845  1.00 11.37           O  
ATOM    602  CB  THR A  91      -7.433   4.184  -4.960  1.00  9.99           C  
ATOM    603  OG1 THR A  91      -7.583   3.589  -6.249  1.00 11.45           O  
ATOM    604  CG2 THR A  91      -6.468   5.308  -5.088  1.00 11.65           C  
ATOM    605  N   TRP A  92      -8.946   2.077  -2.966  1.00  9.24           N  
ATOM    606  CA  TRP A  92     -10.082   1.173  -2.858  1.00  8.82           C  
ATOM    607  C   TRP A  92     -11.374   1.972  -3.088  1.00  8.76           C  
ATOM    608  O   TRP A  92     -11.544   3.032  -2.460  1.00  8.52           O  
ATOM    609  CB  TRP A  92     -10.168   0.570  -1.464  1.00  9.10           C  
ATOM    610  CG  TRP A  92      -9.120  -0.384  -1.026  1.00  7.77           C  
ATOM    611  CD1 TRP A  92      -9.251  -1.746  -0.936  1.00  9.23           C  
ATOM    612  CD2 TRP A  92      -7.799  -0.085  -0.512  1.00  8.46           C  
ATOM    613  NE1 TRP A  92      -8.123  -2.296  -0.403  1.00  9.97           N  
ATOM    614  CE2 TRP A  92      -7.212  -1.304  -0.150  1.00  9.92           C  
ATOM    615  CE3 TRP A  92      -7.075   1.099  -0.330  1.00  9.19           C  
ATOM    616  CZ2 TRP A  92      -5.935  -1.380   0.404  1.00 10.98           C  
ATOM    617  CZ3 TRP A  92      -5.831   1.029   0.226  1.00 11.09           C  
ATOM    618  CH2 TRP A  92      -5.273  -0.203   0.593  1.00 11.74           C  
ATOM    619  N   SER A  93     -12.219   1.489  -3.997  1.00  9.00           N  
ATOM    620  CA  SER A  93     -13.508   2.088  -4.299  1.00  9.44           C  
ATOM    621  C   SER A  93     -14.581   1.055  -4.012  1.00  9.63           C  
ATOM    622  O   SER A  93     -14.508  -0.075  -4.473  1.00  9.95           O  
ATOM    623  CB  SER A  93     -13.509   2.520  -5.766  1.00 10.48           C  
ATOM    624  OG  SER A  93     -14.748   3.101  -6.147  1.00 11.27           O  
ATOM    625  N   GLY A  94     -15.598   1.414  -3.243  1.00  9.72           N  
ATOM    626  CA  GLY A  94     -16.577   0.417  -2.900  1.00 10.38           C  
ATOM    627  C   GLY A  94     -17.792   0.958  -2.192  1.00 10.13           C  
ATOM    628  O   GLY A  94     -18.121   2.144  -2.266  1.00  9.52           O  
ATOM    629  N   GLN A  95     -18.443   0.056  -1.481  1.00  9.69           N  
ATOM    630  CA  GLN A  95     -19.579   0.459  -0.666  1.00  9.72           C  
ATOM    631  C   GLN A  95     -19.639  -0.307   0.636  1.00  9.37           C  
ATOM    632  O   GLN A  95     -19.280  -1.495   0.714  1.00 11.97           O  
ATOM    633  CB  GLN A  95     -20.908   0.348  -1.424  1.00 14.07           C  
ATOM    634  CG  GLN A  95     -21.163  -0.993  -2.065  1.00 16.08           C  
ATOM    635  CD  GLN A  95     -22.420  -0.954  -2.958  1.00 16.89           C  
ATOM    636  OE1 GLN A  95     -23.424  -0.322  -2.618  1.00 13.85           O  
ATOM    637  NE2 GLN A  95     -22.350  -1.610  -4.111  1.00 16.94           N  
ATOM    638  N   TYR A  96     -20.082   0.412   1.670  1.00  9.60           N  
ATOM    639  CA  TYR A  96     -20.368  -0.159   2.986  1.00  9.08           C  
ATOM    640  C   TYR A  96     -21.809  -0.658   3.026  1.00  9.81           C  
ATOM    641  O   TYR A  96     -22.725   0.045   2.586  1.00 13.58           O  
ATOM    642  CB  TYR A  96     -20.218   0.924   4.027  1.00 12.36           C  
ATOM    643  CG  TYR A  96     -20.875   0.596   5.350  1.00 12.23           C  
ATOM    644  CD1 TYR A  96     -20.241  -0.194   6.293  1.00 13.69           C  
ATOM    645  CD2 TYR A  96     -22.137   1.083   5.650  1.00 14.69           C  
ATOM    646  CE1 TYR A  96     -20.870  -0.486   7.517  1.00 15.34           C  
ATOM    647  CE2 TYR A  96     -22.749   0.807   6.881  1.00 13.16           C  
ATOM    648  CZ  TYR A  96     -22.116   0.018   7.780  1.00 16.15           C  
ATOM    649  OH  TYR A  96     -22.766  -0.259   8.988  1.00 19.80           O  
ATOM    650  N   VAL A  97     -21.977  -1.904   3.499  1.00 10.72           N  
ATOM    651  CA  VAL A  97     -23.282  -2.557   3.586  1.00 13.61           C  
ATOM    652  C   VAL A  97     -23.483  -2.832   5.069  1.00 16.80           C  
ATOM    653  O   VAL A  97     -22.697  -3.543   5.698  1.00 16.33           O  
ATOM    654  CB  VAL A  97     -23.301  -3.875   2.811  1.00 16.89           C  
ATOM    655  CG1 VAL A  97     -24.653  -4.587   2.978  1.00 22.36           C  
ATOM    656  CG2 VAL A  97     -22.972  -3.655   1.325  1.00 22.84           C  
ATOM    657  N   GLY A  98     -24.507  -2.223   5.657  1.00 19.57           N  
ATOM    658  CA  GLY A  98     -24.716  -2.350   7.084  1.00 21.10           C  
ATOM    659  C   GLY A  98     -25.488  -3.600   7.466  1.00 18.87           C  
ATOM    660  O   GLY A  98     -25.779  -4.459   6.646  1.00 26.26           O  
ATOM    661  N   GLY A  99     -25.798  -3.690   8.756  1.00 34.24           N  
ATOM    662  CA  GLY A  99     -26.568  -4.800   9.282  1.00 35.29           C  
ATOM    663  C   GLY A  99     -25.736  -5.700  10.169  1.00 29.49           C  
ATOM    664  O   GLY A  99     -24.618  -5.346  10.604  1.00 25.33           O  
ATOM    665  N   ALA A 100     -26.292  -6.876  10.447  1.00 29.00           N  
ATOM    666  CA  ALA A 100     -25.687  -7.809  11.395  1.00 39.48           C  
ATOM    667  C   ALA A 100     -24.347  -8.324  10.888  1.00 39.03           C  
ATOM    668  O   ALA A 100     -23.413  -8.521  11.675  1.00 33.12           O  
ATOM    669  CB  ALA A 100     -26.632  -8.969  11.660  1.00 43.98           C  
ATOM    670  N   GLU A 101     -24.263  -8.535   9.578  1.00 31.84           N  
ATOM    671  CA  GLU A 101     -23.025  -8.984   8.943  1.00 32.73           C  
ATOM    672  C   GLU A 101     -22.523  -7.900   7.997  1.00 21.58           C  
ATOM    673  O   GLU A 101     -22.457  -8.071   6.782  1.00 27.76           O  
ATOM    674  CB  GLU A 101     -23.253 -10.294   8.206  1.00 32.96           C  
ATOM    675  CG  GLU A 101     -23.941 -11.341   9.081  1.00 59.34           C  
ATOM    676  CD  GLU A 101     -23.793 -12.759   8.559  1.00 71.03           C  
ATOM    677  OE1 GLU A 101     -22.816 -13.040   7.831  1.00 67.37           O  
ATOM    678  OE2 GLU A 101     -24.660 -13.599   8.888  1.00 90.53           O  
ATOM    679  N   ALA A 102     -22.189  -6.773   8.599  1.00 18.97           N  
ATOM    680  CA  ALA A 102     -21.753  -5.607   7.864  1.00 14.96           C  
ATOM    681  C   ALA A 102     -20.446  -5.872   7.142  1.00 17.35           C  
ATOM    682  O   ALA A 102     -19.560  -6.582   7.622  1.00 16.96           O  
ATOM    683  CB  ALA A 102     -21.603  -4.451   8.790  1.00 19.53           C  
ATOM    684  N   ARG A 103     -20.316  -5.230   5.998  1.00 12.76           N  
ATOM    685  CA  ARG A 103     -19.167  -5.428   5.139  1.00 12.88           C  
ATOM    686  C   ARG A 103     -18.860  -4.165   4.378  1.00 11.59           C  
ATOM    687  O   ARG A 103     -19.723  -3.345   4.132  1.00 13.49           O  
ATOM    688  CB  ARG A 103     -19.452  -6.519   4.104  1.00 20.81           C  
ATOM    689  CG  ARG A 103     -19.702  -7.882   4.683  1.00 42.91           C  
ATOM    690  CD  ARG A 103     -19.570  -8.969   3.631  1.00 55.19           C  
ATOM    691  NE  ARG A 103     -19.552 -10.296   4.241  1.00 74.52           N  
ATOM    692  CZ  ARG A 103     -20.628 -10.902   4.735  1.00 94.60           C  
ATOM    693  NH1 ARG A 103     -21.813 -10.301   4.695  1.00 70.10           N  
ATOM    694  NH2 ARG A 103     -20.523 -12.110   5.275  1.00 82.63           N  
ATOM    695  N   ILE A 104     -17.603  -4.057   3.958  1.00  9.79           N  
ATOM    696  CA  ILE A 104     -17.203  -3.058   2.972  1.00 11.38           C  
ATOM    697  C   ILE A 104     -16.700  -3.874   1.788  1.00 10.37           C  
ATOM    698  O   ILE A 104     -15.701  -4.599   1.913  1.00 10.78           O  
ATOM    699  CB  ILE A 104     -16.109  -2.114   3.500  1.00 11.20           C  
ATOM    700  CG1 ILE A 104     -16.648  -1.238   4.624  1.00 10.36           C  
ATOM    701  CG2 ILE A 104     -15.655  -1.186   2.383  1.00 11.83           C  
ATOM    702  CD1 ILE A 104     -15.582  -0.388   5.319  1.00 13.44           C  
ATOM    703  N   ASN A 105     -17.402  -3.755   0.658  1.00  9.48           N  
ATOM    704  CA  ASN A 105     -17.019  -4.466  -0.584  1.00 10.49           C  
ATOM    705  C   ASN A 105     -16.297  -3.510  -1.501  1.00 10.93           C  
ATOM    706  O   ASN A 105     -16.809  -2.451  -1.828  1.00 10.56           O  
ATOM    707  CB  ASN A 105     -18.287  -4.995  -1.285  1.00 10.32           C  
ATOM    708  CG  ASN A 105     -19.020  -6.018  -0.442  1.00 14.40           C  
ATOM    709  OD1 ASN A 105     -18.396  -6.790   0.293  1.00 17.33           O  
ATOM    710  ND2 ASN A 105     -20.354  -6.020  -0.534  1.00 20.56           N  
ATOM    711  N   THR A 106     -15.076  -3.855  -1.873  1.00  8.48           N  
ATOM    712  CA  THR A 106     -14.256  -2.953  -2.681  1.00  9.54           C  
ATOM    713  C   THR A 106     -13.647  -3.599  -3.896  1.00  6.74           C  
ATOM    714  O   THR A 106     -13.461  -4.844  -3.962  1.00  9.46           O  
ATOM    715  CB  THR A 106     -13.057  -2.384  -1.869  1.00  9.74           C  
ATOM    716  OG1 THR A 106     -12.042  -3.395  -1.717  1.00 11.33           O  
ATOM    717  CG2 THR A 106     -13.503  -1.851  -0.535  1.00 10.19           C  
ATOM    718  N   GLN A 107     -13.327  -2.744  -4.850  1.00  8.39           N  
ATOM    719  CA  GLN A 107     -12.382  -3.045  -5.929  1.00 10.66           C  
ATOM    720  C   GLN A 107     -11.228  -2.059  -5.762  1.00 10.18           C  
ATOM    721  O   GLN A 107     -11.429  -0.950  -5.239  1.00 10.87           O  
ATOM    722  CB  GLN A 107     -13.057  -2.958  -7.297  1.00 10.58           C  
ATOM    723  CG  GLN A 107     -14.177  -3.975  -7.375  1.00 15.87           C  
ATOM    724  CD  GLN A 107     -14.751  -4.159  -8.754  1.00 16.77           C  
ATOM    725  OE1 GLN A 107     -14.201  -4.904  -9.555  1.00 17.89           O  
ATOM    726  NE2 GLN A 107     -15.869  -3.494  -9.040  1.00 15.33           N  
ATOM    727  N   TRP A 108     -10.014  -2.466  -6.112  1.00  9.55           N  
ATOM    728  CA  TRP A 108      -8.879  -1.608  -5.861  1.00  8.73           C  
ATOM    729  C   TRP A 108      -7.938  -1.541  -7.044  1.00  8.59           C  
ATOM    730  O   TRP A 108      -7.931  -2.446  -7.906  1.00  9.76           O  
ATOM    731  CB  TRP A 108      -8.135  -2.028  -4.574  1.00  8.72           C  
ATOM    732  CG  TRP A 108      -7.708  -3.447  -4.466  1.00  8.70           C  
ATOM    733  CD1 TRP A 108      -8.274  -4.409  -3.701  1.00 11.68           C  
ATOM    734  CD2 TRP A 108      -6.557  -4.052  -5.088  1.00  8.49           C  
ATOM    735  NE1 TRP A 108      -7.589  -5.601  -3.855  1.00 12.57           N  
ATOM    736  CE2 TRP A 108      -6.523  -5.400  -4.693  1.00 12.38           C  
ATOM    737  CE3 TRP A 108      -5.575  -3.586  -5.959  1.00  9.41           C  
ATOM    738  CZ2 TRP A 108      -5.544  -6.291  -5.154  1.00 15.22           C  
ATOM    739  CZ3 TRP A 108      -4.609  -4.487  -6.419  1.00 11.40           C  
ATOM    740  CH2 TRP A 108      -4.598  -5.798  -6.007  1.00 11.89           C  
ATOM    741  N   LEU A 109      -7.204  -0.435  -7.108  1.00  9.54           N  
ATOM    742  CA  LEU A 109      -6.125  -0.229  -8.091  1.00  8.92           C  
ATOM    743  C   LEU A 109      -4.851   0.077  -7.347  1.00  9.53           C  
ATOM    744  O   LEU A 109      -4.830   0.998  -6.538  1.00 11.45           O  
ATOM    745  CB  LEU A 109      -6.454   0.953  -8.988  1.00  8.46           C  
ATOM    746  CG  LEU A 109      -7.729   0.795  -9.819  1.00  9.37           C  
ATOM    747  CD1 LEU A 109      -8.092   2.136 -10.492  1.00  9.73           C  
ATOM    748  CD2 LEU A 109      -7.515  -0.257 -10.871  1.00 12.98           C  
ATOM    749  N   LEU A 110      -3.788  -0.655  -7.654  1.00  9.29           N  
ATOM    750  CA  LEU A 110      -2.482  -0.432  -7.039  1.00  8.42           C  
ATOM    751  C   LEU A 110      -1.524   0.030  -8.123  1.00  9.18           C  
ATOM    752  O   LEU A 110      -1.242  -0.754  -9.029  1.00 10.49           O  
ATOM    753  CB  LEU A 110      -2.000  -1.725  -6.374  1.00 10.27           C  
ATOM    754  CG  LEU A 110      -0.538  -1.824  -5.960  1.00 15.63           C  
ATOM    755  CD1 LEU A 110      -0.126  -0.662  -5.118  1.00 17.20           C  
ATOM    756  CD2 LEU A 110      -0.324  -3.108  -5.200  1.00 18.88           C  
ATOM    757  N   THR A 111      -1.127   1.306  -8.096  1.00  9.75           N  
ATOM    758  CA  THR A 111      -0.205   1.856  -9.092  1.00  9.51           C  
ATOM    759  C   THR A 111       1.157   2.023  -8.463  1.00  9.90           C  
ATOM    760  O   THR A 111       1.296   2.579  -7.373  1.00 10.85           O  
ATOM    761  CB  THR A 111      -0.660   3.194  -9.645  1.00  8.80           C  
ATOM    762  OG1 THR A 111      -1.982   3.083 -10.185  1.00 11.76           O  
ATOM    763  CG2 THR A 111       0.287   3.682 -10.797  1.00 13.08           C  
ATOM    764  N   SER A 112       2.158   1.514  -9.162  1.00 10.91           N  
ATOM    765  CA  SER A 112       3.539   1.701  -8.779  1.00 10.47           C  
ATOM    766  C   SER A 112       4.170   2.799  -9.622  1.00 14.90           C  
ATOM    767  O   SER A 112       3.834   2.950 -10.778  1.00 12.57           O  
ATOM    768  CB  SER A 112       4.311   0.399  -8.995  1.00 15.72           C  
ATOM    769  OG  SER A 112       3.884  -0.634  -8.130  1.00 15.18           O  
ATOM    770  N   GLY A 113       5.115   3.555  -9.062  1.00 14.71           N  
ATOM    771  CA  GLY A 113       5.870   4.491  -9.884  1.00 14.94           C  
ATOM    772  C   GLY A 113       6.729   3.688 -10.851  1.00 14.73           C  
ATOM    773  O   GLY A 113       7.370   2.724 -10.457  1.00 16.41           O  
ATOM    774  N   THR A 114       6.684   4.056 -12.125  1.00 12.30           N  
ATOM    775  CA  THR A 114       7.441   3.360 -13.172  1.00 17.81           C  
ATOM    776  C   THR A 114       8.121   4.349 -14.105  1.00 15.07           C  
ATOM    777  O   THR A 114       7.804   5.521 -14.116  1.00 15.76           O  
ATOM    778  CB  THR A 114       6.539   2.452 -14.078  1.00 17.57           C  
ATOM    779  OG1 THR A 114       5.649   3.242 -14.861  1.00 16.57           O  
ATOM    780  CG2 THR A 114       5.725   1.489 -13.265  1.00 14.65           C  
ATOM    781  N   THR A 115       9.067   3.854 -14.892  1.00 18.34           N  
ATOM    782  CA  THR A 115       9.501   4.599 -16.050  1.00 16.74           C  
ATOM    783  C   THR A 115       8.401   4.604 -17.089  1.00 19.20           C  
ATOM    784  O   THR A 115       7.464   3.791 -17.051  1.00 15.61           O  
ATOM    785  CB  THR A 115      10.747   3.965 -16.697  1.00 17.63           C  
ATOM    786  OG1 THR A 115      10.449   2.610 -17.039  1.00 22.63           O  
ATOM    787  CG2 THR A 115      11.939   3.969 -15.717  1.00 27.22           C  
ATOM    788  N   GLU A 116       8.527   5.507 -18.046  1.00 20.81           N  
ATOM    789  CA  GLU A 116       7.591   5.557 -19.169  1.00 23.25           C  
ATOM    790  C   GLU A 116       7.520   4.217 -19.896  1.00 23.46           C  
ATOM    791  O   GLU A 116       6.449   3.756 -20.251  1.00 22.85           O  
ATOM    792  CB  GLU A 116       8.031   6.642 -20.151  1.00 25.17           C  
ATOM    793  CG  GLU A 116       7.062   6.880 -21.294  1.00 42.81           C  
ATOM    794  CD  GLU A 116       7.308   8.199 -22.010  1.00 67.34           C  
ATOM    795  OE1 GLU A 116       7.767   9.161 -21.356  1.00 89.53           O  
ATOM    796  OE2 GLU A 116       7.040   8.276 -23.228  1.00 88.18           O  
ATOM    797  N   ALA A 117       8.673   3.607 -20.140  1.00 19.91           N  
ATOM    798  CA  ALA A 117       8.748   2.331 -20.847  1.00 29.05           C  
ATOM    799  C   ALA A 117       7.964   1.221 -20.156  1.00 29.53           C  
ATOM    800  O   ALA A 117       7.482   0.304 -20.823  1.00 23.22           O  
ATOM    801  CB  ALA A 117      10.211   1.910 -20.997  1.00 24.39           C  
ATOM    802  N   ASN A 118       7.860   1.302 -18.825  1.00 18.57           N  
ATOM    803  CA  ASN A 118       7.207   0.267 -18.030  1.00 18.83           C  
ATOM    804  C   ASN A 118       5.809   0.678 -17.556  1.00 15.26           C  
ATOM    805  O   ASN A 118       5.193  -0.038 -16.766  1.00 17.89           O  
ATOM    806  CB  ASN A 118       8.042  -0.071 -16.803  1.00 18.25           C  
ATOM    807  CG  ASN A 118       9.295  -0.834 -17.142  1.00 33.26           C  
ATOM    808  OD1 ASN A 118       9.345  -1.545 -18.146  1.00 27.26           O  
ATOM    809  ND2 ASN A 118      10.310  -0.712 -16.293  1.00 27.37           N  
ATOM    810  N   ALA A 119       5.320   1.819 -18.018  1.00 16.20           N  
ATOM    811  CA  ALA A 119       4.054   2.348 -17.530  1.00 16.85           C  
ATOM    812  C   ALA A 119       2.911   1.401 -17.849  1.00 23.17           C  
ATOM    813  O   ALA A 119       1.929   1.365 -17.127  1.00 16.39           O  
ATOM    814  CB  ALA A 119       3.794   3.723 -18.105  1.00 18.46           C  
ATOM    815  N   TRP A 120       3.029   0.608 -18.906  1.00 16.02           N  
ATOM    816  CA  TRP A 120       1.923  -0.266 -19.264  1.00 15.91           C  
ATOM    817  C   TRP A 120       1.673  -1.321 -18.181  1.00 17.80           C  
ATOM    818  O   TRP A 120       0.560  -1.869 -18.088  1.00 23.02           O  
ATOM    819  CB  TRP A 120       2.171  -0.936 -20.637  1.00 19.65           C  
ATOM    820  CG  TRP A 120       3.267  -1.905 -20.564  1.00 17.02           C  
ATOM    821  CD1 TRP A 120       4.613  -1.646 -20.709  1.00 19.69           C  
ATOM    822  CD2 TRP A 120       3.162  -3.298 -20.273  1.00 22.22           C  
ATOM    823  NE1 TRP A 120       5.333  -2.790 -20.513  1.00 22.57           N  
ATOM    824  CE2 TRP A 120       4.469  -3.821 -20.247  1.00 27.29           C  
ATOM    825  CE3 TRP A 120       2.084  -4.159 -20.032  1.00 28.99           C  
ATOM    826  CZ2 TRP A 120       4.727  -5.166 -20.007  1.00 27.68           C  
ATOM    827  CZ3 TRP A 120       2.345  -5.491 -19.777  1.00 32.70           C  
ATOM    828  CH2 TRP A 120       3.653  -5.983 -19.769  1.00 33.63           C  
ATOM    829  N   LYS A 121       2.673  -1.606 -17.359  1.00 18.97           N  
ATOM    830  CA  LYS A 121       2.521  -2.604 -16.300  1.00 20.58           C  
ATOM    831  C   LYS A 121       2.567  -1.948 -14.912  1.00 12.51           C  
ATOM    832  O   LYS A 121       2.908  -2.578 -13.942  1.00 16.50           O  
ATOM    833  CB  LYS A 121       3.529  -3.749 -16.419  1.00 24.59           C  
ATOM    834  CG  LYS A 121       4.988  -3.328 -16.581  1.00 21.72           C  
ATOM    835  CD  LYS A 121       5.939  -4.525 -16.422  1.00 33.06           C  
ATOM    836  CE  LYS A 121       7.403  -4.105 -16.522  1.00 46.59           C  
ATOM    837  NZ  LYS A 121       8.344  -5.096 -15.907  1.00 52.69           N  
ATOM    838  N   SER A 122       2.195  -0.678 -14.851  1.00 12.30           N  
ATOM    839  CA  SER A 122       2.179   0.058 -13.585  1.00  9.51           C  
ATOM    840  C   SER A 122       1.057  -0.295 -12.584  1.00 12.21           C  
ATOM    841  O   SER A 122       1.230  -0.039 -11.395  1.00 11.83           O  
ATOM    842  CB  SER A 122       2.063   1.548 -13.860  1.00 12.42           C  
ATOM    843  OG  SER A 122       0.812   1.890 -14.466  1.00 16.01           O  
ATOM    844  N   THR A 123      -0.083  -0.813 -13.068  1.00 11.05           N  
ATOM    845  CA  THR A 123      -1.313  -0.865 -12.255  1.00 10.62           C  
ATOM    846  C   THR A 123      -1.938  -2.248 -12.160  1.00 11.14           C  
ATOM    847  O   THR A 123      -2.328  -2.840 -13.163  1.00 11.99           O  
ATOM    848  CB  THR A 123      -2.321   0.078 -12.818  1.00 11.19           C  
ATOM    849  OG1 THR A 123      -1.731   1.367 -13.038  1.00 14.43           O  
ATOM    850  CG2 THR A 123      -3.505   0.254 -11.857  1.00 10.41           C  
ATOM    851  N   LEU A 124      -1.998  -2.764 -10.936  1.00  9.51           N  
ATOM    852  CA  LEU A 124      -2.707  -3.990 -10.626  1.00 11.57           C  
ATOM    853  C   LEU A 124      -4.139  -3.662 -10.230  1.00  9.45           C  
ATOM    854  O   LEU A 124      -4.414  -2.579  -9.701  1.00 10.57           O  
ATOM    855  CB  LEU A 124      -2.046  -4.719  -9.465  1.00 10.89           C  
ATOM    856  CG  LEU A 124      -0.656  -5.303  -9.720  1.00 14.09           C  
ATOM    857  CD1 LEU A 124       0.038  -5.634  -8.399  1.00 14.08           C  
ATOM    858  CD2 LEU A 124      -0.724  -6.537 -10.580  1.00 15.16           C  
ATOM    859  N   VAL A 125      -5.049  -4.582 -10.504  1.00 10.84           N  
ATOM    860  CA  VAL A 125      -6.451  -4.438 -10.120  1.00  9.57           C  
ATOM    861  C   VAL A 125      -6.862  -5.669  -9.350  1.00 10.63           C  
ATOM    862  O   VAL A 125      -6.435  -6.783  -9.641  1.00 11.04           O  
ATOM    863  CB  VAL A 125      -7.368  -4.207 -11.344  1.00 10.96           C  
ATOM    864  CG1 VAL A 125      -7.326  -5.392 -12.295  1.00 11.50           C  
ATOM    865  CG2 VAL A 125      -8.782  -3.946 -10.910  1.00 11.48           C  
ATOM    866  N   GLY A 126      -7.713  -5.470  -8.345  1.00 10.61           N  
ATOM    867  CA  GLY A 126      -8.188  -6.577  -7.533  1.00  9.17           C  
ATOM    868  C   GLY A 126      -9.429  -6.189  -6.753  1.00 10.54           C  
ATOM    869  O   GLY A 126     -10.039  -5.156  -7.035  1.00 10.57           O  
ATOM    870  N   HIS A 127      -9.798  -7.027  -5.790  1.00 10.41           N  
ATOM    871  CA  HIS A 127     -10.991  -6.786  -4.964  1.00  9.97           C  
ATOM    872  C   HIS A 127     -10.743  -7.316  -3.570  1.00 13.43           C  
ATOM    873  O   HIS A 127      -9.993  -8.265  -3.372  1.00 13.45           O  
ATOM    874  CB  HIS A 127     -12.230  -7.471  -5.541  1.00  9.85           C  
ATOM    875  CG  HIS A 127     -11.953  -8.865  -6.008  1.00 12.97           C  
ATOM    876  ND1 HIS A 127     -12.207  -9.978  -5.243  1.00 18.86           N  
ATOM    877  CD2 HIS A 127     -11.361  -9.312  -7.140  1.00 13.04           C  
ATOM    878  CE1 HIS A 127     -11.825 -11.058  -5.899  1.00 20.29           C  
ATOM    879  NE2 HIS A 127     -11.325 -10.684  -7.062  1.00 17.47           N  
ATOM    880  N   ASP A 128     -11.374  -6.671  -2.598  1.00 11.30           N  
ATOM    881  CA  ASP A 128     -11.304  -7.160  -1.221  1.00 13.95           C  
ATOM    882  C   ASP A 128     -12.588  -6.826  -0.496  1.00 11.37           C  
ATOM    883  O   ASP A 128     -13.162  -5.752  -0.696  1.00 12.22           O  
ATOM    884  CB  ASP A 128     -10.168  -6.527  -0.427  1.00 14.99           C  
ATOM    885  CG  ASP A 128      -9.478  -7.531   0.503  1.00 47.19           C  
ATOM    886  OD1 ASP A 128     -10.060  -8.597   0.845  1.00 31.36           O  
ATOM    887  OD2 ASP A 128      -8.327  -7.251   0.885  1.00 37.22           O  
ATOM    888  N  ATHR A 129     -13.027  -7.740   0.360  0.44 15.29           N  
ATOM    889  CA ATHR A 129     -14.169  -7.500   1.218  0.44 14.02           C  
ATOM    890  C  ATHR A 129     -13.731  -7.520   2.679  0.44 13.10           C  
ATOM    891  O  ATHR A 129     -13.076  -8.458   3.136  0.44 17.84           O  
ATOM    892  CB ATHR A 129     -15.262  -8.541   0.995  0.44 17.59           C  
ATOM    893  OG1ATHR A 129     -15.827  -8.371  -0.312  0.44 20.05           O  
ATOM    894  CG2ATHR A 129     -16.346  -8.385   2.020  0.44  9.13           C  
ATOM    895  N  BTHR A 129     -13.049  -7.760   0.325  0.56 15.26           N  
ATOM    896  CA BTHR A 129     -14.142  -7.506   1.235  0.56 14.03           C  
ATOM    897  C  BTHR A 129     -13.576  -7.422   2.645  0.56 13.31           C  
ATOM    898  O  BTHR A 129     -12.665  -8.176   3.028  0.56 11.40           O  
ATOM    899  CB BTHR A 129     -15.199  -8.606   1.186  0.56 17.82           C  
ATOM    900  OG1BTHR A 129     -14.598  -9.857   1.536  0.56 25.78           O  
ATOM    901  CG2BTHR A 129     -15.799  -8.703  -0.212  0.56 22.14           C  
ATOM    902  N   PHE A 130     -14.102  -6.470   3.403  1.00 10.26           N  
ATOM    903  CA  PHE A 130     -13.719  -6.301   4.785  1.00 11.30           C  
ATOM    904  C   PHE A 130     -14.944  -6.533   5.682  1.00  9.77           C  
ATOM    905  O   PHE A 130     -16.069  -6.132   5.338  1.00 11.12           O  
ATOM    906  CB  PHE A 130     -13.210  -4.890   5.012  1.00 12.77           C  
ATOM    907  CG  PHE A 130     -11.996  -4.524   4.186  1.00 10.29           C  
ATOM    908  CD1 PHE A 130     -12.146  -3.963   2.922  1.00 12.51           C  
ATOM    909  CD2 PHE A 130     -10.723  -4.703   4.692  1.00 13.30           C  
ATOM    910  CE1 PHE A 130     -11.073  -3.604   2.175  1.00 11.99           C  
ATOM    911  CE2 PHE A 130      -9.610  -4.356   3.942  1.00 14.28           C  
ATOM    912  CZ  PHE A 130      -9.799  -3.804   2.670  1.00 15.58           C  
ATOM    913  N   THR A 131     -14.725  -7.144   6.852  1.00 11.41           N  
ATOM    914  CA  THR A 131     -15.785  -7.410   7.837  1.00 10.05           C  
ATOM    915  C   THR A 131     -15.386  -6.825   9.217  1.00 12.25           C  
ATOM    916  O   THR A 131     -14.221  -6.462   9.453  1.00 13.37           O  
ATOM    917  CB  THR A 131     -16.016  -8.939   7.931  1.00 13.62           C  
ATOM    918  OG1 THR A 131     -14.758  -9.603   8.141  1.00 20.10           O  
ATOM    919  CG2 THR A 131     -16.637  -9.483   6.637  1.00 17.42           C  
ATOM    920  N   LYS A 132     -16.345  -6.746  10.133  1.00 11.06           N  
ATOM    921  CA  LYS A 132     -16.079  -6.203  11.466  1.00 13.31           C  
ATOM    922  C   LYS A 132     -15.601  -7.257  12.462  1.00 13.91           C  
ATOM    923  O   LYS A 132     -15.216  -6.908  13.566  1.00 17.10           O  
ATOM    924  CB  LYS A 132     -17.323  -5.530  12.025  1.00 18.46           C  
ATOM    925  CG  LYS A 132     -17.676  -4.239  11.331  1.00 21.37           C  
ATOM    926  CD  LYS A 132     -18.745  -3.524  12.148  1.00 22.22           C  
ATOM    927  CE  LYS A 132     -19.345  -2.376  11.378  1.00 35.79           C  
ATOM    928  NZ  LYS A 132     -20.064  -1.435  12.275  1.00 46.15           N  
ATOM    929  N   VAL A 133     -15.617  -8.518  12.037  1.00 15.25           N  
ATOM    930  CA  VAL A 133     -15.051  -9.616  12.800  1.00 22.45           C  
ATOM    931  C   VAL A 133     -14.006 -10.307  11.939  1.00 26.57           C  
ATOM    932  O   VAL A 133     -14.059 -10.213  10.715  1.00 26.64           O  
ATOM    933  CB  VAL A 133     -16.196 -10.558  13.257  1.00 33.01           C  
ATOM    934  CG1 VAL A 133     -15.677 -11.867  13.812  1.00 35.87           C  
ATOM    935  CG2 VAL A 133     -17.047  -9.836  14.297  1.00 25.40           C  
ATOM    936  N   LYS A 134     -13.023 -10.941  12.568  1.00 26.70           N  
ATOM    937  CA  LYS A 134     -11.978 -11.642  11.836  1.00 30.23           C  
ATOM    938  C   LYS A 134     -12.569 -12.834  11.099  1.00 39.31           C  
ATOM    939  O   LYS A 134     -13.375 -13.570  11.660  1.00 35.41           O  
ATOM    940  CB  LYS A 134     -10.884 -12.116  12.792  1.00 33.66           C  
ATOM    941  CG  LYS A 134     -10.201 -10.989  13.536  1.00 37.20           C  
ATOM    942  CD  LYS A 134      -8.987 -11.498  14.300  1.00 43.51           C  
ATOM    943  CE  LYS A 134      -8.238 -10.374  14.993  1.00 46.23           C  
ATOM    944  NZ  LYS A 134      -7.074 -10.890  15.764  1.00 50.51           N  
ATOM    945  N   PRO A 135     -12.176 -13.030   9.831  1.00 47.68           N  
ATOM    946  CA  PRO A 135     -12.766 -14.134   9.063  1.00 49.39           C  
ATOM    947  C   PRO A 135     -12.098 -15.464   9.397  1.00 50.94           C  
ATOM    948  O   PRO A 135     -11.053 -15.436  10.053  1.00 45.26           O  
ATOM    949  CB  PRO A 135     -12.485 -13.732   7.613  1.00 57.49           C  
ATOM    950  CG  PRO A 135     -11.202 -12.956   7.694  1.00 67.73           C  
ATOM    951  CD  PRO A 135     -11.183 -12.274   9.045  1.00 43.89           C  
TER     952      PRO A 135                                                      
ATOM    953  N   GLY B  16       5.917  19.471  -7.325  1.00 39.85           N  
ATOM    954  CA  GLY B  16       5.487  19.212  -8.687  1.00 26.78           C  
ATOM    955  C   GLY B  16       4.000  18.936  -8.749  1.00 22.21           C  
ATOM    956  O   GLY B  16       3.303  19.376  -9.647  1.00 22.41           O  
ATOM    957  N   ILE B  17       3.498  18.227  -7.750  1.00 16.94           N  
ATOM    958  CA  ILE B  17       2.087  17.843  -7.742  1.00 19.39           C  
ATOM    959  C   ILE B  17       1.150  19.003  -7.396  1.00 17.37           C  
ATOM    960  O   ILE B  17       0.064  19.116  -7.964  1.00 16.93           O  
ATOM    961  CB  ILE B  17       1.872  16.649  -6.791  1.00 16.76           C  
ATOM    962  CG1 ILE B  17       2.555  15.424  -7.384  1.00 19.40           C  
ATOM    963  CG2 ILE B  17       0.375  16.351  -6.541  1.00 16.22           C  
ATOM    964  CD1 ILE B  17       2.681  14.259  -6.431  1.00 20.91           C  
ATOM    965  N   THR B  18       1.541  19.851  -6.452  1.00 16.67           N  
ATOM    966  CA  THR B  18       0.720  20.979  -6.057  1.00 15.68           C  
ATOM    967  C   THR B  18       0.414  21.887  -7.241  1.00 17.14           C  
ATOM    968  O   THR B  18       1.312  22.286  -7.979  1.00 20.93           O  
ATOM    969  CB  THR B  18       1.388  21.789  -4.909  1.00 16.45           C  
ATOM    970  OG1 THR B  18       1.496  20.951  -3.752  1.00 18.70           O  
ATOM    971  CG2 THR B  18       0.597  23.020  -4.549  1.00 18.24           C  
ATOM    972  N   GLY B  19      -0.861  22.191  -7.423  1.00 18.30           N  
ATOM    973  CA  GLY B  19      -1.277  23.036  -8.522  1.00 18.65           C  
ATOM    974  C   GLY B  19      -2.663  22.730  -9.042  1.00 16.90           C  
ATOM    975  O   GLY B  19      -3.443  22.012  -8.411  1.00 18.63           O  
ATOM    976  N   THR B  20      -2.982  23.315 -10.191  1.00 17.86           N  
ATOM    977  CA  THR B  20      -4.269  23.108 -10.828  1.00 17.18           C  
ATOM    978  C   THR B  20      -4.047  22.298 -12.088  1.00 19.78           C  
ATOM    979  O   THR B  20      -3.236  22.654 -12.932  1.00 20.71           O  
ATOM    980  CB  THR B  20      -4.937  24.441 -11.193  1.00 18.19           C  
ATOM    981  OG1 THR B  20      -5.198  25.179  -9.996  1.00 22.51           O  
ATOM    982  CG2 THR B  20      -6.252  24.206 -11.951  1.00 26.20           C  
ATOM    983  N   TRP B  21      -4.791  21.201 -12.190  1.00 16.06           N  
ATOM    984  CA  TRP B  21      -4.699  20.256 -13.288  1.00 16.31           C  
ATOM    985  C   TRP B  21      -6.033  20.113 -13.964  1.00 15.28           C  
ATOM    986  O   TRP B  21      -7.092  20.341 -13.376  1.00 17.34           O  
ATOM    987  CB  TRP B  21      -4.301  18.875 -12.769  1.00 18.11           C  
ATOM    988  CG  TRP B  21      -3.013  18.848 -12.037  1.00 17.40           C  
ATOM    989  CD1 TRP B  21      -2.797  19.193 -10.729  1.00 17.51           C  
ATOM    990  CD2 TRP B  21      -1.747  18.438 -12.558  1.00 15.20           C  
ATOM    991  NE1 TRP B  21      -1.475  19.046 -10.424  1.00 16.95           N  
ATOM    992  CE2 TRP B  21      -0.808  18.566 -11.515  1.00 19.40           C  
ATOM    993  CE3 TRP B  21      -1.311  17.973 -13.800  1.00 17.35           C  
ATOM    994  CZ2 TRP B  21       0.537  18.247 -11.680  1.00 15.47           C  
ATOM    995  CZ3 TRP B  21       0.017  17.670 -13.968  1.00 17.77           C  
ATOM    996  CH2 TRP B  21       0.930  17.798 -12.910  1.00 17.97           C  
ATOM    997  N   TYR B  22      -5.968  19.656 -15.201  1.00 15.73           N  
ATOM    998  CA  TYR B  22      -7.156  19.458 -16.011  1.00 14.93           C  
ATOM    999  C   TYR B  22      -7.086  18.100 -16.659  1.00 13.95           C  
ATOM   1000  O   TYR B  22      -6.038  17.730 -17.190  1.00 14.91           O  
ATOM   1001  CB  TYR B  22      -7.229  20.526 -17.103  1.00 15.34           C  
ATOM   1002  CG  TYR B  22      -7.179  21.940 -16.559  1.00 17.09           C  
ATOM   1003  CD1 TYR B  22      -8.302  22.544 -16.009  1.00 18.30           C  
ATOM   1004  CD2 TYR B  22      -6.001  22.664 -16.593  1.00 20.05           C  
ATOM   1005  CE1 TYR B  22      -8.237  23.843 -15.497  1.00 18.41           C  
ATOM   1006  CE2 TYR B  22      -5.937  23.955 -16.091  1.00 19.57           C  
ATOM   1007  CZ  TYR B  22      -7.055  24.536 -15.554  1.00 24.36           C  
ATOM   1008  OH  TYR B  22      -6.962  25.827 -15.065  1.00 26.17           O  
ATOM   1009  N   ASN B  23      -8.178  17.346 -16.635  1.00 18.01           N  
ATOM   1010  CA  ASN B  23      -8.182  16.102 -17.398  1.00 17.33           C  
ATOM   1011  C   ASN B  23      -8.655  16.344 -18.822  1.00 17.34           C  
ATOM   1012  O   ASN B  23      -8.967  17.472 -19.214  1.00 16.38           O  
ATOM   1013  CB  ASN B  23      -8.947  14.949 -16.724  1.00 17.01           C  
ATOM   1014  CG  ASN B  23     -10.446  15.076 -16.810  1.00 25.35           C  
ATOM   1015  OD1 ASN B  23     -10.986  15.987 -17.435  1.00 19.40           O  
ATOM   1016  ND2 ASN B  23     -11.145  14.147 -16.150  1.00 23.06           N  
ATOM   1017  N   GLN B  24      -8.697  15.269 -19.581  1.00 17.31           N  
ATOM   1018  CA  GLN B  24      -8.928  15.344 -21.016  1.00 17.81           C  
ATOM   1019  C   GLN B  24     -10.334  15.814 -21.353  1.00 22.96           C  
ATOM   1020  O   GLN B  24     -10.593  16.228 -22.480  1.00 24.62           O  
ATOM   1021  CB  GLN B  24      -8.643  13.979 -21.660  1.00 23.41           C  
ATOM   1022  CG  GLN B  24      -9.644  12.865 -21.289  1.00 21.37           C  
ATOM   1023  CD  GLN B  24      -9.428  12.268 -19.906  1.00 26.85           C  
ATOM   1024  OE1 GLN B  24      -8.423  12.531 -19.241  1.00 19.41           O  
ATOM   1025  NE2 GLN B  24     -10.381  11.456 -19.469  1.00 23.91           N  
ATOM   1026  N   LEU B  25     -11.233  15.752 -20.379  1.00 16.55           N  
ATOM   1027  CA  LEU B  25     -12.619  16.156 -20.558  1.00 17.56           C  
ATOM   1028  C   LEU B  25     -12.872  17.553 -20.022  1.00 15.98           C  
ATOM   1029  O   LEU B  25     -13.999  18.048 -20.116  1.00 26.90           O  
ATOM   1030  CB  LEU B  25     -13.532  15.186 -19.832  1.00 24.08           C  
ATOM   1031  CG  LEU B  25     -13.333  13.722 -20.208  1.00 27.21           C  
ATOM   1032  CD1 LEU B  25     -14.267  12.846 -19.370  1.00 33.14           C  
ATOM   1033  CD2 LEU B  25     -13.548  13.519 -21.717  1.00 27.61           C  
ATOM   1034  N   GLY B  26     -11.856  18.165 -19.419  1.00 18.36           N  
ATOM   1035  CA  GLY B  26     -11.974  19.536 -18.950  1.00 21.49           C  
ATOM   1036  C   GLY B  26     -12.222  19.684 -17.457  1.00 20.23           C  
ATOM   1037  O   GLY B  26     -12.292  20.811 -16.949  1.00 23.50           O  
ATOM   1038  N   SER B  27     -12.353  18.563 -16.754  1.00 17.04           N  
ATOM   1039  CA  SER B  27     -12.576  18.607 -15.305  1.00 18.09           C  
ATOM   1040  C   SER B  27     -11.354  19.238 -14.650  1.00 17.81           C  
ATOM   1041  O   SER B  27     -10.239  19.065 -15.130  1.00 22.28           O  
ATOM   1042  CB  SER B  27     -12.771  17.195 -14.742  1.00 20.10           C  
ATOM   1043  OG  SER B  27     -13.833  16.515 -15.390  1.00 26.46           O  
ATOM   1044  N   THR B  28     -11.564  19.945 -13.544  1.00 17.01           N  
ATOM   1045  CA  THR B  28     -10.508  20.690 -12.859  1.00 21.06           C  
ATOM   1046  C   THR B  28     -10.176  20.112 -11.476  1.00 17.94           C  
ATOM   1047  O   THR B  28     -11.053  19.984 -10.613  1.00 19.37           O  
ATOM   1048  CB  THR B  28     -10.880  22.170 -12.702  1.00 21.00           C  
ATOM   1049  OG1 THR B  28     -11.226  22.700 -13.979  1.00 24.07           O  
ATOM   1050  CG2 THR B  28      -9.707  22.973 -12.140  1.00 23.22           C  
ATOM   1051  N   PHE B  29      -8.891  19.817 -11.281  1.00 14.20           N  
ATOM   1052  CA  PHE B  29      -8.367  19.122 -10.100  1.00 15.46           C  
ATOM   1053  C   PHE B  29      -7.383  20.085  -9.441  1.00 19.39           C  
ATOM   1054  O   PHE B  29      -6.281  20.313  -9.956  1.00 17.12           O  
ATOM   1055  CB  PHE B  29      -7.738  17.791 -10.578  1.00 18.11           C  
ATOM   1056  CG  PHE B  29      -6.887  17.048  -9.561  1.00 24.42           C  
ATOM   1057  CD1 PHE B  29      -7.322  16.807  -8.276  1.00 18.81           C  
ATOM   1058  CD2 PHE B  29      -5.674  16.492  -9.957  1.00 15.14           C  
ATOM   1059  CE1 PHE B  29      -6.555  16.081  -7.383  1.00 18.78           C  
ATOM   1060  CE2 PHE B  29      -4.894  15.773  -9.073  1.00 22.11           C  
ATOM   1061  CZ  PHE B  29      -5.345  15.558  -7.777  1.00 16.19           C  
ATOM   1062  N   ILE B  30      -7.801  20.662  -8.311  1.00 16.11           N  
ATOM   1063  CA  ILE B  30      -6.993  21.639  -7.601  1.00 18.14           C  
ATOM   1064  C   ILE B  30      -6.469  20.942  -6.367  1.00 16.49           C  
ATOM   1065  O   ILE B  30      -7.231  20.592  -5.499  1.00 18.90           O  
ATOM   1066  CB  ILE B  30      -7.809  22.888  -7.211  1.00 21.19           C  
ATOM   1067  CG1 ILE B  30      -8.438  23.509  -8.467  1.00 20.19           C  
ATOM   1068  CG2 ILE B  30      -6.914  23.899  -6.535  1.00 19.96           C  
ATOM   1069  CD1 ILE B  30      -9.304  24.734  -8.203  1.00 25.74           C  
ATOM   1070  N   VAL B  31      -5.166  20.726  -6.307  1.00 15.76           N  
ATOM   1071  CA  VAL B  31      -4.593  19.858  -5.285  1.00 14.89           C  
ATOM   1072  C   VAL B  31      -3.385  20.487  -4.626  1.00 15.60           C  
ATOM   1073  O   VAL B  31      -2.649  21.268  -5.249  1.00 18.33           O  
ATOM   1074  CB  VAL B  31      -4.187  18.470  -5.900  1.00 17.99           C  
ATOM   1075  CG1 VAL B  31      -3.015  18.595  -6.875  1.00 17.15           C  
ATOM   1076  CG2 VAL B  31      -3.898  17.443  -4.805  1.00 17.08           C  
ATOM   1077  N  ATHR B  32      -3.189  20.111  -3.367  0.75 16.17           N  
ATOM   1078  CA ATHR B  32      -2.035  20.511  -2.577  0.75 17.34           C  
ATOM   1079  C  ATHR B  32      -1.378  19.243  -2.040  0.75 17.36           C  
ATOM   1080  O  ATHR B  32      -2.060  18.361  -1.512  0.75 16.68           O  
ATOM   1081  CB ATHR B  32      -2.488  21.422  -1.434  0.75 21.49           C  
ATOM   1082  OG1ATHR B  32      -3.023  22.630  -1.990  0.75 24.30           O  
ATOM   1083  CG2ATHR B  32      -1.342  21.753  -0.488  0.75 21.96           C  
ATOM   1084  N  BTHR B  32      -3.192  20.191  -3.345  0.25 16.41           N  
ATOM   1085  CA BTHR B  32      -1.946  20.545  -2.676  0.25 17.55           C  
ATOM   1086  C  BTHR B  32      -1.367  19.300  -2.024  0.25 17.54           C  
ATOM   1087  O  BTHR B  32      -2.082  18.507  -1.409  0.25 17.42           O  
ATOM   1088  CB BTHR B  32      -2.114  21.691  -1.647  0.25 22.74           C  
ATOM   1089  OG1BTHR B  32      -0.826  22.105  -1.174  0.25 22.85           O  
ATOM   1090  CG2BTHR B  32      -2.965  21.264  -0.471  0.25 18.42           C  
ATOM   1091  N   ALA B  33      -0.063  19.143  -2.188  1.00 18.31           N  
ATOM   1092  CA  ALA B  33       0.655  17.983  -1.707  1.00 19.28           C  
ATOM   1093  C   ALA B  33       1.416  18.402  -0.472  1.00 21.79           C  
ATOM   1094  O   ALA B  33       2.328  19.226  -0.569  1.00 23.37           O  
ATOM   1095  CB  ALA B  33       1.609  17.493  -2.773  1.00 20.08           C  
ATOM   1096  N   GLY B  34       1.055  17.812   0.664  1.00 18.12           N  
ATOM   1097  CA  GLY B  34       1.694  18.096   1.942  1.00 25.20           C  
ATOM   1098  C   GLY B  34       3.012  17.375   2.116  1.00 18.21           C  
ATOM   1099  O   GLY B  34       3.329  16.423   1.411  1.00 22.24           O  
ATOM   1100  N   ALA B  35       3.823  17.842   3.063  1.00 28.41           N  
ATOM   1101  CA  ALA B  35       5.197  17.351   3.195  1.00 23.59           C  
ATOM   1102  C   ALA B  35       5.256  15.865   3.562  1.00 25.68           C  
ATOM   1103  O   ALA B  35       6.207  15.133   3.280  1.00 27.41           O  
ATOM   1104  CB  ALA B  35       5.906  18.167   4.277  1.00 29.36           C  
ATOM   1105  N   ASP B  36       4.167  15.507   4.212  1.00 20.56           N  
ATOM   1106  CA  ASP B  36       3.799  14.247   4.810  1.00 44.99           C  
ATOM   1107  C   ASP B  36       3.288  13.087   3.910  1.00 23.47           C  
ATOM   1108  O   ASP B  36       3.224  11.928   4.339  1.00 22.07           O  
ATOM   1109  CB  ASP B  36       2.640  14.651   5.723  1.00 36.17           C  
ATOM   1110  CG  ASP B  36       1.541  15.475   4.975  1.00 10.73           C  
ATOM   1111  OD1 ASP B  36       1.583  15.538   3.733  1.00 54.16           O  
ATOM   1112  OD2 ASP B  36       0.642  16.026   5.641  1.00 54.55           O  
ATOM   1113  N   GLY B  37       2.887  13.404   2.694  1.00 15.71           N  
ATOM   1114  CA  GLY B  37       2.173  12.449   1.859  1.00 13.50           C  
ATOM   1115  C   GLY B  37       0.704  12.772   1.676  1.00 11.56           C  
ATOM   1116  O   GLY B  37       0.012  12.086   0.922  1.00 13.03           O  
ATOM   1117  N   ALA B  38       0.214  13.853   2.272  1.00 11.72           N  
ATOM   1118  CA  ALA B  38      -1.218  14.160   2.149  1.00 11.08           C  
ATOM   1119  C   ALA B  38      -1.527  14.847   0.828  1.00 14.10           C  
ATOM   1120  O   ALA B  38      -0.765  15.681   0.372  1.00 15.18           O  
ATOM   1121  CB  ALA B  38      -1.687  15.051   3.292  1.00 17.88           C  
ATOM   1122  N   LEU B  39      -2.654  14.496   0.213  1.00 11.72           N  
ATOM   1123  CA  LEU B  39      -3.262  15.286  -0.858  1.00 11.51           C  
ATOM   1124  C   LEU B  39      -4.600  15.829  -0.370  1.00 13.36           C  
ATOM   1125  O   LEU B  39      -5.406  15.086   0.210  1.00 13.85           O  
ATOM   1126  CB  LEU B  39      -3.523  14.445  -2.096  1.00 12.59           C  
ATOM   1127  CG  LEU B  39      -2.331  13.793  -2.763  1.00 10.70           C  
ATOM   1128  CD1 LEU B  39      -2.802  12.978  -3.972  1.00 13.97           C  
ATOM   1129  CD2 LEU B  39      -1.309  14.847  -3.217  1.00 14.56           C  
ATOM   1130  N   THR B  40      -4.830  17.131  -0.578  1.00 13.61           N  
ATOM   1131  CA  THR B  40      -6.093  17.778  -0.266  1.00 12.28           C  
ATOM   1132  C   THR B  40      -6.451  18.726  -1.405  1.00 15.16           C  
ATOM   1133  O   THR B  40      -5.573  19.161  -2.151  1.00 16.20           O  
ATOM   1134  CB  THR B  40      -5.996  18.612   1.048  1.00 16.95           C  
ATOM   1135  OG1 THR B  40      -4.956  19.582   0.916  1.00 19.76           O  
ATOM   1136  CG2 THR B  40      -5.653  17.735   2.213  1.00 15.77           C  
ATOM   1137  N   GLY B  41      -7.730  19.042  -1.538  1.00 16.74           N  
ATOM   1138  CA  GLY B  41      -8.145  19.980  -2.564  1.00 14.10           C  
ATOM   1139  C   GLY B  41      -9.582  19.833  -2.971  1.00 13.55           C  
ATOM   1140  O   GLY B  41     -10.427  19.381  -2.196  1.00 14.33           O  
ATOM   1141  N   THR B  42      -9.852  20.231  -4.214  1.00 12.63           N  
ATOM   1142  CA  THR B  42     -11.192  20.220  -4.750  1.00 12.68           C  
ATOM   1143  C   THR B  42     -11.169  19.694  -6.173  1.00 13.68           C  
ATOM   1144  O   THR B  42     -10.173  19.812  -6.904  1.00 16.88           O  
ATOM   1145  CB  THR B  42     -11.829  21.630  -4.752  1.00 19.24           C  
ATOM   1146  OG1 THR B  42     -11.097  22.513  -5.603  1.00 24.32           O  
ATOM   1147  CG2 THR B  42     -11.881  22.211  -3.344  1.00 17.10           C  
ATOM   1148  N   TYR B  43     -12.291  19.109  -6.546  1.00 13.14           N  
ATOM   1149  CA  TYR B  43     -12.462  18.567  -7.869  1.00 15.51           C  
ATOM   1150  C   TYR B  43     -13.762  19.113  -8.432  1.00 18.49           C  
ATOM   1151  O   TYR B  43     -14.777  19.125  -7.743  1.00 17.96           O  
ATOM   1152  CB  TYR B  43     -12.521  17.036  -7.790  1.00 17.82           C  
ATOM   1153  CG  TYR B  43     -12.291  16.365  -9.130  1.00 17.13           C  
ATOM   1154  CD1 TYR B  43     -13.326  16.212 -10.059  1.00 15.35           C  
ATOM   1155  CD2 TYR B  43     -11.030  15.916  -9.486  1.00 14.58           C  
ATOM   1156  CE1 TYR B  43     -13.099  15.608 -11.282  1.00 15.55           C  
ATOM   1157  CE2 TYR B  43     -10.800  15.303 -10.713  1.00 15.35           C  
ATOM   1158  CZ  TYR B  43     -11.825  15.172 -11.606  1.00 15.15           C  
ATOM   1159  OH  TYR B  43     -11.589  14.561 -12.837  1.00 20.69           O  
ATOM   1160  N   GLU B  44     -13.726  19.570  -9.676  1.00 19.95           N  
ATOM   1161  CA  GLU B  44     -14.943  19.993 -10.359  1.00 24.06           C  
ATOM   1162  C   GLU B  44     -15.053  19.194 -11.649  1.00 29.12           C  
ATOM   1163  O   GLU B  44     -14.179  19.294 -12.506  1.00 20.49           O  
ATOM   1164  CB  GLU B  44     -14.893  21.486 -10.632  1.00 23.08           C  
ATOM   1165  CG  GLU B  44     -16.120  22.004 -11.385  1.00 30.22           C  
ATOM   1166  CD  GLU B  44     -16.277  23.505 -11.253  1.00 47.94           C  
ATOM   1167  OE1 GLU B  44     -15.260  24.179 -10.979  1.00 35.67           O  
ATOM   1168  OE2 GLU B  44     -17.412  24.008 -11.416  1.00 63.44           O  
ATOM   1169  N   SER B  45     -16.096  18.372 -11.776  1.00 26.96           N  
ATOM   1170  CA  SER B  45     -16.173  17.440 -12.907  1.00 26.07           C  
ATOM   1171  C   SER B  45     -16.827  18.134 -14.096  1.00 42.06           C  
ATOM   1172  O   SER B  45     -17.660  19.027 -13.924  1.00 45.29           O  
ATOM   1173  CB  SER B  45     -16.927  16.148 -12.534  1.00 30.03           C  
ATOM   1174  OG  SER B  45     -16.714  15.116 -13.502  1.00 25.62           O  
ATOM   1175  N   ALA B  46     -16.407  17.739 -15.295  1.00 26.03           N  
ATOM   1176  CA  ALA B  46     -17.021  18.217 -16.531  1.00 34.17           C  
ATOM   1177  C   ALA B  46     -18.157  17.297 -16.971  1.00 45.90           C  
ATOM   1178  O   ALA B  46     -18.909  17.640 -17.882  1.00 39.34           O  
ATOM   1179  CB  ALA B  46     -15.975  18.323 -17.630  1.00 25.54           C  
ATOM   1180  N   VAL B  47     -18.282  16.135 -16.323  1.00 30.17           N  
ATOM   1181  CA  VAL B  47     -19.280  15.129 -16.710  1.00 33.45           C  
ATOM   1182  C   VAL B  47     -19.894  14.408 -15.500  1.00 33.05           C  
ATOM   1183  O   VAL B  47     -19.395  14.511 -14.382  1.00 31.05           O  
ATOM   1184  CB  VAL B  47     -18.661  14.052 -17.643  1.00 42.32           C  
ATOM   1185  CG1 VAL B  47     -18.188  14.675 -18.962  1.00 31.39           C  
ATOM   1186  CG2 VAL B  47     -17.512  13.313 -16.929  1.00 36.59           C  
ATOM   1187  N   GLY B  48     -20.974  13.664 -15.740  1.00 29.97           N  
ATOM   1188  CA  GLY B  48     -21.588  12.836 -14.713  1.00 33.30           C  
ATOM   1189  C   GLY B  48     -22.591  13.602 -13.872  1.00 52.06           C  
ATOM   1190  O   GLY B  48     -22.833  14.775 -14.135  1.00 27.91           O  
ATOM   1191  N   ASN B  49     -23.186  12.933 -12.883  1.00 38.05           N  
ATOM   1192  CA  ASN B  49     -24.141  13.553 -11.967  1.00 38.47           C  
ATOM   1193  C   ASN B  49     -23.403  14.377 -10.919  1.00 57.98           C  
ATOM   1194  O   ASN B  49     -23.234  13.956  -9.766  1.00 33.46           O  
ATOM   1195  CB  ASN B  49     -25.010  12.480 -11.298  1.00 33.40           C  
ATOM   1196  CG  ASN B  49     -26.066  13.072 -10.386  1.00 43.84           C  
ATOM   1197  OD1 ASN B  49     -26.300  14.279 -10.402  1.00 42.73           O  
ATOM   1198  ND2 ASN B  49     -26.713  12.221  -9.582  1.00 30.90           N  
ATOM   1199  N   ALA B  50     -22.952  15.554 -11.331  1.00 27.49           N  
ATOM   1200  CA  ALA B  50     -22.097  16.366 -10.478  1.00 35.77           C  
ATOM   1201  C   ALA B  50     -22.178  17.837 -10.859  1.00 45.89           C  
ATOM   1202  O   ALA B  50     -22.211  18.183 -12.046  1.00 36.48           O  
ATOM   1203  CB  ALA B  50     -20.661  15.872 -10.568  1.00 36.17           C  
ATOM   1204  N   GLU B  51     -22.218  18.705  -9.853  1.00 22.86           N  
ATOM   1205  CA  GLU B  51     -22.227  20.135 -10.114  1.00 47.14           C  
ATOM   1206  C   GLU B  51     -21.527  20.898  -8.993  1.00 47.64           C  
ATOM   1207  O   GLU B  51     -21.736  20.629  -7.812  1.00 30.79           O  
ATOM   1208  CB  GLU B  51     -23.657  20.647 -10.372  1.00 43.51           C  
ATOM   1209  CG  GLU B  51     -24.483  21.001  -9.144  1.00 68.07           C  
ATOM   1210  CD  GLU B  51     -25.881  21.483  -9.513  1.00 56.00           C  
ATOM   1211  OE1 GLU B  51     -26.080  21.898 -10.673  1.00 80.80           O  
ATOM   1212  OE2 GLU B  51     -26.784  21.437  -8.650  1.00 75.82           O  
ATOM   1213  N  ASER B  52     -20.692  21.849  -9.399  0.37 31.12           N  
ATOM   1214  CA ASER B  52     -19.861  22.626  -8.493  0.37 33.19           C  
ATOM   1215  C  ASER B  52     -18.678  21.773  -8.044  0.37 25.39           C  
ATOM   1216  O  ASER B  52     -18.394  20.718  -8.625  0.37 25.01           O  
ATOM   1217  CB ASER B  52     -20.665  23.138  -7.286  0.37 44.38           C  
ATOM   1218  OG ASER B  52     -20.020  24.225  -6.652  0.37 20.76           O  
ATOM   1219  N  BSER B  52     -20.695  21.852  -9.397  0.63 31.05           N  
ATOM   1220  CA BSER B  52     -19.867  22.634  -8.496  0.63 33.21           C  
ATOM   1221  C  BSER B  52     -18.679  21.773  -8.044  0.63 25.28           C  
ATOM   1222  O  BSER B  52     -18.385  20.723  -8.639  0.63 24.88           O  
ATOM   1223  CB BSER B  52     -20.665  23.178  -7.289  0.63 44.60           C  
ATOM   1224  OG BSER B  52     -21.952  23.668  -7.665  0.63 37.62           O  
ATOM   1225  N   ARG B  53     -17.982  22.257  -7.025  1.00 30.14           N  
ATOM   1226  CA  ARG B  53     -16.792  21.624  -6.548  1.00 21.06           C  
ATOM   1227  C   ARG B  53     -17.141  20.597  -5.499  1.00 19.42           C  
ATOM   1228  O   ARG B  53     -18.130  20.725  -4.759  1.00 17.51           O  
ATOM   1229  CB  ARG B  53     -15.827  22.667  -5.957  1.00 21.85           C  
ATOM   1230  CG  ARG B  53     -15.310  23.695  -6.956  1.00 42.71           C  
ATOM   1231  CD  ARG B  53     -14.122  24.472  -6.378  1.00 35.27           C  
ATOM   1232  NE  ARG B  53     -13.599  25.471  -7.311  1.00 68.84           N  
ATOM   1233  CZ  ARG B  53     -12.587  26.295  -7.044  1.00 61.17           C  
ATOM   1234  NH1 ARG B  53     -11.975  26.244  -5.868  1.00 61.56           N  
ATOM   1235  NH2 ARG B  53     -12.181  27.173  -7.953  1.00 44.81           N  
ATOM   1236  N   TYR B  54     -16.295  19.581  -5.452  1.00 13.41           N  
ATOM   1237  CA  TYR B  54     -16.330  18.572  -4.407  1.00 13.96           C  
ATOM   1238  C   TYR B  54     -14.995  18.478  -3.702  1.00 13.87           C  
ATOM   1239  O   TYR B  54     -13.940  18.729  -4.274  1.00 14.58           O  
ATOM   1240  CB  TYR B  54     -16.671  17.225  -5.036  1.00 12.18           C  
ATOM   1241  CG  TYR B  54     -18.039  17.223  -5.689  1.00 12.21           C  
ATOM   1242  CD1 TYR B  54     -18.219  17.767  -6.948  1.00 13.33           C  
ATOM   1243  CD2 TYR B  54     -19.156  16.699  -5.041  1.00 13.06           C  
ATOM   1244  CE1 TYR B  54     -19.450  17.770  -7.552  1.00 17.36           C  
ATOM   1245  CE2 TYR B  54     -20.381  16.708  -5.626  1.00 15.84           C  
ATOM   1246  CZ  TYR B  54     -20.531  17.244  -6.896  1.00 14.82           C  
ATOM   1247  OH  TYR B  54     -21.798  17.248  -7.465  1.00 17.75           O  
ATOM   1248  N   VAL B  55     -15.038  18.067  -2.447  1.00 12.60           N  
ATOM   1249  CA  VAL B  55     -13.816  17.853  -1.678  1.00 13.89           C  
ATOM   1250  C   VAL B  55     -13.115  16.589  -2.140  1.00 12.70           C  
ATOM   1251  O   VAL B  55     -13.747  15.585  -2.439  1.00 12.30           O  
ATOM   1252  CB  VAL B  55     -14.150  17.722  -0.174  1.00 15.97           C  
ATOM   1253  CG1 VAL B  55     -12.919  17.286   0.688  1.00 12.21           C  
ATOM   1254  CG2 VAL B  55     -14.772  19.041   0.334  1.00 15.34           C  
ATOM   1255  N   LEU B  56     -11.787  16.641  -2.152  1.00 12.84           N  
ATOM   1256  CA  LEU B  56     -10.983  15.431  -2.351  1.00 13.95           C  
ATOM   1257  C   LEU B  56      -9.921  15.316  -1.298  1.00 13.16           C  
ATOM   1258  O   LEU B  56      -9.422  16.327  -0.779  1.00 15.51           O  
ATOM   1259  CB  LEU B  56     -10.329  15.408  -3.731  1.00 16.64           C  
ATOM   1260  CG  LEU B  56      -9.144  16.357  -3.941  1.00 15.70           C  
ATOM   1261  CD1 LEU B  56      -7.752  15.702  -3.696  1.00 14.89           C  
ATOM   1262  CD2 LEU B  56      -9.216  16.951  -5.354  1.00 17.16           C  
ATOM   1263  N  ATHR B  57      -9.580  14.077  -0.961  0.42 11.42           N  
ATOM   1264  CA ATHR B  57      -8.384  13.786  -0.187  0.42 10.72           C  
ATOM   1265  C  ATHR B  57      -7.717  12.524  -0.723  0.42 11.03           C  
ATOM   1266  O  ATHR B  57      -8.370  11.650  -1.304  0.42 11.70           O  
ATOM   1267  CB ATHR B  57      -8.673  13.572   1.309  0.42 17.04           C  
ATOM   1268  OG1ATHR B  57      -9.647  12.539   1.463  0.42 12.27           O  
ATOM   1269  CG2ATHR B  57      -9.184  14.856   1.963  0.42  7.91           C  
ATOM   1270  N  BTHR B  57      -9.574  14.072  -0.992  0.58 11.39           N  
ATOM   1271  CA BTHR B  57      -8.398  13.769  -0.207  0.58 10.61           C  
ATOM   1272  C  BTHR B  57      -7.707  12.531  -0.767  0.58 10.95           C  
ATOM   1273  O  BTHR B  57      -8.331  11.680  -1.411  0.58 11.52           O  
ATOM   1274  CB BTHR B  57      -8.736  13.511   1.264  0.58 16.90           C  
ATOM   1275  OG1BTHR B  57      -7.527  13.322   2.006  0.58 36.88           O  
ATOM   1276  CG2BTHR B  57      -9.605  12.290   1.400  0.58 12.28           C  
ATOM   1277  N   GLY B  58      -6.410  12.431  -0.518  1.00 11.14           N  
ATOM   1278  CA  GLY B  58      -5.652  11.314  -1.026  1.00 10.81           C  
ATOM   1279  C   GLY B  58      -4.280  11.283  -0.420  1.00 11.20           C  
ATOM   1280  O   GLY B  58      -3.994  11.945   0.594  1.00 10.15           O  
ATOM   1281  N   ARG B  59      -3.426  10.486  -1.036  1.00 10.49           N  
ATOM   1282  CA  ARG B  59      -2.057  10.278  -0.552  1.00 11.40           C  
ATOM   1283  C   ARG B  59      -1.095  10.181  -1.730  1.00 10.54           C  
ATOM   1284  O   ARG B  59      -1.470   9.757  -2.834  1.00 10.98           O  
ATOM   1285  CB  ARG B  59      -1.955   8.974   0.213  1.00  8.08           C  
ATOM   1286  CG  ARG B  59      -2.852   8.841   1.396  1.00  9.44           C  
ATOM   1287  CD  ARG B  59      -2.474   9.741   2.588  1.00  9.81           C  
ATOM   1288  NE  ARG B  59      -1.135   9.423   3.095  1.00 11.76           N  
ATOM   1289  CZ  ARG B  59      -0.427  10.184   3.920  1.00 13.01           C  
ATOM   1290  NH1 ARG B  59      -0.910  11.326   4.372  1.00 12.67           N  
ATOM   1291  NH2 ARG B  59       0.789   9.787   4.273  1.00 12.99           N  
ATOM   1292  N   TYR B  60       0.170  10.536  -1.510  1.00 11.27           N  
ATOM   1293  CA  TYR B  60       1.171  10.353  -2.571  1.00 11.19           C  
ATOM   1294  C   TYR B  60       2.477   9.933  -1.912  1.00 10.51           C  
ATOM   1295  O   TYR B  60       2.674  10.138  -0.721  1.00 11.61           O  
ATOM   1296  CB  TYR B  60       1.369  11.652  -3.391  1.00 11.72           C  
ATOM   1297  CG  TYR B  60       2.155  12.747  -2.675  1.00 11.96           C  
ATOM   1298  CD1 TYR B  60       1.591  13.497  -1.669  1.00 12.58           C  
ATOM   1299  CD2 TYR B  60       3.475  13.018  -3.035  1.00 17.03           C  
ATOM   1300  CE1 TYR B  60       2.332  14.480  -1.005  1.00 16.31           C  
ATOM   1301  CE2 TYR B  60       4.205  13.985  -2.392  1.00 16.62           C  
ATOM   1302  CZ  TYR B  60       3.638  14.721  -1.393  1.00 14.14           C  
ATOM   1303  OH  TYR B  60       4.385  15.697  -0.729  1.00 20.98           O  
ATOM   1304  N   ASP B  61       3.364   9.344  -2.707  1.00 10.85           N  
ATOM   1305  CA  ASP B  61       4.728   8.987  -2.280  1.00 11.39           C  
ATOM   1306  C   ASP B  61       5.579  10.247  -2.183  1.00 14.50           C  
ATOM   1307  O   ASP B  61       5.962  10.827  -3.207  1.00 12.36           O  
ATOM   1308  CB  ASP B  61       5.323   7.987  -3.266  1.00 10.78           C  
ATOM   1309  CG  ASP B  61       6.753   7.576  -2.929  1.00 11.50           C  
ATOM   1310  OD1 ASP B  61       7.263   7.949  -1.853  1.00 12.37           O  
ATOM   1311  OD2 ASP B  61       7.309   6.796  -3.728  1.00 11.04           O  
ATOM   1312  N   SER B  62       5.869  10.650  -0.938  1.00 13.18           N  
ATOM   1313  CA  SER B  62       6.605  11.881  -0.683  1.00 14.88           C  
ATOM   1314  C   SER B  62       8.123  11.720  -0.833  1.00 15.22           C  
ATOM   1315  O   SER B  62       8.836  12.716  -0.747  1.00 18.46           O  
ATOM   1316  CB  SER B  62       6.236  12.472   0.697  1.00 18.20           C  
ATOM   1317  OG  SER B  62       6.383  11.501   1.715  1.00 18.44           O  
ATOM   1318  N   ALA B  63       8.600  10.510  -1.145  1.00 12.32           N  
ATOM   1319  CA  ALA B  63      10.032  10.265  -1.368  1.00 13.92           C  
ATOM   1320  C   ALA B  63      10.188   9.268  -2.510  1.00 10.76           C  
ATOM   1321  O   ALA B  63      10.498   8.098  -2.314  1.00 12.43           O  
ATOM   1322  CB  ALA B  63      10.683   9.751  -0.080  1.00 13.78           C  
ATOM   1323  N   PRO B  64       9.858   9.706  -3.730  1.00 14.22           N  
ATOM   1324  CA  PRO B  64       9.886   8.769  -4.860  1.00 13.13           C  
ATOM   1325  C   PRO B  64      11.299   8.258  -5.174  1.00 12.96           C  
ATOM   1326  O   PRO B  64      12.272   8.811  -4.646  1.00 15.22           O  
ATOM   1327  CB  PRO B  64       9.375   9.617  -6.032  1.00 15.51           C  
ATOM   1328  CG  PRO B  64       9.691  11.025  -5.609  1.00 16.48           C  
ATOM   1329  CD  PRO B  64       9.451  11.057  -4.144  1.00 13.44           C  
ATOM   1330  N   ALA B  65      11.401   7.214  -5.989  1.00 14.37           N  
ATOM   1331  CA  ALA B  65      12.712   6.700  -6.410  1.00 13.43           C  
ATOM   1332  C   ALA B  65      13.436   7.766  -7.205  1.00 19.98           C  
ATOM   1333  O   ALA B  65      12.840   8.722  -7.694  1.00 17.06           O  
ATOM   1334  CB  ALA B  65      12.553   5.452  -7.240  1.00 19.15           C  
ATOM   1335  N   THR B  66      14.750   7.608  -7.311  1.00 17.35           N  
ATOM   1336  CA  THR B  66      15.578   8.586  -8.008  1.00 18.87           C  
ATOM   1337  C   THR B  66      16.155   7.986  -9.296  1.00 22.98           C  
ATOM   1338  O   THR B  66      17.252   8.349  -9.718  1.00 23.25           O  
ATOM   1339  CB  THR B  66      16.706   9.103  -7.075  1.00 19.32           C  
ATOM   1340  OG1 THR B  66      17.373   7.991  -6.464  1.00 21.37           O  
ATOM   1341  CG2 THR B  66      16.111   9.997  -5.988  1.00 22.11           C  
ATOM   1342  N   ASP B  67      15.394   7.091  -9.929  1.00 18.86           N  
ATOM   1343  CA  ASP B  67      15.839   6.354 -11.114  1.00 15.81           C  
ATOM   1344  C   ASP B  67      15.052   6.728 -12.352  1.00 19.29           C  
ATOM   1345  O   ASP B  67      15.109   6.016 -13.360  1.00 23.73           O  
ATOM   1346  CB  ASP B  67      15.707   4.846 -10.880  1.00 20.16           C  
ATOM   1347  CG  ASP B  67      14.270   4.412 -10.622  1.00 24.93           C  
ATOM   1348  OD1 ASP B  67      13.373   5.276 -10.648  1.00 21.14           O  
ATOM   1349  OD2 ASP B  67      14.042   3.206 -10.422  1.00 29.18           O  
ATOM   1350  N   GLY B  68      14.305   7.820 -12.291  1.00 18.14           N  
ATOM   1351  CA  GLY B  68      13.463   8.198 -13.410  1.00 19.10           C  
ATOM   1352  C   GLY B  68      12.030   7.664 -13.383  1.00 17.62           C  
ATOM   1353  O   GLY B  68      11.264   7.915 -14.305  1.00 19.56           O  
ATOM   1354  N   SER B  69      11.698   6.894 -12.358  1.00 17.13           N  
ATOM   1355  CA  SER B  69      10.317   6.459 -12.119  1.00 16.60           C  
ATOM   1356  C   SER B  69       9.395   7.625 -11.704  1.00 15.10           C  
ATOM   1357  O   SER B  69       9.824   8.621 -11.136  1.00 15.69           O  
ATOM   1358  CB  SER B  69      10.317   5.430 -11.006  1.00 18.89           C  
ATOM   1359  OG  SER B  69      10.916   4.221 -11.391  1.00 24.92           O  
ATOM   1360  N   GLY B  70       8.095   7.482 -11.972  1.00 14.91           N  
ATOM   1361  CA  GLY B  70       7.105   8.456 -11.562  1.00 13.56           C  
ATOM   1362  C   GLY B  70       6.784   8.320 -10.083  1.00 13.02           C  
ATOM   1363  O   GLY B  70       7.355   7.468  -9.389  1.00 14.25           O  
ATOM   1364  N   THR B  71       5.892   9.192  -9.627  1.00 13.67           N  
ATOM   1365  CA  THR B  71       5.535   9.299  -8.229  1.00 11.23           C  
ATOM   1366  C   THR B  71       4.104   8.791  -8.031  1.00  9.31           C  
ATOM   1367  O   THR B  71       3.161   9.371  -8.559  1.00 11.18           O  
ATOM   1368  CB  THR B  71       5.577  10.768  -7.806  1.00 12.65           C  
ATOM   1369  OG1 THR B  71       6.928  11.256  -7.963  1.00 15.12           O  
ATOM   1370  CG2 THR B  71       5.161  10.921  -6.353  1.00 13.87           C  
ATOM   1371  N   ALA B  72       3.989   7.694  -7.305  1.00 11.16           N  
ATOM   1372  CA  ALA B  72       2.677   7.070  -7.108  1.00  9.79           C  
ATOM   1373  C   ALA B  72       1.785   7.915  -6.250  1.00 12.23           C  
ATOM   1374  O   ALA B  72       2.234   8.544  -5.309  1.00 11.26           O  
ATOM   1375  CB  ALA B  72       2.827   5.697  -6.496  1.00 10.02           C  
ATOM   1376  N   LEU B  73       0.495   7.891  -6.571  1.00 10.08           N  
ATOM   1377  CA  LEU B  73      -0.478   8.671  -5.831  1.00  9.96           C  
ATOM   1378  C   LEU B  73      -1.893   8.159  -6.052  1.00 10.67           C  
ATOM   1379  O   LEU B  73      -2.153   7.349  -6.959  1.00 11.85           O  
ATOM   1380  CB  LEU B  73      -0.404  10.152  -6.226  1.00 12.07           C  
ATOM   1381  CG  LEU B  73      -0.526  10.515  -7.723  1.00 15.10           C  
ATOM   1382  CD1 LEU B  73      -1.898  10.300  -8.324  1.00 24.84           C  
ATOM   1383  CD2 LEU B  73      -0.114  11.977  -7.882  1.00 20.75           C  
ATOM   1384  N   GLY B  74      -2.803   8.646  -5.234  1.00 10.74           N  
ATOM   1385  CA  GLY B  74      -4.208   8.396  -5.469  1.00  9.80           C  
ATOM   1386  C   GLY B  74      -5.049   9.336  -4.645  1.00  8.50           C  
ATOM   1387  O   GLY B  74      -4.608   9.883  -3.634  1.00  9.98           O  
ATOM   1388  N   TRP B  75      -6.287   9.520  -5.071  1.00  8.80           N  
ATOM   1389  CA  TRP B  75      -7.232  10.309  -4.289  1.00  8.21           C  
ATOM   1390  C   TRP B  75      -8.681   9.889  -4.520  1.00  8.17           C  
ATOM   1391  O   TRP B  75      -8.983   9.166  -5.449  1.00  9.10           O  
ATOM   1392  CB  TRP B  75      -7.092  11.806  -4.578  1.00  9.67           C  
ATOM   1393  CG  TRP B  75      -7.515  12.247  -5.968  1.00 10.58           C  
ATOM   1394  CD1 TRP B  75      -8.750  12.738  -6.324  1.00 11.95           C  
ATOM   1395  CD2 TRP B  75      -6.726  12.239  -7.153  1.00  9.64           C  
ATOM   1396  NE1 TRP B  75      -8.768  13.058  -7.668  1.00 10.97           N  
ATOM   1397  CE2 TRP B  75      -7.539  12.754  -8.203  1.00 12.45           C  
ATOM   1398  CE3 TRP B  75      -5.418  11.852  -7.440  1.00 11.62           C  
ATOM   1399  CZ2 TRP B  75      -7.058  12.883  -9.524  1.00 14.18           C  
ATOM   1400  CZ3 TRP B  75      -4.936  11.994  -8.734  1.00 12.29           C  
ATOM   1401  CH2 TRP B  75      -5.761  12.493  -9.764  1.00 11.56           C  
ATOM   1402  N   THR B  76      -9.556  10.366  -3.643  1.00  8.44           N  
ATOM   1403  CA  THR B  76     -10.985  10.033  -3.662  1.00  8.82           C  
ATOM   1404  C   THR B  76     -11.829  11.301  -3.681  1.00 10.04           C  
ATOM   1405  O   THR B  76     -11.524  12.265  -2.989  1.00 10.07           O  
ATOM   1406  CB  THR B  76     -11.394   9.210  -2.413  1.00 12.56           C  
ATOM   1407  OG1 THR B  76     -10.565   8.052  -2.289  1.00 10.56           O  
ATOM   1408  CG2 THR B  76     -12.846   8.761  -2.504  1.00 11.11           C  
ATOM   1409  N   VAL B  77     -12.920  11.264  -4.436  1.00  9.60           N  
ATOM   1410  CA  VAL B  77     -14.010  12.227  -4.333  1.00  9.93           C  
ATOM   1411  C   VAL B  77     -15.297  11.453  -4.064  1.00 12.17           C  
ATOM   1412  O   VAL B  77     -15.644  10.554  -4.813  1.00 11.83           O  
ATOM   1413  CB  VAL B  77     -14.204  13.019  -5.654  1.00 14.29           C  
ATOM   1414  CG1 VAL B  77     -15.469  13.867  -5.592  1.00 13.56           C  
ATOM   1415  CG2 VAL B  77     -12.997  13.907  -5.932  1.00 12.97           C  
ATOM   1416  N   ALA B  78     -16.010  11.805  -2.992  1.00  9.75           N  
ATOM   1417  CA  ALA B  78     -17.397  11.372  -2.784  1.00 10.97           C  
ATOM   1418  C   ALA B  78     -18.292  12.442  -3.366  1.00 14.03           C  
ATOM   1419  O   ALA B  78     -18.127  13.620  -3.031  1.00 12.18           O  
ATOM   1420  CB  ALA B  78     -17.688  11.162  -1.312  1.00 10.56           C  
ATOM   1421  N   TRP B  79     -19.204  12.032  -4.253  1.00 10.56           N  
ATOM   1422  CA  TRP B  79     -19.988  12.981  -5.059  1.00 12.25           C  
ATOM   1423  C   TRP B  79     -21.202  13.551  -4.303  1.00 11.68           C  
ATOM   1424  O   TRP B  79     -22.352  13.508  -4.788  1.00 12.21           O  
ATOM   1425  CB  TRP B  79     -20.403  12.315  -6.363  1.00 11.03           C  
ATOM   1426  CG  TRP B  79     -19.175  11.922  -7.162  1.00 11.39           C  
ATOM   1427  CD1 TRP B  79     -18.715  10.660  -7.389  1.00 11.37           C  
ATOM   1428  CD2 TRP B  79     -18.287  12.811  -7.854  1.00 11.31           C  
ATOM   1429  NE1 TRP B  79     -17.568  10.708  -8.173  1.00 10.91           N  
ATOM   1430  CE2 TRP B  79     -17.293  12.016  -8.484  1.00  9.98           C  
ATOM   1431  CE3 TRP B  79     -18.229  14.204  -7.992  1.00 12.66           C  
ATOM   1432  CZ2 TRP B  79     -16.239  12.572  -9.227  1.00 13.37           C  
ATOM   1433  CZ3 TRP B  79     -17.185  14.754  -8.721  1.00 13.75           C  
ATOM   1434  CH2 TRP B  79     -16.201  13.939  -9.333  1.00 13.78           C  
ATOM   1435  N   LYS B  80     -20.899  14.091  -3.134  1.00 11.71           N  
ATOM   1436  CA  LYS B  80     -21.833  14.846  -2.309  1.00 10.93           C  
ATOM   1437  C   LYS B  80     -21.204  16.189  -2.012  1.00 13.38           C  
ATOM   1438  O   LYS B  80     -20.046  16.273  -1.539  1.00 14.76           O  
ATOM   1439  CB  LYS B  80     -22.083  14.145  -0.977  1.00 13.08           C  
ATOM   1440  CG  LYS B  80     -23.099  14.903  -0.096  1.00 16.59           C  
ATOM   1441  CD  LYS B  80     -23.239  14.314   1.293  1.00 25.27           C  
ATOM   1442  CE  LYS B  80     -24.056  15.252   2.210  1.00 25.22           C  
ATOM   1443  NZ  LYS B  80     -23.416  16.593   2.377  1.00 43.82           N  
ATOM   1444  N   ASN B  81     -21.982  17.248  -2.235  1.00 17.29           N  
ATOM   1445  CA  ASN B  81     -21.591  18.583  -1.796  1.00 17.35           C  
ATOM   1446  C   ASN B  81     -22.855  19.295  -1.287  1.00 17.26           C  
ATOM   1447  O   ASN B  81     -23.854  18.639  -1.028  1.00 22.93           O  
ATOM   1448  CB  ASN B  81     -20.840  19.359  -2.910  1.00 15.92           C  
ATOM   1449  CG  ASN B  81     -21.703  19.643  -4.129  1.00 16.87           C  
ATOM   1450  OD1 ASN B  81     -22.900  19.481  -4.090  1.00 16.20           O  
ATOM   1451  ND2 ASN B  81     -21.084  20.048  -5.209  1.00 19.05           N  
ATOM   1452  N   ASN B  82     -22.815  20.615  -1.154  1.00 22.64           N  
ATOM   1453  CA  ASN B  82     -23.961  21.339  -0.603  1.00 26.84           C  
ATOM   1454  C   ASN B  82     -25.149  21.438  -1.565  1.00 37.47           C  
ATOM   1455  O   ASN B  82     -26.210  21.930  -1.187  1.00 39.94           O  
ATOM   1456  CB  ASN B  82     -23.542  22.746  -0.163  1.00 29.53           C  
ATOM   1457  CG  ASN B  82     -22.567  22.729   1.002  1.00 40.77           C  
ATOM   1458  OD1 ASN B  82     -22.467  21.743   1.735  1.00 46.04           O  
ATOM   1459  ND2 ASN B  82     -21.842  23.827   1.180  1.00 43.51           N  
ATOM   1460  N   TYR B  83     -24.970  20.969  -2.795  1.00 27.40           N  
ATOM   1461  CA  TYR B  83     -25.957  21.167  -3.856  1.00 29.80           C  
ATOM   1462  C   TYR B  83     -26.521  19.870  -4.428  1.00 27.02           C  
ATOM   1463  O   TYR B  83     -27.632  19.855  -4.931  1.00 28.42           O  
ATOM   1464  CB  TYR B  83     -25.339  22.004  -4.979  1.00 38.40           C  
ATOM   1465  CG  TYR B  83     -24.717  23.264  -4.444  1.00 30.23           C  
ATOM   1466  CD1 TYR B  83     -25.512  24.319  -4.007  1.00 61.50           C  
ATOM   1467  CD2 TYR B  83     -23.335  23.388  -4.328  1.00 44.25           C  
ATOM   1468  CE1 TYR B  83     -24.952  25.471  -3.495  1.00 43.08           C  
ATOM   1469  CE2 TYR B  83     -22.764  24.538  -3.811  1.00 52.91           C  
ATOM   1470  CZ  TYR B  83     -23.579  25.577  -3.394  1.00 61.12           C  
ATOM   1471  OH  TYR B  83     -23.023  26.726  -2.874  1.00 42.16           O  
ATOM   1472  N   ARG B  84     -25.765  18.781  -4.349  1.00 21.30           N  
ATOM   1473  CA  ARG B  84     -26.152  17.540  -5.006  1.00 23.65           C  
ATOM   1474  C   ARG B  84     -25.563  16.355  -4.265  1.00 14.19           C  
ATOM   1475  O   ARG B  84     -24.532  16.498  -3.578  1.00 18.63           O  
ATOM   1476  CB  ARG B  84     -25.600  17.482  -6.433  1.00 27.36           C  
ATOM   1477  CG  ARG B  84     -26.323  18.301  -7.472  1.00 46.15           C  
ATOM   1478  CD  ARG B  84     -25.851  17.858  -8.844  1.00 54.05           C  
ATOM   1479  NE  ARG B  84     -26.473  18.591  -9.939  1.00 59.14           N  
ATOM   1480  CZ  ARG B  84     -26.460  18.184 -11.204  1.00 72.90           C  
ATOM   1481  NH1 ARG B  84     -25.867  17.043 -11.527  1.00 57.19           N  
ATOM   1482  NH2 ARG B  84     -27.049  18.911 -12.145  1.00 84.41           N  
ATOM   1483  N   ASN B  85     -26.177  15.199  -4.453  1.00 16.19           N  
ATOM   1484  CA  ASN B  85     -25.636  13.937  -3.949  1.00 16.54           C  
ATOM   1485  C   ASN B  85     -25.968  12.806  -4.899  1.00 15.28           C  
ATOM   1486  O   ASN B  85     -27.136  12.469  -5.103  1.00 16.30           O  
ATOM   1487  CB  ASN B  85     -26.173  13.626  -2.573  1.00 13.76           C  
ATOM   1488  CG  ASN B  85     -25.445  12.457  -1.906  1.00 15.59           C  
ATOM   1489  OD1 ASN B  85     -24.543  11.856  -2.517  1.00 14.45           O  
ATOM   1490  ND2 ASN B  85     -25.779  12.164  -0.653  1.00 13.56           N  
ATOM   1491  N   ALA B  86     -24.926  12.243  -5.494  1.00 14.81           N  
ATOM   1492  CA  ALA B  86     -25.050  11.170  -6.451  1.00 13.86           C  
ATOM   1493  C   ALA B  86     -24.926   9.801  -5.806  1.00 13.27           C  
ATOM   1494  O   ALA B  86     -24.979   8.798  -6.510  1.00 15.37           O  
ATOM   1495  CB  ALA B  86     -23.969  11.323  -7.529  1.00 15.16           C  
ATOM   1496  N   HIS B  87     -24.730   9.753  -4.492  1.00 11.80           N  
ATOM   1497  CA  HIS B  87     -24.547   8.483  -3.794  1.00 12.38           C  
ATOM   1498  C   HIS B  87     -23.501   7.625  -4.482  1.00 10.55           C  
ATOM   1499  O   HIS B  87     -23.740   6.443  -4.793  1.00 11.45           O  
ATOM   1500  CB  HIS B  87     -25.852   7.726  -3.652  1.00 13.17           C  
ATOM   1501  CG  HIS B  87     -26.905   8.482  -2.908  1.00 11.68           C  
ATOM   1502  ND1 HIS B  87     -26.686   9.105  -1.700  1.00 12.50           N  
ATOM   1503  CD2 HIS B  87     -28.197   8.721  -3.229  1.00 12.82           C  
ATOM   1504  CE1 HIS B  87     -27.811   9.680  -1.292  1.00 12.51           C  
ATOM   1505  NE2 HIS B  87     -28.733   9.474  -2.214  1.00 13.99           N  
ATOM   1506  N  ASER B  88     -22.327   8.218  -4.683  0.39 12.19           N  
ATOM   1507  CA ASER B  88     -21.252   7.576  -5.412  0.39 10.73           C  
ATOM   1508  C  ASER B  88     -19.914   8.230  -5.097  0.39 11.42           C  
ATOM   1509  O  ASER B  88     -19.846   9.369  -4.639  0.39  8.69           O  
ATOM   1510  CB ASER B  88     -21.514   7.652  -6.913  0.39 12.48           C  
ATOM   1511  OG ASER B  88     -21.522   8.998  -7.347  0.39 11.30           O  
ATOM   1512  N  BSER B  88     -22.329   8.224  -4.689  0.61 12.19           N  
ATOM   1513  CA BSER B  88     -21.255   7.625  -5.460  0.61 10.54           C  
ATOM   1514  C  BSER B  88     -19.925   8.166  -4.974  0.61 10.73           C  
ATOM   1515  O  BSER B  88     -19.878   9.182  -4.282  0.61 10.50           O  
ATOM   1516  CB BSER B  88     -21.410   7.954  -6.945  0.61 13.00           C  
ATOM   1517  OG BSER B  88     -22.603   7.413  -7.477  0.61 17.87           O  
ATOM   1518  N   ALA B  89     -18.843   7.504  -5.387  1.00 10.30           N  
ATOM   1519  CA  ALA B  89     -17.502   7.982  -5.121  1.00 10.43           C  
ATOM   1520  C   ALA B  89     -16.557   7.482  -6.182  1.00 10.10           C  
ATOM   1521  O   ALA B  89     -16.651   6.318  -6.603  1.00 11.74           O  
ATOM   1522  CB  ALA B  89     -17.030   7.519  -3.724  1.00 13.05           C  
ATOM   1523  N   THR B  90     -15.599   8.325  -6.556  1.00 10.16           N  
ATOM   1524  CA  THR B  90     -14.537   7.923  -7.502  1.00  8.14           C  
ATOM   1525  C   THR B  90     -13.195   7.946  -6.826  1.00  9.49           C  
ATOM   1526  O   THR B  90     -12.890   8.854  -6.042  1.00  9.73           O  
ATOM   1527  CB  THR B  90     -14.472   8.871  -8.728  1.00  9.07           C  
ATOM   1528  OG1 THR B  90     -15.757   8.885  -9.378  1.00 11.59           O  
ATOM   1529  CG2 THR B  90     -13.401   8.445  -9.718  1.00  9.47           C  
ATOM   1530  N   THR B  91     -12.414   6.909  -7.096  1.00  9.48           N  
ATOM   1531  CA  THR B  91     -11.001   6.898  -6.755  1.00  9.42           C  
ATOM   1532  C   THR B  91     -10.149   6.905  -7.991  1.00 12.39           C  
ATOM   1533  O   THR B  91     -10.431   6.172  -8.934  1.00 10.79           O  
ATOM   1534  CB  THR B  91     -10.583   5.696  -5.895  1.00  9.88           C  
ATOM   1535  OG1 THR B  91     -10.765   4.473  -6.608  1.00 12.15           O  
ATOM   1536  CG2 THR B  91     -11.341   5.629  -4.623  1.00 10.42           C  
ATOM   1537  N   TRP B  92      -9.114   7.746  -7.986  1.00  9.80           N  
ATOM   1538  CA  TRP B  92      -8.107   7.768  -9.037  1.00  8.04           C  
ATOM   1539  C   TRP B  92      -6.791   7.234  -8.477  1.00  9.43           C  
ATOM   1540  O   TRP B  92      -6.351   7.664  -7.439  1.00  9.71           O  
ATOM   1541  CB  TRP B  92      -7.840   9.201  -9.516  1.00  8.33           C  
ATOM   1542  CG  TRP B  92      -8.927   9.876 -10.333  1.00  9.73           C  
ATOM   1543  CD1 TRP B  92      -8.947  10.046 -11.689  1.00 10.51           C  
ATOM   1544  CD2 TRP B  92     -10.114  10.524  -9.835  1.00  9.28           C  
ATOM   1545  NE1 TRP B  92     -10.089  10.728 -12.067  1.00 11.35           N  
ATOM   1546  CE2 TRP B  92     -10.790  11.076 -10.942  1.00 12.63           C  
ATOM   1547  CE3 TRP B  92     -10.632  10.742  -8.557  1.00 11.66           C  
ATOM   1548  CZ2 TRP B  92     -12.001  11.765 -10.811  1.00 14.14           C  
ATOM   1549  CZ3 TRP B  92     -11.839  11.437  -8.431  1.00 14.08           C  
ATOM   1550  CH2 TRP B  92     -12.494  11.948  -9.551  1.00 14.97           C  
ATOM   1551  N   SER B  93      -6.193   6.278  -9.186  1.00  7.92           N  
ATOM   1552  CA  SER B  93      -4.906   5.706  -8.858  1.00  7.38           C  
ATOM   1553  C   SER B  93      -3.949   5.975 -10.008  1.00 11.35           C  
ATOM   1554  O   SER B  93      -4.279   5.713 -11.152  1.00 10.75           O  
ATOM   1555  CB  SER B  93      -5.099   4.189  -8.703  1.00  9.93           C  
ATOM   1556  OG  SER B  93      -3.893   3.569  -8.306  1.00 14.00           O  
ATOM   1557  N   GLY B  94      -2.753   6.453  -9.742  1.00 10.82           N  
ATOM   1558  CA  GLY B  94      -1.870   6.758 -10.839  1.00 10.05           C  
ATOM   1559  C   GLY B  94      -0.491   7.206 -10.407  1.00  8.95           C  
ATOM   1560  O   GLY B  94      -0.048   6.903  -9.295  1.00 10.98           O  
ATOM   1561  N   GLN B  95       0.179   7.895 -11.329  1.00 10.92           N  
ATOM   1562  CA  GLN B  95       1.509   8.405 -11.043  1.00  9.36           C  
ATOM   1563  C   GLN B  95       1.716   9.741 -11.717  1.00 10.57           C  
ATOM   1564  O   GLN B  95       1.221   9.968 -12.814  1.00 11.69           O  
ATOM   1565  CB  GLN B  95       2.629   7.428 -11.449  1.00 12.02           C  
ATOM   1566  CG  GLN B  95       2.688   6.998 -12.886  1.00 13.95           C  
ATOM   1567  CD  GLN B  95       3.844   6.025 -13.169  1.00 15.42           C  
ATOM   1568  OE1 GLN B  95       4.909   6.139 -12.593  1.00 14.87           O  
ATOM   1569  NE2 GLN B  95       3.591   5.008 -13.982  1.00 17.11           N  
ATOM   1570  N   TYR B  96       2.413  10.627 -11.017  1.00 12.16           N  
ATOM   1571  CA  TYR B  96       2.887  11.901 -11.550  1.00 12.34           C  
ATOM   1572  C   TYR B  96       4.218  11.688 -12.245  1.00 16.54           C  
ATOM   1573  O   TYR B  96       5.105  11.027 -11.693  1.00 13.83           O  
ATOM   1574  CB  TYR B  96       3.080  12.870 -10.378  1.00 14.03           C  
ATOM   1575  CG  TYR B  96       3.946  14.084 -10.644  1.00 18.03           C  
ATOM   1576  CD1 TYR B  96       3.389  15.257 -11.109  1.00 18.09           C  
ATOM   1577  CD2 TYR B  96       5.304  14.061 -10.387  1.00 20.21           C  
ATOM   1578  CE1 TYR B  96       4.158  16.369 -11.347  1.00 24.70           C  
ATOM   1579  CE2 TYR B  96       6.084  15.173 -10.619  1.00 24.68           C  
ATOM   1580  CZ  TYR B  96       5.507  16.318 -11.102  1.00 25.64           C  
ATOM   1581  OH  TYR B  96       6.276  17.436 -11.336  1.00 28.67           O  
ATOM   1582  N   VAL B  97       4.337  12.238 -13.463  1.00 14.88           N  
ATOM   1583  CA  VAL B  97       5.518  12.123 -14.301  1.00 17.78           C  
ATOM   1584  C   VAL B  97       5.968  13.565 -14.487  1.00 16.94           C  
ATOM   1585  O   VAL B  97       5.250  14.391 -15.035  1.00 22.96           O  
ATOM   1586  CB  VAL B  97       5.169  11.466 -15.650  1.00 22.42           C  
ATOM   1587  CG1 VAL B  97       6.400  11.352 -16.545  1.00 26.50           C  
ATOM   1588  CG2 VAL B  97       4.525  10.094 -15.438  1.00 25.25           C  
ATOM   1589  N   GLY B  98       7.141  13.888 -13.960  1.00 26.28           N  
ATOM   1590  CA  GLY B  98       7.659  15.235 -14.099  1.00 33.05           C  
ATOM   1591  C   GLY B  98       8.374  15.379 -15.433  1.00 32.26           C  
ATOM   1592  O   GLY B  98       8.415  14.446 -16.238  1.00 29.41           O  
ATOM   1593  N   GLY B  99       8.958  16.549 -15.657  1.00 52.43           N  
ATOM   1594  CA  GLY B  99       9.716  16.808 -16.865  1.00 61.17           C  
ATOM   1595  C   GLY B  99       9.360  18.171 -17.408  1.00 70.38           C  
ATOM   1596  O   GLY B  99       8.850  19.020 -16.674  1.00 69.25           O  
ATOM   1597  N   ALA B 100       9.633  18.383 -18.690  1.00 63.78           N  
ATOM   1598  CA  ALA B 100       9.234  19.615 -19.353  1.00 81.86           C  
ATOM   1599  C   ALA B 100       7.738  19.789 -19.165  1.00 59.32           C  
ATOM   1600  O   ALA B 100       7.277  20.809 -18.654  1.00 58.98           O  
ATOM   1601  CB  ALA B 100       9.579  19.559 -20.827  1.00 81.44           C  
ATOM   1602  N   GLU B 101       6.990  18.765 -19.558  1.00 47.91           N  
ATOM   1603  CA  GLU B 101       5.543  18.772 -19.413  1.00 61.51           C  
ATOM   1604  C   GLU B 101       5.106  17.738 -18.392  1.00 36.92           C  
ATOM   1605  O   GLU B 101       5.066  16.542 -18.674  1.00 34.03           O  
ATOM   1606  CB  GLU B 101       4.863  18.505 -20.753  1.00 46.94           C  
ATOM   1607  CG  GLU B 101       4.134  19.719 -21.296  1.00 73.51           C  
ATOM   1608  CD  GLU B 101       5.077  20.858 -21.629  1.00 79.90           C  
ATOM   1609  OE1 GLU B 101       6.033  20.629 -22.402  1.00 80.83           O  
ATOM   1610  OE2 GLU B 101       4.859  21.979 -21.118  1.00 65.21           O  
ATOM   1611  N   ALA B 102       4.784  18.220 -17.203  1.00 31.02           N  
ATOM   1612  CA  ALA B 102       4.287  17.358 -16.146  1.00 28.45           C  
ATOM   1613  C   ALA B 102       2.906  16.772 -16.490  1.00 22.59           C  
ATOM   1614  O   ALA B 102       2.047  17.421 -17.109  1.00 21.54           O  
ATOM   1615  CB  ALA B 102       4.230  18.121 -14.847  1.00 28.35           C  
ATOM   1616  N   ARG B 103       2.707  15.525 -16.067  1.00 17.39           N  
ATOM   1617  CA  ARG B 103       1.457  14.818 -16.317  1.00 17.79           C  
ATOM   1618  C   ARG B 103       1.143  13.951 -15.105  1.00 12.44           C  
ATOM   1619  O   ARG B 103       2.042  13.482 -14.424  1.00 17.36           O  
ATOM   1620  CB  ARG B 103       1.645  13.904 -17.526  1.00 23.52           C  
ATOM   1621  CG  ARG B 103       0.384  13.476 -18.235  1.00 50.18           C  
ATOM   1622  CD  ARG B 103       0.733  12.823 -19.578  1.00 50.25           C  
ATOM   1623  NE  ARG B 103       1.092  13.805 -20.604  1.00 56.18           N  
ATOM   1624  CZ  ARG B 103       0.230  14.355 -21.460  1.00 49.03           C  
ATOM   1625  NH1 ARG B 103      -1.057  14.029 -21.425  1.00 45.05           N  
ATOM   1626  NH2 ARG B 103       0.653  15.240 -22.356  1.00 58.16           N  
ATOM   1627  N   ILE B 104      -0.144  13.764 -14.848  1.00 12.61           N  
ATOM   1628  CA  ILE B 104      -0.588  12.705 -13.944  1.00 18.34           C  
ATOM   1629  C   ILE B 104      -1.447  11.736 -14.742  1.00 13.00           C  
ATOM   1630  O   ILE B 104      -2.521  12.095 -15.245  1.00 13.76           O  
ATOM   1631  CB  ILE B 104      -1.344  13.273 -12.729  1.00 11.70           C  
ATOM   1632  CG1 ILE B 104      -0.438  14.262 -11.988  1.00 16.33           C  
ATOM   1633  CG2 ILE B 104      -1.795  12.139 -11.788  1.00 14.13           C  
ATOM   1634  CD1 ILE B 104      -1.105  15.060 -10.871  1.00 18.47           C  
ATOM   1635  N   ASN B 105      -0.971  10.497 -14.823  1.00 12.71           N  
ATOM   1636  CA  ASN B 105      -1.638   9.431 -15.564  1.00 11.93           C  
ATOM   1637  C   ASN B 105      -2.368   8.546 -14.576  1.00 10.91           C  
ATOM   1638  O   ASN B 105      -1.741   8.002 -13.655  1.00 11.64           O  
ATOM   1639  CB  ASN B 105      -0.608   8.610 -16.302  1.00 13.69           C  
ATOM   1640  CG  ASN B 105       0.042   9.398 -17.395  1.00 20.77           C  
ATOM   1641  OD1 ASN B 105      -0.618  10.201 -18.060  1.00 21.10           O  
ATOM   1642  ND2 ASN B 105       1.338   9.212 -17.567  1.00 19.39           N  
ATOM   1643  N   THR B 106      -3.670   8.408 -14.774  1.00  9.46           N  
ATOM   1644  CA  THR B 106      -4.495   7.663 -13.826  1.00 10.55           C  
ATOM   1645  C   THR B 106      -5.437   6.652 -14.436  1.00 11.80           C  
ATOM   1646  O   THR B 106      -5.783   6.694 -15.621  1.00 12.08           O  
ATOM   1647  CB  THR B 106      -5.390   8.590 -12.941  1.00 11.32           C  
ATOM   1648  OG1 THR B 106      -6.486   9.092 -13.717  1.00 12.28           O  
ATOM   1649  CG2 THR B 106      -4.620   9.742 -12.331  1.00 14.32           C  
ATOM   1650  N  AGLN B 107      -5.849   5.697 -13.616  0.69 10.46           N  
ATOM   1651  CA AGLN B 107      -7.033   4.909 -13.892  0.69 10.28           C  
ATOM   1652  C  AGLN B 107      -7.937   5.078 -12.682  0.69  7.29           C  
ATOM   1653  O  AGLN B 107      -7.468   5.285 -11.569  0.69  8.75           O  
ATOM   1654  CB AGLN B 107      -6.669   3.458 -14.153  0.69 13.41           C  
ATOM   1655  CG AGLN B 107      -5.681   3.340 -15.311  0.69 16.17           C  
ATOM   1656  CD AGLN B 107      -5.371   1.910 -15.691  0.69 16.97           C  
ATOM   1657  OE1AGLN B 107      -6.140   1.273 -16.402  0.69 19.76           O  
ATOM   1658  NE2AGLN B 107      -4.223   1.406 -15.238  0.69 16.90           N  
ATOM   1659  N  BGLN B 107      -5.818   5.706 -13.588  0.31 10.60           N  
ATOM   1660  CA BGLN B 107      -6.951   4.832 -13.802  0.31 10.46           C  
ATOM   1661  C  BGLN B 107      -7.949   5.270 -12.722  0.31  7.28           C  
ATOM   1662  O  BGLN B 107      -7.543   5.862 -11.723  0.31  6.88           O  
ATOM   1663  CB BGLN B 107      -6.514   3.378 -13.602  0.31  7.29           C  
ATOM   1664  CG BGLN B 107      -5.404   2.896 -14.562  0.31 19.12           C  
ATOM   1665  CD BGLN B 107      -5.891   2.451 -15.949  0.31 15.37           C  
ATOM   1666  OE1BGLN B 107      -5.080   2.076 -16.796  0.31 19.64           O  
ATOM   1667  NE2BGLN B 107      -7.194   2.479 -16.178  0.31  8.52           N  
ATOM   1668  N   TRP B 108      -9.246   5.027 -12.913  1.00  8.57           N  
ATOM   1669  CA  TRP B 108     -10.205   5.329 -11.867  1.00  9.35           C  
ATOM   1670  C   TRP B 108     -11.291   4.289 -11.769  1.00  9.04           C  
ATOM   1671  O   TRP B 108     -11.566   3.550 -12.735  1.00  8.68           O  
ATOM   1672  CB  TRP B 108     -10.802   6.733 -12.046  1.00  8.33           C  
ATOM   1673  CG  TRP B 108     -11.400   7.030 -13.377  1.00  8.02           C  
ATOM   1674  CD1 TRP B 108     -10.810   7.740 -14.387  1.00 10.30           C  
ATOM   1675  CD2 TRP B 108     -12.706   6.690 -13.835  1.00 10.24           C  
ATOM   1676  NE1 TRP B 108     -11.682   7.852 -15.449  1.00 11.98           N  
ATOM   1677  CE2 TRP B 108     -12.856   7.232 -15.127  1.00  9.12           C  
ATOM   1678  CE3 TRP B 108     -13.776   5.989 -13.276  1.00 11.27           C  
ATOM   1679  CZ2 TRP B 108     -14.023   7.063 -15.881  1.00 11.13           C  
ATOM   1680  CZ3 TRP B 108     -14.933   5.841 -14.002  1.00 11.35           C  
ATOM   1681  CH2 TRP B 108     -15.042   6.359 -15.315  1.00 11.45           C  
ATOM   1682  N   LEU B 109     -11.908   4.246 -10.588  1.00  8.21           N  
ATOM   1683  CA  LEU B 109     -13.061   3.408 -10.271  1.00  9.01           C  
ATOM   1684  C   LEU B 109     -14.156   4.268  -9.673  1.00  9.03           C  
ATOM   1685  O   LEU B 109     -13.927   4.947  -8.659  1.00 10.86           O  
ATOM   1686  CB  LEU B 109     -12.708   2.325  -9.237  1.00  8.07           C  
ATOM   1687  CG  LEU B 109     -11.645   1.310  -9.671  1.00  9.88           C  
ATOM   1688  CD1 LEU B 109     -11.272   0.410  -8.470  1.00 11.28           C  
ATOM   1689  CD2 LEU B 109     -12.166   0.463 -10.837  1.00 11.56           C  
ATOM   1690  N   LEU B 110     -15.343   4.240 -10.268  1.00  8.74           N  
ATOM   1691  CA  LEU B 110     -16.480   5.006  -9.757  1.00  9.72           C  
ATOM   1692  C   LEU B 110     -17.524   4.021  -9.245  1.00 10.39           C  
ATOM   1693  O   LEU B 110     -18.068   3.255 -10.048  1.00 10.45           O  
ATOM   1694  CB  LEU B 110     -17.008   5.924 -10.863  1.00 10.63           C  
ATOM   1695  CG  LEU B 110     -18.394   6.545 -10.740  1.00 16.56           C  
ATOM   1696  CD1 LEU B 110     -18.582   7.249  -9.442  1.00 26.16           C  
ATOM   1697  CD2 LEU B 110     -18.664   7.535 -11.898  1.00 16.65           C  
ATOM   1698  N   THR B 111     -17.731   3.970  -7.920  1.00  8.77           N  
ATOM   1699  CA  THR B 111     -18.692   3.044  -7.325  1.00 10.83           C  
ATOM   1700  C   THR B 111     -19.922   3.831  -6.881  1.00 12.35           C  
ATOM   1701  O   THR B 111     -19.808   4.857  -6.208  1.00 12.21           O  
ATOM   1702  CB  THR B 111     -18.117   2.270  -6.112  1.00 10.72           C  
ATOM   1703  OG1 THR B 111     -16.940   1.577  -6.515  1.00 10.65           O  
ATOM   1704  CG2 THR B 111     -19.142   1.248  -5.561  1.00 11.73           C  
ATOM   1705  N   SER B 112     -21.085   3.365  -7.295  1.00 12.55           N  
ATOM   1706  CA  SER B 112     -22.357   3.890  -6.797  1.00 12.59           C  
ATOM   1707  C   SER B 112     -22.947   2.949  -5.777  1.00 13.48           C  
ATOM   1708  O   SER B 112     -22.835   1.729  -5.904  1.00 15.58           O  
ATOM   1709  CB  SER B 112     -23.345   4.043  -7.958  1.00 12.51           C  
ATOM   1710  OG  SER B 112     -22.899   4.978  -8.928  1.00 16.64           O  
ATOM   1711  N   GLY B 113     -23.622   3.511  -4.777  1.00 15.54           N  
ATOM   1712  CA  GLY B 113     -24.413   2.691  -3.867  1.00 14.77           C  
ATOM   1713  C   GLY B 113     -25.431   1.886  -4.647  1.00 15.15           C  
ATOM   1714  O   GLY B 113     -26.148   2.433  -5.476  1.00 18.02           O  
ATOM   1715  N   THR B 114     -25.488   0.578  -4.394  1.00 14.14           N  
ATOM   1716  CA  THR B 114     -26.496  -0.276  -4.995  1.00 12.89           C  
ATOM   1717  C   THR B 114     -27.062  -1.222  -3.947  1.00 14.31           C  
ATOM   1718  O   THR B 114     -26.452  -1.456  -2.907  1.00 14.23           O  
ATOM   1719  CB  THR B 114     -25.957  -1.169  -6.150  1.00 14.95           C  
ATOM   1720  OG1 THR B 114     -25.027  -2.113  -5.618  1.00 15.32           O  
ATOM   1721  CG2 THR B 114     -25.253  -0.362  -7.238  1.00 13.63           C  
ATOM   1722  N   THR B 115     -28.219  -1.805  -4.266  1.00 16.60           N  
ATOM   1723  CA  THR B 115     -28.701  -2.943  -3.511  1.00 17.29           C  
ATOM   1724  C   THR B 115     -27.779  -4.117  -3.801  1.00 20.94           C  
ATOM   1725  O   THR B 115     -26.947  -4.064  -4.712  1.00 22.49           O  
ATOM   1726  CB  THR B 115     -30.141  -3.316  -3.926  1.00 18.54           C  
ATOM   1727  OG1 THR B 115     -30.100  -3.796  -5.269  1.00 25.57           O  
ATOM   1728  CG2 THR B 115     -31.048  -2.103  -3.855  1.00 28.16           C  
ATOM   1729  N   GLU B 116     -27.899  -5.190  -3.033  1.00 23.41           N  
ATOM   1730  CA  GLU B 116     -27.032  -6.342  -3.251  1.00 28.92           C  
ATOM   1731  C   GLU B 116     -27.296  -7.009  -4.613  1.00 24.40           C  
ATOM   1732  O   GLU B 116     -26.370  -7.484  -5.264  1.00 28.81           O  
ATOM   1733  CB  GLU B 116     -27.191  -7.350  -2.107  1.00 41.75           C  
ATOM   1734  CG  GLU B 116     -26.746  -6.799  -0.753  1.00 73.94           C  
ATOM   1735  CD  GLU B 116     -26.946  -7.786   0.389  1.00 91.16           C  
ATOM   1736  OE1 GLU B 116     -27.365  -8.935   0.126  1.00 90.26           O  
ATOM   1737  OE2 GLU B 116     -26.685  -7.411   1.552  1.00 78.20           O  
ATOM   1738  N   ALA B 117     -28.546  -7.014  -5.060  1.00 24.09           N  
ATOM   1739  CA  ALA B 117     -28.889  -7.676  -6.314  1.00 23.15           C  
ATOM   1740  C   ALA B 117     -28.199  -6.974  -7.480  1.00 33.10           C  
ATOM   1741  O   ALA B 117     -27.892  -7.589  -8.505  1.00 28.88           O  
ATOM   1742  CB  ALA B 117     -30.406  -7.664  -6.530  1.00 28.77           C  
ATOM   1743  N   ASN B 118     -27.967  -5.678  -7.314  1.00 24.42           N  
ATOM   1744  CA  ASN B 118     -27.404  -4.856  -8.375  1.00 19.51           C  
ATOM   1745  C   ASN B 118     -25.929  -4.547  -8.201  1.00 17.73           C  
ATOM   1746  O   ASN B 118     -25.387  -3.729  -8.938  1.00 14.49           O  
ATOM   1747  CB  ASN B 118     -28.144  -3.540  -8.460  1.00 18.14           C  
ATOM   1748  CG  ASN B 118     -29.545  -3.696  -9.035  1.00 32.14           C  
ATOM   1749  OD1 ASN B 118     -29.830  -4.649  -9.762  1.00 29.84           O  
ATOM   1750  ND2 ASN B 118     -30.411  -2.747  -8.732  1.00 34.70           N  
ATOM   1751  N   ALA B 119     -25.274  -5.178  -7.237  1.00 19.88           N  
ATOM   1752  CA  ALA B 119     -23.897  -4.816  -6.939  1.00 19.01           C  
ATOM   1753  C   ALA B 119     -22.976  -5.090  -8.129  1.00 19.00           C  
ATOM   1754  O   ALA B 119     -21.947  -4.425  -8.312  1.00 19.57           O  
ATOM   1755  CB  ALA B 119     -23.415  -5.524  -5.690  1.00 18.52           C  
ATOM   1756  N   TRP B 120     -23.338  -6.053  -8.972  1.00 16.61           N  
ATOM   1757  CA  TRP B 120     -22.512  -6.378 -10.138  1.00 19.27           C  
ATOM   1758  C   TRP B 120     -22.347  -5.198 -11.082  1.00 18.69           C  
ATOM   1759  O   TRP B 120     -21.352  -5.126 -11.800  1.00 21.49           O  
ATOM   1760  CB  TRP B 120     -23.100  -7.559 -10.927  1.00 20.36           C  
ATOM   1761  CG  TRP B 120     -24.422  -7.235 -11.617  1.00 15.69           C  
ATOM   1762  CD1 TRP B 120     -25.659  -7.336 -11.068  1.00 17.01           C  
ATOM   1763  CD2 TRP B 120     -24.612  -6.748 -12.955  1.00 18.92           C  
ATOM   1764  NE1 TRP B 120     -26.614  -6.952 -11.979  1.00 21.50           N  
ATOM   1765  CE2 TRP B 120     -26.000  -6.584 -13.143  1.00 20.36           C  
ATOM   1766  CE3 TRP B 120     -23.748  -6.440 -14.011  1.00 24.24           C  
ATOM   1767  CZ2 TRP B 120     -26.544  -6.128 -14.341  1.00 23.52           C  
ATOM   1768  CZ3 TRP B 120     -24.289  -5.988 -15.194  1.00 24.79           C  
ATOM   1769  CH2 TRP B 120     -25.675  -5.838 -15.354  1.00 30.91           C  
ATOM   1770  N   LYS B 121     -23.311  -4.272 -11.089  1.00 14.97           N  
ATOM   1771  CA  LYS B 121     -23.230  -3.079 -11.934  1.00 13.47           C  
ATOM   1772  C   LYS B 121     -22.958  -1.775 -11.183  1.00 14.66           C  
ATOM   1773  O   LYS B 121     -23.305  -0.692 -11.647  1.00 16.36           O  
ATOM   1774  CB  LYS B 121     -24.470  -2.944 -12.808  1.00 21.44           C  
ATOM   1775  CG  LYS B 121     -25.776  -3.018 -12.059  1.00 17.77           C  
ATOM   1776  CD  LYS B 121     -26.925  -2.745 -13.018  1.00 25.46           C  
ATOM   1777  CE  LYS B 121     -28.242  -2.665 -12.285  1.00 27.16           C  
ATOM   1778  NZ  LYS B 121     -29.394  -2.448 -13.218  1.00 46.18           N  
ATOM   1779  N   SER B 122     -22.276  -1.885 -10.048  1.00 11.58           N  
ATOM   1780  CA  SER B 122     -22.011  -0.738  -9.188  1.00 12.46           C  
ATOM   1781  C   SER B 122     -20.818   0.113  -9.605  1.00  9.89           C  
ATOM   1782  O   SER B 122     -20.754   1.276  -9.227  1.00 11.19           O  
ATOM   1783  CB  SER B 122     -21.740  -1.222  -7.774  1.00 13.57           C  
ATOM   1784  OG  SER B 122     -20.529  -1.973  -7.719  1.00 14.14           O  
ATOM   1785  N   THR B 123     -19.909  -0.448 -10.395  1.00 11.63           N  
ATOM   1786  CA  THR B 123     -18.568   0.162 -10.564  1.00  9.37           C  
ATOM   1787  C   THR B 123     -18.179   0.367 -12.014  1.00  9.04           C  
ATOM   1788  O   THR B 123     -18.060  -0.590 -12.765  1.00 11.50           O  
ATOM   1789  CB  THR B 123     -17.476  -0.677  -9.842  1.00 12.61           C  
ATOM   1790  OG1 THR B 123     -17.903  -0.971  -8.504  1.00 12.69           O  
ATOM   1791  CG2 THR B 123     -16.151   0.045  -9.759  1.00 10.53           C  
ATOM   1792  N   LEU B 124     -17.966   1.622 -12.385  1.00 10.41           N  
ATOM   1793  CA  LEU B 124     -17.378   1.990 -13.668  1.00  9.38           C  
ATOM   1794  C   LEU B 124     -15.863   2.101 -13.551  1.00 10.29           C  
ATOM   1795  O   LEU B 124     -15.331   2.467 -12.506  1.00  9.83           O  
ATOM   1796  CB  LEU B 124     -17.944   3.331 -14.100  1.00 11.26           C  
ATOM   1797  CG  LEU B 124     -19.438   3.360 -14.442  1.00 11.57           C  
ATOM   1798  CD1 LEU B 124     -19.942   4.774 -14.521  1.00 16.65           C  
ATOM   1799  CD2 LEU B 124     -19.672   2.648 -15.773  1.00 16.66           C  
ATOM   1800  N   VAL B 125     -15.167   1.795 -14.647  1.00  9.39           N  
ATOM   1801  CA  VAL B 125     -13.709   1.982 -14.736  1.00  9.54           C  
ATOM   1802  C   VAL B 125     -13.334   2.822 -15.949  1.00  7.68           C  
ATOM   1803  O   VAL B 125     -13.966   2.738 -17.035  1.00  9.43           O  
ATOM   1804  CB  VAL B 125     -13.002   0.604 -14.756  1.00  9.77           C  
ATOM   1805  CG1 VAL B 125     -13.374  -0.202 -16.003  1.00  9.58           C  
ATOM   1806  CG2 VAL B 125     -11.515   0.759 -14.663  1.00 10.44           C  
ATOM   1807  N   GLY B 126     -12.276   3.606 -15.786  1.00  9.23           N  
ATOM   1808  CA  GLY B 126     -11.788   4.429 -16.874  1.00  9.49           C  
ATOM   1809  C   GLY B 126     -10.369   4.902 -16.594  1.00  9.75           C  
ATOM   1810  O   GLY B 126      -9.694   4.494 -15.641  1.00  9.48           O  
ATOM   1811  N   HIS B 127      -9.929   5.802 -17.466  1.00 11.51           N  
ATOM   1812  CA  HIS B 127      -8.575   6.347 -17.377  1.00 10.56           C  
ATOM   1813  C   HIS B 127      -8.587   7.830 -17.711  1.00 13.65           C  
ATOM   1814  O   HIS B 127      -9.255   8.244 -18.660  1.00 16.19           O  
ATOM   1815  CB  HIS B 127      -7.599   5.567 -18.279  1.00 13.16           C  
ATOM   1816  CG  HIS B 127      -8.080   5.370 -19.684  1.00 13.99           C  
ATOM   1817  ND1 HIS B 127      -7.650   6.142 -20.747  1.00 19.69           N  
ATOM   1818  CD2 HIS B 127      -8.951   4.472 -20.201  1.00 15.41           C  
ATOM   1819  CE1 HIS B 127      -8.249   5.734 -21.855  1.00 20.25           C  
ATOM   1820  NE2 HIS B 127      -9.050   4.727 -21.550  1.00 21.90           N  
ATOM   1821  N   ASP B 128      -7.887   8.626 -16.900  1.00 10.59           N  
ATOM   1822  CA  ASP B 128      -7.803  10.074 -17.094  1.00 10.44           C  
ATOM   1823  C   ASP B 128      -6.341  10.482 -17.093  1.00 13.89           C  
ATOM   1824  O   ASP B 128      -5.548  10.001 -16.280  1.00 13.36           O  
ATOM   1825  CB  ASP B 128      -8.504  10.849 -15.968  1.00 14.52           C  
ATOM   1826  CG  ASP B 128     -10.033  10.778 -15.982  1.00 14.61           C  
ATOM   1827  OD1 ASP B 128     -10.641  10.264 -16.965  1.00 15.53           O  
ATOM   1828  OD2 ASP B 128     -10.629  11.295 -14.983  1.00 15.48           O  
ATOM   1829  N   THR B 129      -5.984  11.383 -17.997  1.00 13.98           N  
ATOM   1830  CA  THR B 129      -4.664  11.994 -17.987  1.00 15.01           C  
ATOM   1831  C   THR B 129      -4.856  13.483 -17.677  1.00 14.88           C  
ATOM   1832  O   THR B 129      -5.716  14.157 -18.261  1.00 15.35           O  
ATOM   1833  CB  THR B 129      -3.892  11.760 -19.291  1.00 18.04           C  
ATOM   1834  OG1 THR B 129      -2.581  12.330 -19.176  1.00 22.71           O  
ATOM   1835  CG2 THR B 129      -4.620  12.369 -20.462  1.00 29.76           C  
ATOM   1836  N   PHE B 130      -4.115  13.936 -16.669  1.00 15.17           N  
ATOM   1837  CA  PHE B 130      -4.183  15.307 -16.198  1.00 13.79           C  
ATOM   1838  C   PHE B 130      -2.909  16.048 -16.613  1.00 11.97           C  
ATOM   1839  O   PHE B 130      -1.817  15.521 -16.502  1.00 14.83           O  
ATOM   1840  CB  PHE B 130      -4.315  15.332 -14.673  1.00 15.55           C  
ATOM   1841  CG  PHE B 130      -5.622  14.785 -14.167  1.00 13.60           C  
ATOM   1842  CD1 PHE B 130      -5.763  13.425 -13.929  1.00 14.67           C  
ATOM   1843  CD2 PHE B 130      -6.675  15.619 -13.873  1.00 15.96           C  
ATOM   1844  CE1 PHE B 130      -6.943  12.912 -13.448  1.00 13.81           C  
ATOM   1845  CE2 PHE B 130      -7.869  15.108 -13.386  1.00 18.13           C  
ATOM   1846  CZ  PHE B 130      -7.991  13.746 -13.163  1.00 12.26           C  
ATOM   1847  N   THR B 131      -3.081  17.291 -17.065  1.00 17.26           N  
ATOM   1848  CA  THR B 131      -1.961  18.178 -17.377  1.00 16.20           C  
ATOM   1849  C   THR B 131      -2.263  19.564 -16.785  1.00 18.90           C  
ATOM   1850  O   THR B 131      -3.369  19.839 -16.373  1.00 16.14           O  
ATOM   1851  CB  THR B 131      -1.741  18.332 -18.901  1.00 19.89           C  
ATOM   1852  OG1 THR B 131      -2.855  19.017 -19.470  1.00 29.39           O  
ATOM   1853  CG2 THR B 131      -1.609  16.990 -19.577  1.00 20.99           C  
ATOM   1854  N   LYS B 132      -1.282  20.464 -16.782  1.00 22.11           N  
ATOM   1855  CA  LYS B 132      -1.515  21.783 -16.206  1.00 22.05           C  
ATOM   1856  C   LYS B 132      -2.121  22.759 -17.227  1.00 21.06           C  
ATOM   1857  O   LYS B 132      -2.422  23.892 -16.886  1.00 25.59           O  
ATOM   1858  CB  LYS B 132      -0.234  22.317 -15.546  1.00 29.95           C  
ATOM   1859  CG  LYS B 132       0.152  21.504 -14.293  1.00 25.87           C  
ATOM   1860  CD  LYS B 132       1.030  22.269 -13.296  1.00 36.63           C  
ATOM   1861  CE  LYS B 132       1.357  21.381 -12.091  1.00 33.50           C  
ATOM   1862  NZ  LYS B 132       2.241  21.989 -11.042  1.00 44.66           N  
ATOM   1863  N   VAL B 133      -2.338  22.293 -18.453  1.00 23.44           N  
ATOM   1864  CA  VAL B 133      -3.083  23.056 -19.448  1.00 22.24           C  
ATOM   1865  C   VAL B 133      -4.444  22.430 -19.728  1.00 28.93           C  
ATOM   1866  O   VAL B 133      -4.627  21.210 -19.662  1.00 25.50           O  
ATOM   1867  CB  VAL B 133      -2.314  23.182 -20.789  1.00 28.36           C  
ATOM   1868  CG1 VAL B 133      -0.960  23.827 -20.558  1.00 39.07           C  
ATOM   1869  CG2 VAL B 133      -2.148  21.828 -21.457  1.00 40.17           C  
ATOM   1870  N   LYS B 134      -5.399  23.279 -20.059  1.00 27.54           N  
ATOM   1871  CA  LYS B 134      -6.709  22.822 -20.482  1.00 28.21           C  
ATOM   1872  C   LYS B 134      -6.627  22.062 -21.810  1.00 32.38           C  
ATOM   1873  O   LYS B 134      -5.773  22.350 -22.660  1.00 34.77           O  
ATOM   1874  CB  LYS B 134      -7.657  24.012 -20.588  1.00 29.04           C  
ATOM   1875  CG  LYS B 134      -7.920  24.683 -19.235  1.00 34.01           C  
ATOM   1876  CD  LYS B 134      -8.951  25.812 -19.313  1.00 39.70           C  
ATOM   1877  CE  LYS B 134      -9.030  26.567 -17.980  1.00 40.39           C  
ATOM   1878  NZ  LYS B 134      -9.821  27.836 -18.034  1.00 44.91           N  
ATOM   1879  N   PRO B 135      -7.499  21.062 -21.987  1.00 26.92           N  
ATOM   1880  CA  PRO B 135      -7.473  20.273 -23.222  1.00 27.13           C  
ATOM   1881  C   PRO B 135      -8.038  21.029 -24.418  1.00 32.06           C  
ATOM   1882  O   PRO B 135      -8.818  21.965 -24.230  1.00 34.60           O  
ATOM   1883  CB  PRO B 135      -8.377  19.081 -22.883  1.00 39.96           C  
ATOM   1884  CG  PRO B 135      -9.309  19.602 -21.857  1.00 31.72           C  
ATOM   1885  CD  PRO B 135      -8.468  20.522 -21.017  1.00 32.17           C  
ATOM   1886  N   SER B 136      -7.643  20.632 -25.625  1.00 40.54           N  
ATOM   1887  CA  SER B 136      -8.278  21.141 -26.849  1.00 54.36           C  
ATOM   1888  C   SER B 136      -8.418  22.668 -26.869  1.00 52.76           C  
ATOM   1889  O   SER B 136      -9.502  23.218 -26.619  1.00 48.18           O  
ATOM   1890  CB  SER B 136      -9.661  20.503 -27.028  1.00 50.29           C  
ATOM   1891  OG  SER B 136     -10.403  21.171 -28.037  1.00 55.93           O  
TER    1892      SER B 136                                                      
ATOM   1893  N   GLU C  14     -21.614  -3.637 -43.068  1.00 46.81           N  
ATOM   1894  CA  GLU C  14     -20.219  -3.225 -43.208  1.00 28.54           C  
ATOM   1895  C   GLU C  14     -19.631  -2.759 -41.879  1.00 34.80           C  
ATOM   1896  O   GLU C  14     -19.723  -1.585 -41.521  1.00 38.87           O  
ATOM   1897  CB  GLU C  14     -20.093  -2.128 -44.264  1.00 53.21           C  
ATOM   1898  CG  GLU C  14     -20.402  -2.608 -45.676  1.00 68.91           C  
ATOM   1899  CD  GLU C  14     -21.486  -1.789 -46.359  1.00 89.63           C  
ATOM   1900  OE1 GLU C  14     -21.813  -0.692 -45.857  1.00107.02           O  
ATOM   1901  OE2 GLU C  14     -22.014  -2.245 -47.397  1.00105.73           O  
ATOM   1902  N   ALA C  15     -19.007  -3.687 -41.160  1.00 32.98           N  
ATOM   1903  CA  ALA C  15     -18.568  -3.423 -39.794  1.00 26.46           C  
ATOM   1904  C   ALA C  15     -17.374  -2.451 -39.717  1.00 35.81           C  
ATOM   1905  O   ALA C  15     -17.297  -1.662 -38.768  1.00 30.79           O  
ATOM   1906  CB  ALA C  15     -18.262  -4.730 -39.083  1.00 28.14           C  
ATOM   1907  N   GLY C  16     -16.464  -2.496 -40.700  1.00 27.25           N  
ATOM   1908  CA  GLY C  16     -15.296  -1.615 -40.730  1.00 23.46           C  
ATOM   1909  C   GLY C  16     -14.148  -2.081 -39.832  1.00 19.94           C  
ATOM   1910  O   GLY C  16     -13.103  -1.423 -39.699  1.00 19.70           O  
ATOM   1911  N   ILE C  17     -14.335  -3.241 -39.214  1.00 17.94           N  
ATOM   1912  CA  ILE C  17     -13.386  -3.765 -38.237  1.00 14.95           C  
ATOM   1913  C   ILE C  17     -12.309  -4.652 -38.887  1.00 12.72           C  
ATOM   1914  O   ILE C  17     -11.149  -4.669 -38.459  1.00 12.27           O  
ATOM   1915  CB  ILE C  17     -14.151  -4.531 -37.105  1.00 15.93           C  
ATOM   1916  CG1 ILE C  17     -14.956  -3.526 -36.258  1.00 18.10           C  
ATOM   1917  CG2 ILE C  17     -13.194  -5.367 -36.228  1.00 14.82           C  
ATOM   1918  CD1 ILE C  17     -15.988  -4.152 -35.324  1.00 19.95           C  
ATOM   1919  N   THR C  18     -12.681  -5.405 -39.910  1.00 14.31           N  
ATOM   1920  CA  THR C  18     -11.747  -6.300 -40.551  1.00 14.90           C  
ATOM   1921  C   THR C  18     -10.570  -5.519 -41.079  1.00 12.87           C  
ATOM   1922  O   THR C  18     -10.749  -4.474 -41.715  1.00 15.54           O  
ATOM   1923  CB  THR C  18     -12.405  -7.056 -41.724  1.00 14.85           C  
ATOM   1924  OG1 THR C  18     -13.406  -7.964 -41.216  1.00 15.79           O  
ATOM   1925  CG2 THR C  18     -11.396  -7.845 -42.490  1.00 14.37           C  
ATOM   1926  N   GLY C  19      -9.374  -6.020 -40.788  1.00 12.75           N  
ATOM   1927  CA  GLY C  19      -8.130  -5.446 -41.279  1.00 11.34           C  
ATOM   1928  C   GLY C  19      -7.077  -5.364 -40.198  1.00 13.64           C  
ATOM   1929  O   GLY C  19      -7.122  -6.082 -39.185  1.00 14.02           O  
ATOM   1930  N   THR C  20      -6.099  -4.498 -40.440  1.00 13.49           N  
ATOM   1931  CA  THR C  20      -4.926  -4.358 -39.592  1.00 12.08           C  
ATOM   1932  C   THR C  20      -5.057  -3.137 -38.714  1.00 12.92           C  
ATOM   1933  O   THR C  20      -5.479  -2.082 -39.181  1.00 16.86           O  
ATOM   1934  CB  THR C  20      -3.670  -4.208 -40.457  1.00 11.95           C  
ATOM   1935  OG1 THR C  20      -3.606  -5.308 -41.353  1.00 14.04           O  
ATOM   1936  CG2 THR C  20      -2.431  -4.220 -39.625  1.00 13.81           C  
ATOM   1937  N   TRP C  21      -4.723  -3.308 -37.422  1.00 12.04           N  
ATOM   1938  CA  TRP C  21      -4.847  -2.258 -36.420  1.00 12.51           C  
ATOM   1939  C   TRP C  21      -3.528  -2.099 -35.673  1.00 14.22           C  
ATOM   1940  O   TRP C  21      -2.866  -3.071 -35.366  1.00 15.32           O  
ATOM   1941  CB  TRP C  21      -5.964  -2.639 -35.444  1.00 14.38           C  
ATOM   1942  CG  TRP C  21      -7.327  -2.576 -36.079  1.00 11.54           C  
ATOM   1943  CD1 TRP C  21      -7.988  -3.591 -36.706  1.00 14.53           C  
ATOM   1944  CD2 TRP C  21      -8.162  -1.430 -36.183  1.00 11.29           C  
ATOM   1945  NE1 TRP C  21      -9.188  -3.140 -37.193  1.00 13.77           N  
ATOM   1946  CE2 TRP C  21      -9.330  -1.816 -36.874  1.00 12.79           C  
ATOM   1947  CE3 TRP C  21      -8.053  -0.108 -35.750  1.00 14.69           C  
ATOM   1948  CZ2 TRP C  21     -10.365  -0.933 -37.139  1.00 16.17           C  
ATOM   1949  CZ3 TRP C  21      -9.081   0.761 -36.003  1.00 17.78           C  
ATOM   1950  CH2 TRP C  21     -10.219   0.354 -36.709  1.00 17.72           C  
ATOM   1951  N   TYR C  22      -3.200  -0.850 -35.356  1.00 11.41           N  
ATOM   1952  CA  TYR C  22      -1.936  -0.510 -34.722  1.00 11.33           C  
ATOM   1953  C   TYR C  22      -2.176   0.173 -33.382  1.00 11.12           C  
ATOM   1954  O   TYR C  22      -2.893   1.140 -33.293  1.00 13.55           O  
ATOM   1955  CB  TYR C  22      -1.171   0.446 -35.653  1.00 13.54           C  
ATOM   1956  CG  TYR C  22      -0.878  -0.145 -37.016  1.00 13.75           C  
ATOM   1957  CD1 TYR C  22       0.229  -0.944 -37.202  1.00 13.59           C  
ATOM   1958  CD2 TYR C  22      -1.710   0.094 -38.107  1.00 15.38           C  
ATOM   1959  CE1 TYR C  22       0.527  -1.491 -38.430  1.00 15.06           C  
ATOM   1960  CE2 TYR C  22      -1.416  -0.439 -39.337  1.00 13.52           C  
ATOM   1961  CZ  TYR C  22      -0.324  -1.235 -39.493  1.00 14.29           C  
ATOM   1962  OH  TYR C  22      -0.064  -1.789 -40.715  1.00 16.24           O  
ATOM   1963  N   ALA C  23      -1.479  -0.326 -32.360  1.00 16.61           N  
ATOM   1964  CA  ALA C  23      -1.509   0.245 -31.014  1.00 22.66           C  
ATOM   1965  C   ALA C  23      -0.501   1.374 -30.926  1.00 25.12           C  
ATOM   1966  O   ALA C  23       0.412   1.457 -31.729  1.00 24.07           O  
ATOM   1967  CB  ALA C  23      -1.173  -0.824 -30.012  1.00 21.28           C  
ATOM   1968  N   GLN C  24      -0.644   2.235 -29.928  1.00 36.83           N  
ATOM   1969  CA  GLN C  24       0.207   3.417 -29.844  1.00 41.08           C  
ATOM   1970  C   GLN C  24       1.703   3.118 -29.689  1.00 41.14           C  
ATOM   1971  O   GLN C  24       2.518   3.956 -30.063  1.00 49.49           O  
ATOM   1972  CB  GLN C  24      -0.263   4.337 -28.714  1.00 55.54           C  
ATOM   1973  CG  GLN C  24       0.427   5.689 -28.678  1.00 80.70           C  
ATOM   1974  CD  GLN C  24      -0.317   6.693 -27.815  1.00 87.19           C  
ATOM   1975  OE1 GLN C  24      -1.335   6.367 -27.197  1.00 75.65           O  
ATOM   1976  NE2 GLN C  24       0.184   7.923 -27.771  1.00 76.83           N  
ATOM   1977  N   LEU C  25       2.065   1.934 -29.181  1.00 40.29           N  
ATOM   1978  CA  LEU C  25       3.468   1.632 -28.839  1.00 35.41           C  
ATOM   1979  C   LEU C  25       4.136   0.455 -29.572  1.00 38.45           C  
ATOM   1980  O   LEU C  25       5.130  -0.091 -29.094  1.00 41.39           O  
ATOM   1981  CB  LEU C  25       3.601   1.417 -27.329  1.00 48.86           C  
ATOM   1982  CG  LEU C  25       3.412   2.662 -26.464  1.00 52.97           C  
ATOM   1983  CD1 LEU C  25       3.494   2.274 -25.006  1.00 54.56           C  
ATOM   1984  CD2 LEU C  25       4.443   3.739 -26.792  1.00 48.53           C  
ATOM   1985  N   GLY C  26       3.618   0.076 -30.731  1.00 24.71           N  
ATOM   1986  CA  GLY C  26       4.302  -0.882 -31.580  1.00 27.40           C  
ATOM   1987  C   GLY C  26       3.537  -2.156 -31.883  1.00 21.54           C  
ATOM   1988  O   GLY C  26       3.809  -2.809 -32.892  1.00 30.69           O  
ATOM   1989  N   ASP C  27       2.566  -2.509 -31.035  1.00 24.58           N  
ATOM   1990  CA  ASP C  27       1.792  -3.718 -31.263  1.00 23.23           C  
ATOM   1991  C   ASP C  27       0.893  -3.582 -32.504  1.00 19.46           C  
ATOM   1992  O   ASP C  27       0.443  -2.493 -32.863  1.00 19.57           O  
ATOM   1993  CB  ASP C  27       0.914  -4.068 -30.052  1.00 21.24           C  
ATOM   1994  CG  ASP C  27       1.710  -4.560 -28.842  1.00 36.65           C  
ATOM   1995  OD1 ASP C  27       2.955  -4.678 -28.910  1.00 27.04           O  
ATOM   1996  OD2 ASP C  27       1.056  -4.848 -27.810  1.00 28.69           O  
ATOM   1997  N  ATHR C  28       0.632  -4.712 -33.136  0.33 16.90           N  
ATOM   1998  CA ATHR C  28      -0.267  -4.746 -34.269  0.33 18.06           C  
ATOM   1999  C  ATHR C  28      -1.125  -5.981 -34.168  0.33 16.69           C  
ATOM   2000  O  ATHR C  28      -0.721  -6.984 -33.593  0.33 19.22           O  
ATOM   2001  CB ATHR C  28       0.504  -4.799 -35.589  0.33 20.65           C  
ATOM   2002  OG1ATHR C  28       1.150  -6.071 -35.719  0.33 25.65           O  
ATOM   2003  CG2ATHR C  28       1.538  -3.690 -35.641  0.33 27.03           C  
ATOM   2004  N  BTHR C  28       0.636  -4.718 -33.141  0.67 16.71           N  
ATOM   2005  CA BTHR C  28      -0.189  -4.791 -34.345  0.67 18.00           C  
ATOM   2006  C  BTHR C  28      -1.084  -6.012 -34.260  0.67 16.71           C  
ATOM   2007  O  BTHR C  28      -0.659  -7.057 -33.799  0.67 18.88           O  
ATOM   2008  CB BTHR C  28       0.696  -4.940 -35.597  0.67 20.57           C  
ATOM   2009  OG1BTHR C  28       1.720  -3.942 -35.573  0.67 29.00           O  
ATOM   2010  CG2BTHR C  28      -0.122  -4.805 -36.903  0.67 22.27           C  
ATOM   2011  N   PHE C  29      -2.325  -5.905 -34.721  1.00 14.59           N  
ATOM   2012  CA  PHE C  29      -3.089  -7.102 -34.937  1.00 14.56           C  
ATOM   2013  C   PHE C  29      -3.841  -7.044 -36.237  1.00 14.59           C  
ATOM   2014  O   PHE C  29      -4.068  -5.977 -36.805  1.00 16.45           O  
ATOM   2015  CB  PHE C  29      -3.972  -7.477 -33.739  1.00 17.87           C  
ATOM   2016  CG  PHE C  29      -5.150  -6.573 -33.508  1.00 16.24           C  
ATOM   2017  CD1 PHE C  29      -6.361  -6.809 -34.144  1.00 20.36           C  
ATOM   2018  CD2 PHE C  29      -5.065  -5.509 -32.633  1.00 16.96           C  
ATOM   2019  CE1 PHE C  29      -7.467  -5.983 -33.908  1.00 20.55           C  
ATOM   2020  CE2 PHE C  29      -6.163  -4.695 -32.383  1.00 17.43           C  
ATOM   2021  CZ  PHE C  29      -7.365  -4.932 -33.023  1.00 15.17           C  
ATOM   2022  N  AILE C  30      -4.120  -8.218 -36.766  0.40 15.67           N  
ATOM   2023  CA AILE C  30      -4.974  -8.320 -37.921  0.40 14.35           C  
ATOM   2024  C  AILE C  30      -6.167  -9.126 -37.443  0.40 12.91           C  
ATOM   2025  O  AILE C  30      -6.038 -10.017 -36.596  0.40 12.64           O  
ATOM   2026  CB AILE C  30      -4.238  -8.935 -39.151  0.40 17.09           C  
ATOM   2027  CG1AILE C  30      -5.066  -8.762 -40.422  0.40 18.48           C  
ATOM   2028  CG2AILE C  30      -3.874 -10.382 -38.911  0.40 20.22           C  
ATOM   2029  CD1AILE C  30      -4.210  -8.593 -41.649  0.40 24.04           C  
ATOM   2030  N  BILE C  30      -4.181  -8.226 -36.726  0.60 15.67           N  
ATOM   2031  CA BILE C  30      -4.934  -8.373 -37.958  0.60 14.33           C  
ATOM   2032  C  BILE C  30      -6.135  -9.258 -37.633  0.60 15.47           C  
ATOM   2033  O  BILE C  30      -5.964 -10.368 -37.113  0.60 15.14           O  
ATOM   2034  CB BILE C  30      -4.074  -9.007 -39.083  0.60 17.70           C  
ATOM   2035  CG1BILE C  30      -2.762  -8.227 -39.246  0.60 18.46           C  
ATOM   2036  CG2BILE C  30      -4.836  -9.023 -40.392  0.60 21.03           C  
ATOM   2037  CD1BILE C  30      -1.697  -8.987 -40.005  0.60 34.34           C  
ATOM   2038  N   VAL C  31      -7.335  -8.765 -37.953  1.00 13.57           N  
ATOM   2039  CA  VAL C  31      -8.572  -9.403 -37.537  1.00 12.19           C  
ATOM   2040  C   VAL C  31      -9.550  -9.482 -38.689  1.00 14.79           C  
ATOM   2041  O   VAL C  31      -9.546  -8.649 -39.599  1.00 14.77           O  
ATOM   2042  CB  VAL C  31      -9.187  -8.664 -36.313  1.00 11.99           C  
ATOM   2043  CG1 VAL C  31      -9.667  -7.254 -36.658  1.00 14.78           C  
ATOM   2044  CG2 VAL C  31     -10.301  -9.508 -35.621  1.00 13.45           C  
ATOM   2045  N   THR C  32     -10.353 -10.536 -38.652  1.00 15.35           N  
ATOM   2046  CA  THR C  32     -11.509 -10.656 -39.514  1.00 12.16           C  
ATOM   2047  C   THR C  32     -12.742 -10.644 -38.649  1.00 13.34           C  
ATOM   2048  O   THR C  32     -12.827 -11.418 -37.678  1.00 13.85           O  
ATOM   2049  CB  THR C  32     -11.466 -11.945 -40.316  1.00 15.09           C  
ATOM   2050  OG1 THR C  32     -10.320 -11.915 -41.186  1.00 18.20           O  
ATOM   2051  CG2 THR C  32     -12.715 -12.103 -41.180  1.00 18.95           C  
ATOM   2052  N   ALA C  33     -13.656  -9.747 -38.979  1.00 13.76           N  
ATOM   2053  CA  ALA C  33     -14.978  -9.654 -38.343  1.00 11.80           C  
ATOM   2054  C   ALA C  33     -16.009 -10.444 -39.150  1.00 13.36           C  
ATOM   2055  O   ALA C  33     -16.401 -10.031 -40.237  1.00 21.13           O  
ATOM   2056  CB  ALA C  33     -15.390  -8.222 -38.240  1.00 13.47           C  
ATOM   2057  N   GLY C  34     -16.393 -11.610 -38.634  1.00 14.63           N  
ATOM   2058  CA  GLY C  34     -17.371 -12.462 -39.299  1.00 21.54           C  
ATOM   2059  C   GLY C  34     -18.781 -11.899 -39.231  1.00 20.59           C  
ATOM   2060  O   GLY C  34     -19.100 -11.095 -38.364  1.00 19.58           O  
ATOM   2061  N   ALA C  35     -19.632 -12.299 -40.179  1.00 20.65           N  
ATOM   2062  CA  ALA C  35     -20.983 -11.750 -40.285  1.00 21.12           C  
ATOM   2063  C   ALA C  35     -21.828 -12.018 -39.038  1.00 24.92           C  
ATOM   2064  O   ALA C  35     -22.770 -11.275 -38.750  1.00 31.55           O  
ATOM   2065  CB  ALA C  35     -21.681 -12.312 -41.507  1.00 23.87           C  
ATOM   2066  N   ASP C  36     -21.455 -13.073 -38.316  1.00 26.79           N  
ATOM   2067  CA  ASP C  36     -22.157 -13.561 -37.135  1.00 27.68           C  
ATOM   2068  C   ASP C  36     -21.770 -12.915 -35.800  1.00 30.22           C  
ATOM   2069  O   ASP C  36     -22.447 -13.121 -34.786  1.00 26.68           O  
ATOM   2070  CB  ASP C  36     -21.873 -15.058 -37.020  1.00 33.95           C  
ATOM   2071  CG  ASP C  36     -20.402 -15.354 -36.700  1.00 59.79           C  
ATOM   2072  OD1 ASP C  36     -19.497 -14.770 -37.353  1.00 20.46           O  
ATOM   2073  OD2 ASP C  36     -20.150 -16.160 -35.772  1.00 57.46           O  
ATOM   2074  N   GLY C  37     -20.679 -12.166 -35.786  1.00 18.92           N  
ATOM   2075  CA  GLY C  37     -20.182 -11.576 -34.557  1.00 14.81           C  
ATOM   2076  C   GLY C  37     -18.812 -12.114 -34.176  1.00 14.29           C  
ATOM   2077  O   GLY C  37     -18.268 -11.702 -33.134  1.00 15.58           O  
ATOM   2078  N   ALA C  38     -18.228 -13.009 -34.970  1.00 13.36           N  
ATOM   2079  CA  ALA C  38     -16.908 -13.573 -34.664  1.00 15.13           C  
ATOM   2080  C   ALA C  38     -15.759 -12.607 -34.943  1.00 10.49           C  
ATOM   2081  O   ALA C  38     -15.773 -11.884 -35.933  1.00 14.26           O  
ATOM   2082  CB  ALA C  38     -16.689 -14.865 -35.456  1.00 17.03           C  
ATOM   2083  N   LEU C  39     -14.777 -12.561 -34.045  1.00  9.87           N  
ATOM   2084  CA  LEU C  39     -13.470 -11.952 -34.355  1.00 12.75           C  
ATOM   2085  C   LEU C  39     -12.406 -13.021 -34.316  1.00 12.58           C  
ATOM   2086  O   LEU C  39     -12.293 -13.750 -33.333  1.00 13.91           O  
ATOM   2087  CB  LEU C  39     -13.104 -10.871 -33.326  1.00 12.99           C  
ATOM   2088  CG  LEU C  39     -14.024  -9.661 -33.191  1.00 12.07           C  
ATOM   2089  CD1 LEU C  39     -13.542  -8.763 -32.035  1.00 12.50           C  
ATOM   2090  CD2 LEU C  39     -14.120  -8.872 -34.528  1.00 12.68           C  
ATOM   2091  N  ATHR C  40     -11.629 -13.150 -35.393  0.47 11.09           N  
ATOM   2092  CA ATHR C  40     -10.528 -14.114 -35.467  0.47 13.40           C  
ATOM   2093  C  ATHR C  40      -9.303 -13.521 -36.156  0.47 12.65           C  
ATOM   2094  O  ATHR C  40      -9.392 -12.940 -37.232  0.47 13.74           O  
ATOM   2095  CB ATHR C  40     -10.880 -15.371 -36.293  0.47 15.83           C  
ATOM   2096  OG1ATHR C  40     -11.209 -14.988 -37.634  0.47 17.64           O  
ATOM   2097  CG2ATHR C  40     -12.029 -16.130 -35.681  0.47 14.12           C  
ATOM   2098  N  BTHR C  40     -11.566 -13.032 -35.333  0.53 10.78           N  
ATOM   2099  CA BTHR C  40     -10.569 -14.052 -35.498  0.53 13.25           C  
ATOM   2100  C  BTHR C  40      -9.318 -13.361 -36.049  0.53 12.13           C  
ATOM   2101  O  BTHR C  40      -9.418 -12.477 -36.888  0.53 12.86           O  
ATOM   2102  CB BTHR C  40     -11.100 -15.121 -36.481  0.53 16.60           C  
ATOM   2103  OG1BTHR C  40     -12.410 -15.543 -36.067  0.53 19.23           O  
ATOM   2104  CG2BTHR C  40     -10.198 -16.323 -36.537  0.53 19.26           C  
ATOM   2105  N   GLY C  41      -8.140 -13.727 -35.571  1.00 12.44           N  
ATOM   2106  CA  GLY C  41      -6.929 -13.157 -36.125  1.00 13.20           C  
ATOM   2107  C   GLY C  41      -5.675 -13.475 -35.363  1.00 13.07           C  
ATOM   2108  O   GLY C  41      -5.584 -14.529 -34.738  1.00 14.64           O  
ATOM   2109  N   THR C  42      -4.696 -12.581 -35.499  1.00 13.10           N  
ATOM   2110  CA  THR C  42      -3.386 -12.740 -34.926  1.00 11.16           C  
ATOM   2111  C   THR C  42      -2.978 -11.421 -34.307  1.00 15.32           C  
ATOM   2112  O   THR C  42      -3.211 -10.366 -34.885  1.00 17.51           O  
ATOM   2113  CB  THR C  42      -2.363 -13.144 -36.010  1.00 15.34           C  
ATOM   2114  OG1 THR C  42      -2.300 -12.126 -37.001  1.00 39.18           O  
ATOM   2115  CG2 THR C  42      -2.761 -14.445 -36.665  1.00 15.15           C  
ATOM   2116  N   TYR C  43      -2.336 -11.484 -33.142  1.00 14.34           N  
ATOM   2117  CA  TYR C  43      -1.773 -10.310 -32.493  1.00 12.51           C  
ATOM   2118  C   TYR C  43      -0.264 -10.421 -32.465  1.00 18.56           C  
ATOM   2119  O   TYR C  43       0.266 -11.431 -32.035  1.00 15.85           O  
ATOM   2120  CB  TYR C  43      -2.295 -10.229 -31.049  1.00 17.14           C  
ATOM   2121  CG  TYR C  43      -2.065  -8.914 -30.329  1.00 14.67           C  
ATOM   2122  CD1 TYR C  43      -0.834  -8.607 -29.759  1.00 17.10           C  
ATOM   2123  CD2 TYR C  43      -3.084  -7.999 -30.196  1.00 15.67           C  
ATOM   2124  CE1 TYR C  43      -0.647  -7.390 -29.094  1.00 17.08           C  
ATOM   2125  CE2 TYR C  43      -2.914  -6.808 -29.538  1.00 18.60           C  
ATOM   2126  CZ  TYR C  43      -1.700  -6.511 -28.982  1.00 19.53           C  
ATOM   2127  OH  TYR C  43      -1.567  -5.309 -28.336  1.00 23.76           O  
ATOM   2128  N   GLU C  44       0.415  -9.382 -32.939  1.00 16.11           N  
ATOM   2129  CA  GLU C  44       1.865  -9.332 -32.863  1.00 16.33           C  
ATOM   2130  C   GLU C  44       2.326  -8.300 -31.850  1.00 20.70           C  
ATOM   2131  O   GLU C  44       2.066  -7.108 -31.999  1.00 21.80           O  
ATOM   2132  CB  GLU C  44       2.437  -9.021 -34.236  1.00 19.04           C  
ATOM   2133  CG  GLU C  44       3.974  -9.076 -34.241  1.00 28.93           C  
ATOM   2134  CD  GLU C  44       4.596  -8.680 -35.568  1.00 48.76           C  
ATOM   2135  OE1 GLU C  44       3.922  -8.815 -36.612  1.00 52.77           O  
ATOM   2136  OE2 GLU C  44       5.764  -8.231 -35.560  1.00 51.62           O  
ATOM   2137  N   ALA C  45       3.005  -8.774 -30.805  1.00 21.77           N  
ATOM   2138  CA  ALA C  45       3.493  -7.899 -29.750  1.00 33.99           C  
ATOM   2139  C   ALA C  45       4.827  -7.273 -30.162  1.00 39.43           C  
ATOM   2140  O   ALA C  45       5.618  -7.891 -30.876  1.00 28.78           O  
ATOM   2141  CB  ALA C  45       3.637  -8.678 -28.452  1.00 29.60           C  
ATOM   2142  N   ALA C  46       5.037  -6.030 -29.742  1.00 26.39           N  
ATOM   2143  CA  ALA C  46       6.320  -5.354 -29.904  1.00 47.12           C  
ATOM   2144  C   ALA C  46       6.978  -5.195 -28.542  1.00 43.69           C  
ATOM   2145  O   ALA C  46       8.205  -5.191 -28.433  1.00 69.40           O  
ATOM   2146  CB  ALA C  46       6.132  -3.999 -30.559  1.00 44.49           C  
ATOM   2147  N   GLY C  49       8.170 -11.421 -37.487  1.00 48.04           N  
ATOM   2148  CA  GLY C  49       8.404 -11.789 -36.103  1.00 34.63           C  
ATOM   2149  C   GLY C  49       7.352 -12.768 -35.619  1.00 44.93           C  
ATOM   2150  O   GLY C  49       6.511 -12.438 -34.770  1.00 36.10           O  
ATOM   2151  N   ALA C  50       7.403 -13.978 -36.166  1.00 35.11           N  
ATOM   2152  CA  ALA C  50       6.454 -15.028 -35.823  1.00 42.02           C  
ATOM   2153  C   ALA C  50       6.592 -15.431 -34.361  1.00 32.90           C  
ATOM   2154  O   ALA C  50       5.654 -15.967 -33.756  1.00 28.75           O  
ATOM   2155  CB  ALA C  50       6.669 -16.231 -36.718  1.00 33.09           C  
ATOM   2156  N   GLU C  51       7.767 -15.181 -33.793  1.00 29.44           N  
ATOM   2157  CA  GLU C  51       8.000 -15.478 -32.401  1.00 22.63           C  
ATOM   2158  C   GLU C  51       7.142 -14.597 -31.530  1.00 19.86           C  
ATOM   2159  O   GLU C  51       6.951 -14.884 -30.359  1.00 22.00           O  
ATOM   2160  CB  GLU C  51       9.469 -15.220 -32.037  1.00 34.13           C  
ATOM   2161  CG  GLU C  51      10.467 -16.194 -32.642  1.00 35.82           C  
ATOM   2162  CD  GLU C  51      11.020 -15.732 -33.974  1.00 28.23           C  
ATOM   2163  OE1 GLU C  51      10.508 -14.744 -34.553  1.00 32.01           O  
ATOM   2164  OE2 GLU C  51      11.987 -16.368 -34.448  1.00 40.24           O  
ATOM   2165  N   SER C  52       6.686 -13.488 -32.106  1.00 22.82           N  
ATOM   2166  CA  SER C  52       5.919 -12.491 -31.389  1.00 24.09           C  
ATOM   2167  C   SER C  52       4.454 -12.490 -31.812  1.00 20.30           C  
ATOM   2168  O   SER C  52       3.735 -11.563 -31.456  1.00 18.32           O  
ATOM   2169  CB  SER C  52       6.501 -11.102 -31.645  1.00 29.13           C  
ATOM   2170  OG  SER C  52       7.785 -10.986 -31.051  1.00 61.67           O  
ATOM   2171  N   ARG C  53       4.031 -13.506 -32.558  1.00 16.19           N  
ATOM   2172  CA  ARG C  53       2.623 -13.597 -33.018  1.00 15.65           C  
ATOM   2173  C   ARG C  53       1.838 -14.625 -32.227  1.00 13.99           C  
ATOM   2174  O   ARG C  53       2.305 -15.725 -31.972  1.00 16.31           O  
ATOM   2175  CB  ARG C  53       2.576 -13.931 -34.507  1.00 15.47           C  
ATOM   2176  CG  ARG C  53       3.169 -12.830 -35.378  1.00 29.25           C  
ATOM   2177  CD  ARG C  53       3.021 -13.101 -36.888  1.00 35.22           C  
ATOM   2178  NE  ARG C  53       3.741 -12.097 -37.684  1.00 51.08           N  
ATOM   2179  CZ  ARG C  53       4.815 -12.332 -38.437  1.00 80.76           C  
ATOM   2180  NH1 ARG C  53       5.329 -13.553 -38.544  1.00 61.31           N  
ATOM   2181  NH2 ARG C  53       5.377 -11.331 -39.103  1.00 76.14           N  
ATOM   2182  N   TYR C  54       0.595 -14.258 -31.896  1.00 13.15           N  
ATOM   2183  CA  TYR C  54      -0.295 -15.061 -31.055  1.00 11.68           C  
ATOM   2184  C   TYR C  54      -1.720 -15.043 -31.616  1.00 12.59           C  
ATOM   2185  O   TYR C  54      -2.157 -14.046 -32.175  1.00 15.85           O  
ATOM   2186  CB  TYR C  54      -0.321 -14.476 -29.634  1.00 12.81           C  
ATOM   2187  CG  TYR C  54       1.049 -14.404 -28.968  1.00 12.52           C  
ATOM   2188  CD1 TYR C  54       1.916 -13.346 -29.211  1.00 15.39           C  
ATOM   2189  CD2 TYR C  54       1.464 -15.394 -28.110  1.00 12.21           C  
ATOM   2190  CE1 TYR C  54       3.173 -13.279 -28.624  1.00 18.85           C  
ATOM   2191  CE2 TYR C  54       2.726 -15.332 -27.496  1.00 14.78           C  
ATOM   2192  CZ  TYR C  54       3.569 -14.268 -27.770  1.00 17.88           C  
ATOM   2193  OH  TYR C  54       4.819 -14.190 -27.178  1.00 20.43           O  
ATOM   2194  N   VAL C  55      -2.429 -16.143 -31.421  1.00 11.96           N  
ATOM   2195  CA  VAL C  55      -3.830 -16.274 -31.810  1.00 12.35           C  
ATOM   2196  C   VAL C  55      -4.731 -15.301 -31.035  1.00 14.84           C  
ATOM   2197  O   VAL C  55      -4.602 -15.180 -29.799  1.00 12.88           O  
ATOM   2198  CB  VAL C  55      -4.326 -17.720 -31.593  1.00 12.50           C  
ATOM   2199  CG1 VAL C  55      -5.803 -17.844 -31.935  1.00 14.23           C  
ATOM   2200  CG2 VAL C  55      -3.529 -18.687 -32.462  1.00 17.59           C  
ATOM   2201  N   LEU C  56      -5.630 -14.635 -31.754  1.00 13.43           N  
ATOM   2202  CA  LEU C  56      -6.605 -13.718 -31.183  1.00 11.51           C  
ATOM   2203  C   LEU C  56      -7.986 -14.211 -31.526  1.00 12.11           C  
ATOM   2204  O   LEU C  56      -8.236 -14.601 -32.670  1.00 15.52           O  
ATOM   2205  CB  LEU C  56      -6.396 -12.340 -31.791  1.00 15.75           C  
ATOM   2206  CG  LEU C  56      -7.315 -11.171 -31.520  1.00 21.45           C  
ATOM   2207  CD1 LEU C  56      -6.536  -9.865 -31.783  1.00 19.76           C  
ATOM   2208  CD2 LEU C  56      -8.581 -11.266 -32.392  1.00 13.51           C  
ATOM   2209  N  ATHR C  57      -8.880 -14.133 -30.549  0.25 12.15           N  
ATOM   2210  CA ATHR C  57     -10.256 -14.518 -30.739  0.25 11.76           C  
ATOM   2211  C  ATHR C  57     -11.142 -13.618 -29.920  0.25 10.79           C  
ATOM   2212  O  ATHR C  57     -10.755 -13.159 -28.854  0.25 13.83           O  
ATOM   2213  CB ATHR C  57     -10.483 -15.940 -30.274  0.25 11.50           C  
ATOM   2214  OG1ATHR C  57     -10.256 -16.026 -28.862  0.25 26.68           O  
ATOM   2215  CG2ATHR C  57      -9.546 -16.849 -30.996  0.25  2.82           C  
ATOM   2216  N  BTHR C  57      -8.885 -14.256 -30.536  0.75 11.85           N  
ATOM   2217  CA BTHR C  57     -10.277 -14.591 -30.793  0.75 11.66           C  
ATOM   2218  C  BTHR C  57     -11.202 -13.792 -29.885  0.75 11.31           C  
ATOM   2219  O  BTHR C  57     -10.899 -13.597 -28.710  0.75 10.94           O  
ATOM   2220  CB BTHR C  57     -10.560 -16.111 -30.645  0.75 15.53           C  
ATOM   2221  OG1BTHR C  57     -11.896 -16.385 -31.076  0.75 15.63           O  
ATOM   2222  CG2BTHR C  57     -10.428 -16.568 -29.218  0.75 19.86           C  
ATOM   2223  N   GLY C  58     -12.344 -13.380 -30.410  1.00 11.91           N  
ATOM   2224  CA  GLY C  58     -13.301 -12.606 -29.654  1.00 12.37           C  
ATOM   2225  C   GLY C  58     -14.644 -12.490 -30.347  1.00 12.27           C  
ATOM   2226  O   GLY C  58     -14.966 -13.288 -31.248  1.00 12.64           O  
ATOM   2227  N   ARG C  59     -15.414 -11.485 -29.946  1.00 12.20           N  
ATOM   2228  CA  ARG C  59     -16.778 -11.290 -30.420  1.00  9.75           C  
ATOM   2229  C   ARG C  59     -17.030  -9.798 -30.532  1.00 11.89           C  
ATOM   2230  O   ARG C  59     -16.455  -9.005 -29.790  1.00 12.51           O  
ATOM   2231  CB  ARG C  59     -17.784 -11.873 -29.412  1.00 11.18           C  
ATOM   2232  CG  ARG C  59     -17.642 -13.340 -29.127  1.00 11.97           C  
ATOM   2233  CD  ARG C  59     -18.129 -14.250 -30.268  1.00 13.92           C  
ATOM   2234  NE  ARG C  59     -19.547 -14.056 -30.534  1.00 14.11           N  
ATOM   2235  CZ  ARG C  59     -20.158 -14.464 -31.640  1.00 17.76           C  
ATOM   2236  NH1 ARG C  59     -19.488 -15.101 -32.586  1.00 15.67           N  
ATOM   2237  NH2 ARG C  59     -21.432 -14.203 -31.805  1.00 15.96           N  
ATOM   2238  N   TYR C  60     -17.936  -9.428 -31.443  1.00 12.31           N  
ATOM   2239  CA  TYR C  60     -18.340  -8.048 -31.585  1.00 10.61           C  
ATOM   2240  C   TYR C  60     -19.861  -7.988 -31.816  1.00 12.85           C  
ATOM   2241  O   TYR C  60     -20.475  -8.963 -32.263  1.00 16.97           O  
ATOM   2242  CB  TYR C  60     -17.553  -7.319 -32.696  1.00 15.34           C  
ATOM   2243  CG  TYR C  60     -17.992  -7.645 -34.096  1.00 12.27           C  
ATOM   2244  CD1 TYR C  60     -17.710  -8.860 -34.665  1.00 11.86           C  
ATOM   2245  CD2 TYR C  60     -18.713  -6.724 -34.833  1.00 14.98           C  
ATOM   2246  CE1 TYR C  60     -18.114  -9.162 -35.949  1.00 15.24           C  
ATOM   2247  CE2 TYR C  60     -19.123  -7.015 -36.115  1.00 16.06           C  
ATOM   2248  CZ  TYR C  60     -18.826  -8.239 -36.655  1.00 15.95           C  
ATOM   2249  OH  TYR C  60     -19.248  -8.546 -37.941  1.00 18.24           O  
ATOM   2250  N   ASP C  61     -20.435  -6.827 -31.579  1.00 13.15           N  
ATOM   2251  CA  ASP C  61     -21.843  -6.595 -31.904  1.00 12.05           C  
ATOM   2252  C   ASP C  61     -21.981  -6.377 -33.413  1.00 14.88           C  
ATOM   2253  O   ASP C  61     -21.628  -5.321 -33.938  1.00 13.31           O  
ATOM   2254  CB  ASP C  61     -22.324  -5.372 -31.128  1.00 12.59           C  
ATOM   2255  CG  ASP C  61     -23.771  -5.002 -31.406  1.00 14.05           C  
ATOM   2256  OD1 ASP C  61     -24.470  -5.751 -32.147  1.00 16.41           O  
ATOM   2257  OD2 ASP C  61     -24.198  -3.929 -30.909  1.00 15.25           O  
ATOM   2258  N   SER C  62     -22.537  -7.381 -34.091  1.00 15.81           N  
ATOM   2259  CA  SER C  62     -22.731  -7.323 -35.546  1.00 16.10           C  
ATOM   2260  C   SER C  62     -23.980  -6.545 -35.980  1.00 20.66           C  
ATOM   2261  O   SER C  62     -24.212  -6.376 -37.183  1.00 20.04           O  
ATOM   2262  CB  SER C  62     -22.774  -8.739 -36.103  1.00 19.85           C  
ATOM   2263  OG  SER C  62     -23.787  -9.485 -35.464  1.00 20.61           O  
ATOM   2264  N   ALA C  63     -24.780  -6.058 -35.031  1.00 19.59           N  
ATOM   2265  CA  ALA C  63     -25.900  -5.178 -35.375  1.00 19.19           C  
ATOM   2266  C   ALA C  63     -25.944  -3.994 -34.427  1.00 16.70           C  
ATOM   2267  O   ALA C  63     -26.841  -3.884 -33.607  1.00 19.07           O  
ATOM   2268  CB  ALA C  63     -27.216  -5.938 -35.324  1.00 22.82           C  
ATOM   2269  N   PRO C  64     -24.953  -3.100 -34.526  1.00 17.36           N  
ATOM   2270  CA  PRO C  64     -24.823  -1.965 -33.614  1.00 20.62           C  
ATOM   2271  C   PRO C  64     -25.971  -0.994 -33.779  1.00 25.05           C  
ATOM   2272  O   PRO C  64     -26.667  -1.018 -34.818  1.00 24.41           O  
ATOM   2273  CB  PRO C  64     -23.485  -1.329 -34.023  1.00 23.38           C  
ATOM   2274  CG  PRO C  64     -23.264  -1.774 -35.414  1.00 26.44           C  
ATOM   2275  CD  PRO C  64     -23.866  -3.130 -35.522  1.00 22.30           C  
ATOM   2276  N   ALA C  65     -26.179  -0.172 -32.757  1.00 20.46           N  
ATOM   2277  CA  ALA C  65     -27.159   0.903 -32.807  1.00 28.50           C  
ATOM   2278  C   ALA C  65     -26.806   1.873 -33.939  1.00 34.93           C  
ATOM   2279  O   ALA C  65     -25.651   1.943 -34.395  1.00 26.54           O  
ATOM   2280  CB  ALA C  65     -27.226   1.637 -31.451  1.00 24.26           C  
ATOM   2281  N   THR C  66     -27.816   2.600 -34.406  1.00 41.75           N  
ATOM   2282  CA  THR C  66     -27.650   3.541 -35.507  1.00 43.90           C  
ATOM   2283  C   THR C  66     -27.921   4.955 -35.007  1.00 47.54           C  
ATOM   2284  O   THR C  66     -28.432   5.803 -35.737  1.00 50.27           O  
ATOM   2285  CB  THR C  66     -28.604   3.200 -36.665  1.00 40.14           C  
ATOM   2286  OG1 THR C  66     -29.934   3.064 -36.156  1.00 39.39           O  
ATOM   2287  CG2 THR C  66     -28.188   1.895 -37.324  1.00 32.83           C  
ATOM   2288  N   ASP C  67     -27.557   5.191 -33.751  1.00 28.64           N  
ATOM   2289  CA  ASP C  67     -27.785   6.470 -33.083  1.00 30.86           C  
ATOM   2290  C   ASP C  67     -26.486   7.244 -32.867  1.00 27.82           C  
ATOM   2291  O   ASP C  67     -26.463   8.214 -32.110  1.00 41.72           O  
ATOM   2292  CB  ASP C  67     -28.457   6.238 -31.724  1.00 26.79           C  
ATOM   2293  CG  ASP C  67     -27.588   5.420 -30.759  1.00 35.07           C  
ATOM   2294  OD1 ASP C  67     -26.444   5.057 -31.113  1.00 32.73           O  
ATOM   2295  OD2 ASP C  67     -28.054   5.140 -29.639  1.00 39.46           O  
ATOM   2296  N   GLY C  68     -25.408   6.797 -33.503  1.00 27.16           N  
ATOM   2297  CA  GLY C  68     -24.106   7.411 -33.322  1.00 28.62           C  
ATOM   2298  C   GLY C  68     -23.189   6.711 -32.314  1.00 23.15           C  
ATOM   2299  O   GLY C  68     -22.035   7.109 -32.168  1.00 27.14           O  
ATOM   2300  N   SER C  69     -23.691   5.673 -31.646  1.00 28.96           N  
ATOM   2301  CA  SER C  69     -22.896   4.904 -30.666  1.00 18.28           C  
ATOM   2302  C   SER C  69     -21.842   4.041 -31.355  1.00 24.24           C  
ATOM   2303  O   SER C  69     -22.025   3.619 -32.501  1.00 22.00           O  
ATOM   2304  CB  SER C  69     -23.804   3.964 -29.880  1.00 21.12           C  
ATOM   2305  OG  SER C  69     -24.849   4.657 -29.227  1.00 36.45           O  
ATOM   2306  N   GLY C  70     -20.760   3.723 -30.638  1.00 20.70           N  
ATOM   2307  CA  GLY C  70     -19.730   2.849 -31.166  1.00 16.41           C  
ATOM   2308  C   GLY C  70     -20.211   1.413 -31.145  1.00 14.83           C  
ATOM   2309  O   GLY C  70     -21.337   1.138 -30.704  1.00 14.64           O  
ATOM   2310  N   THR C  71     -19.354   0.519 -31.645  1.00 11.58           N  
ATOM   2311  CA  THR C  71     -19.653  -0.897 -31.756  1.00 12.03           C  
ATOM   2312  C   THR C  71     -18.885  -1.658 -30.682  1.00 12.43           C  
ATOM   2313  O   THR C  71     -17.647  -1.694 -30.723  1.00 12.57           O  
ATOM   2314  CB  THR C  71     -19.255  -1.425 -33.139  1.00 13.05           C  
ATOM   2315  OG1 THR C  71     -20.001  -0.715 -34.148  1.00 17.29           O  
ATOM   2316  CG2 THR C  71     -19.514  -2.903 -33.258  1.00 17.76           C  
ATOM   2317  N   ALA C  72     -19.604  -2.257 -29.739  1.00 14.45           N  
ATOM   2318  CA  ALA C  72     -18.975  -2.998 -28.637  1.00 12.23           C  
ATOM   2319  C   ALA C  72     -18.280  -4.257 -29.160  1.00 14.80           C  
ATOM   2320  O   ALA C  72     -18.798  -4.950 -30.041  1.00 11.24           O  
ATOM   2321  CB  ALA C  72     -19.992  -3.366 -27.612  1.00 14.77           C  
ATOM   2322  N   LEU C  73     -17.103  -4.551 -28.609  1.00 13.04           N  
ATOM   2323  CA  LEU C  73     -16.352  -5.732 -28.984  1.00 11.95           C  
ATOM   2324  C   LEU C  73     -15.376  -6.096 -27.852  1.00 11.27           C  
ATOM   2325  O   LEU C  73     -15.143  -5.308 -26.938  1.00 13.74           O  
ATOM   2326  CB  LEU C  73     -15.541  -5.513 -30.275  1.00 13.51           C  
ATOM   2327  CG  LEU C  73     -14.514  -4.363 -30.371  1.00 18.74           C  
ATOM   2328  CD1 LEU C  73     -13.417  -4.333 -29.334  1.00 38.30           C  
ATOM   2329  CD2 LEU C  73     -13.885  -4.428 -31.760  1.00 21.27           C  
ATOM   2330  N   GLY C  74     -14.883  -7.321 -27.886  1.00 10.41           N  
ATOM   2331  CA  GLY C  74     -13.825  -7.752 -26.982  1.00 10.39           C  
ATOM   2332  C   GLY C  74     -13.050  -8.887 -27.633  1.00  9.95           C  
ATOM   2333  O   GLY C  74     -13.536  -9.549 -28.552  1.00  9.60           O  
ATOM   2334  N   TRP C  75     -11.811  -9.087 -27.202  1.00 10.46           N  
ATOM   2335  CA  TRP C  75     -11.062 -10.263 -27.630  1.00 10.16           C  
ATOM   2336  C   TRP C  75     -10.011 -10.655 -26.610  1.00  9.63           C  
ATOM   2337  O   TRP C  75      -9.740  -9.906 -25.667  1.00 10.79           O  
ATOM   2338  CB  TRP C  75     -10.411 -10.032 -29.004  1.00 10.76           C  
ATOM   2339  CG  TRP C  75      -9.305  -9.023 -29.010  1.00 10.13           C  
ATOM   2340  CD1 TRP C  75      -7.970  -9.260 -28.742  1.00 13.18           C  
ATOM   2341  CD2 TRP C  75      -9.425  -7.608 -29.279  1.00  9.94           C  
ATOM   2342  NE1 TRP C  75      -7.273  -8.087 -28.829  1.00 12.33           N  
ATOM   2343  CE2 TRP C  75      -8.118  -7.060 -29.167  1.00 11.13           C  
ATOM   2344  CE3 TRP C  75     -10.492  -6.758 -29.599  1.00 13.40           C  
ATOM   2345  CZ2 TRP C  75      -7.868  -5.688 -29.335  1.00 10.62           C  
ATOM   2346  CZ3 TRP C  75     -10.226  -5.392 -29.802  1.00 14.42           C  
ATOM   2347  CH2 TRP C  75      -8.914  -4.882 -29.660  1.00 12.96           C  
ATOM   2348  N   THR C  76      -9.524 -11.872 -26.762  1.00 10.29           N  
ATOM   2349  CA  THR C  76      -8.530 -12.443 -25.865  1.00 10.58           C  
ATOM   2350  C   THR C  76      -7.313 -12.919 -26.635  1.00 11.86           C  
ATOM   2351  O   THR C  76      -7.448 -13.441 -27.760  1.00 11.60           O  
ATOM   2352  CB  THR C  76      -9.099 -13.694 -25.141  1.00 12.29           C  
ATOM   2353  OG1 THR C  76     -10.285 -13.343 -24.427  1.00 10.85           O  
ATOM   2354  CG2 THR C  76      -8.110 -14.294 -24.167  1.00  9.37           C  
ATOM   2355  N   VAL C  77      -6.139 -12.764 -26.023  1.00 10.31           N  
ATOM   2356  CA  VAL C  77      -4.917 -13.415 -26.483  1.00 13.37           C  
ATOM   2357  C   VAL C  77      -4.307 -14.112 -25.292  1.00 12.86           C  
ATOM   2358  O   VAL C  77      -4.089 -13.477 -24.277  1.00 14.34           O  
ATOM   2359  CB  VAL C  77      -3.900 -12.384 -27.019  1.00 14.91           C  
ATOM   2360  CG1 VAL C  77      -2.523 -13.028 -27.291  1.00 16.90           C  
ATOM   2361  CG2 VAL C  77      -4.424 -11.710 -28.271  1.00 12.11           C  
ATOM   2362  N   ALA C  78      -4.092 -15.421 -25.375  1.00 12.16           N  
ATOM   2363  CA  ALA C  78      -3.262 -16.130 -24.394  1.00 11.69           C  
ATOM   2364  C   ALA C  78      -1.838 -16.067 -24.916  1.00 15.62           C  
ATOM   2365  O   ALA C  78      -1.565 -16.371 -26.083  1.00 13.82           O  
ATOM   2366  CB  ALA C  78      -3.700 -17.572 -24.212  1.00 15.82           C  
ATOM   2367  N   TRP C  79      -0.911 -15.678 -24.049  1.00 11.55           N  
ATOM   2368  CA  TRP C  79       0.455 -15.400 -24.455  1.00 13.28           C  
ATOM   2369  C   TRP C  79       1.317 -16.660 -24.528  1.00 14.22           C  
ATOM   2370  O   TRP C  79       2.405 -16.747 -23.944  1.00 14.48           O  
ATOM   2371  CB  TRP C  79       1.061 -14.355 -23.521  1.00 13.37           C  
ATOM   2372  CG  TRP C  79       0.291 -13.082 -23.568  1.00 15.27           C  
ATOM   2373  CD1 TRP C  79      -0.529 -12.569 -22.589  1.00 14.41           C  
ATOM   2374  CD2 TRP C  79       0.196 -12.177 -24.680  1.00 11.30           C  
ATOM   2375  NE1 TRP C  79      -1.075 -11.380 -23.010  1.00 12.13           N  
ATOM   2376  CE2 TRP C  79      -0.675 -11.132 -24.295  1.00 13.77           C  
ATOM   2377  CE3 TRP C  79       0.776 -12.135 -25.950  1.00 14.54           C  
ATOM   2378  CZ2 TRP C  79      -0.954 -10.058 -25.126  1.00 13.91           C  
ATOM   2379  CZ3 TRP C  79       0.490 -11.072 -26.766  1.00 15.29           C  
ATOM   2380  CH2 TRP C  79      -0.383 -10.055 -26.361  1.00 15.64           C  
ATOM   2381  N   LYS C  80       0.800 -17.642 -25.260  1.00 13.30           N  
ATOM   2382  CA  LYS C  80       1.543 -18.845 -25.629  1.00 16.61           C  
ATOM   2383  C   LYS C  80       1.469 -18.998 -27.133  1.00 15.20           C  
ATOM   2384  O   LYS C  80       0.395 -18.875 -27.725  1.00 15.58           O  
ATOM   2385  CB  LYS C  80       0.940 -20.091 -24.976  1.00 17.09           C  
ATOM   2386  CG  LYS C  80       1.520 -21.422 -25.508  1.00 19.36           C  
ATOM   2387  CD  LYS C  80       0.849 -22.623 -24.855  1.00 31.12           C  
ATOM   2388  CE  LYS C  80       1.338 -23.937 -25.463  1.00 32.48           C  
ATOM   2389  NZ  LYS C  80       0.921 -24.097 -26.888  1.00 48.23           N  
ATOM   2390  N   ASN C  81       2.609 -19.263 -27.755  1.00 14.73           N  
ATOM   2391  CA  ASN C  81       2.626 -19.690 -29.147  1.00 14.59           C  
ATOM   2392  C   ASN C  81       3.565 -20.885 -29.208  1.00 16.71           C  
ATOM   2393  O   ASN C  81       3.854 -21.496 -28.187  1.00 18.71           O  
ATOM   2394  CB  ASN C  81       3.005 -18.544 -30.095  1.00 14.97           C  
ATOM   2395  CG  ASN C  81       4.378 -17.939 -29.792  1.00 13.74           C  
ATOM   2396  OD1 ASN C  81       5.224 -18.559 -29.148  1.00 15.38           O  
ATOM   2397  ND2 ASN C  81       4.553 -16.689 -30.194  1.00 18.01           N  
ATOM   2398  N   ASN C  82       4.027 -21.226 -30.406  1.00 18.18           N  
ATOM   2399  CA  ASN C  82       4.912 -22.375 -30.567  1.00 20.87           C  
ATOM   2400  C   ASN C  82       6.335 -22.138 -30.031  1.00 23.66           C  
ATOM   2401  O   ASN C  82       7.127 -23.072 -29.953  1.00 22.80           O  
ATOM   2402  CB  ASN C  82       4.972 -22.766 -32.050  1.00 24.80           C  
ATOM   2403  CG  ASN C  82       3.787 -23.630 -32.487  1.00 47.01           C  
ATOM   2404  OD1 ASN C  82       2.869 -23.898 -31.716  1.00 34.23           O  
ATOM   2405  ND2 ASN C  82       3.816 -24.074 -33.731  1.00 45.24           N  
ATOM   2406  N   TYR C  83       6.643 -20.906 -29.623  1.00 20.13           N  
ATOM   2407  CA  TYR C  83       8.023 -20.529 -29.280  1.00 21.85           C  
ATOM   2408  C   TYR C  83       8.202 -20.062 -27.851  1.00 21.44           C  
ATOM   2409  O   TYR C  83       9.314 -20.132 -27.309  1.00 23.57           O  
ATOM   2410  CB  TYR C  83       8.496 -19.435 -30.235  1.00 21.65           C  
ATOM   2411  CG  TYR C  83       8.131 -19.747 -31.667  1.00 28.57           C  
ATOM   2412  CD1 TYR C  83       8.850 -20.683 -32.392  1.00 31.47           C  
ATOM   2413  CD2 TYR C  83       7.059 -19.126 -32.283  1.00 24.47           C  
ATOM   2414  CE1 TYR C  83       8.512 -20.987 -33.689  1.00 28.07           C  
ATOM   2415  CE2 TYR C  83       6.709 -19.425 -33.580  1.00 25.79           C  
ATOM   2416  CZ  TYR C  83       7.441 -20.356 -34.278  1.00 27.80           C  
ATOM   2417  OH  TYR C  83       7.101 -20.655 -35.581  1.00 37.02           O  
ATOM   2418  N   ARG C  84       7.125 -19.571 -27.232  1.00 18.78           N  
ATOM   2419  CA  ARG C  84       7.227 -18.931 -25.915  1.00 16.74           C  
ATOM   2420  C   ARG C  84       5.926 -19.146 -25.159  1.00 18.02           C  
ATOM   2421  O   ARG C  84       4.877 -19.336 -25.777  1.00 17.79           O  
ATOM   2422  CB  ARG C  84       7.416 -17.422 -26.064  1.00 23.79           C  
ATOM   2423  CG  ARG C  84       8.459 -16.977 -27.050  1.00 43.27           C  
ATOM   2424  CD  ARG C  84       8.079 -15.639 -27.643  1.00 43.50           C  
ATOM   2425  NE  ARG C  84       8.438 -14.528 -26.770  1.00 37.26           N  
ATOM   2426  CZ  ARG C  84       8.537 -13.269 -27.186  1.00 24.61           C  
ATOM   2427  NH1 ARG C  84       8.307 -12.970 -28.459  1.00 31.13           N  
ATOM   2428  NH2 ARG C  84       8.880 -12.312 -26.340  1.00 35.02           N  
ATOM   2429  N   ASN C  85       5.985 -19.094 -23.837  1.00 18.12           N  
ATOM   2430  CA  ASN C  85       4.776 -19.160 -23.023  1.00 16.95           C  
ATOM   2431  C   ASN C  85       4.934 -18.301 -21.783  1.00 21.76           C  
ATOM   2432  O   ASN C  85       5.741 -18.626 -20.902  1.00 21.84           O  
ATOM   2433  CB  ASN C  85       4.470 -20.598 -22.623  1.00 16.97           C  
ATOM   2434  CG  ASN C  85       3.074 -20.758 -22.062  1.00 17.20           C  
ATOM   2435  OD1 ASN C  85       2.382 -19.772 -21.799  1.00 19.72           O  
ATOM   2436  ND2 ASN C  85       2.647 -21.994 -21.875  1.00 20.89           N  
ATOM   2437  N   ALA C  86       4.180 -17.202 -21.710  1.00 16.16           N  
ATOM   2438  CA  ALA C  86       4.248 -16.299 -20.555  1.00 17.15           C  
ATOM   2439  C   ALA C  86       3.269 -16.698 -19.456  1.00 19.30           C  
ATOM   2440  O   ALA C  86       3.198 -16.028 -18.416  1.00 19.20           O  
ATOM   2441  CB  ALA C  86       3.976 -14.878 -20.980  1.00 18.95           C  
ATOM   2442  N   HIS C  87       2.513 -17.770 -19.674  1.00 16.32           N  
ATOM   2443  CA  HIS C  87       1.533 -18.232 -18.701  1.00 15.06           C  
ATOM   2444  C   HIS C  87       0.631 -17.087 -18.255  1.00 17.51           C  
ATOM   2445  O   HIS C  87       0.469 -16.812 -17.056  1.00 17.60           O  
ATOM   2446  CB  HIS C  87       2.225 -18.849 -17.490  1.00 19.05           C  
ATOM   2447  CG  HIS C  87       3.138 -19.988 -17.833  1.00 17.43           C  
ATOM   2448  ND1 HIS C  87       2.702 -21.116 -18.493  1.00 20.82           N  
ATOM   2449  CD2 HIS C  87       4.462 -20.177 -17.594  1.00 21.85           C  
ATOM   2450  CE1 HIS C  87       3.719 -21.945 -18.660  1.00 22.18           C  
ATOM   2451  NE2 HIS C  87       4.793 -21.409 -18.102  1.00 20.47           N  
ATOM   2452  N  ASER C  88       0.020 -16.431 -19.236  0.50 14.11           N  
ATOM   2453  CA ASER C  88      -0.816 -15.273 -18.988  0.50 12.85           C  
ATOM   2454  C  ASER C  88      -1.666 -14.985 -20.215  0.50 15.51           C  
ATOM   2455  O  ASER C  88      -1.327 -15.393 -21.327  0.50 16.04           O  
ATOM   2456  CB ASER C  88       0.042 -14.057 -18.682  0.50 17.94           C  
ATOM   2457  OG ASER C  88       0.876 -13.718 -19.780  0.50 13.43           O  
ATOM   2458  N  BSER C  88       0.053 -16.415 -19.247  0.50 14.20           N  
ATOM   2459  CA BSER C  88      -0.754 -15.229 -19.036  0.50 12.90           C  
ATOM   2460  C  BSER C  88      -1.760 -15.113 -20.181  0.50 15.51           C  
ATOM   2461  O  BSER C  88      -1.636 -15.778 -21.205  0.50 10.49           O  
ATOM   2462  CB BSER C  88       0.128 -13.982 -19.024  0.50 16.03           C  
ATOM   2463  OG BSER C  88       1.140 -14.038 -18.021  0.50 18.32           O  
ATOM   2464  N   ALA C  89      -2.760 -14.262 -19.997  1.00 12.24           N  
ATOM   2465  CA  ALA C  89      -3.693 -13.930 -21.052  1.00 12.14           C  
ATOM   2466  C   ALA C  89      -4.181 -12.502 -20.848  1.00 13.08           C  
ATOM   2467  O   ALA C  89      -4.430 -12.082 -19.706  1.00 13.30           O  
ATOM   2468  CB  ALA C  89      -4.856 -14.882 -21.000  1.00 14.09           C  
ATOM   2469  N   THR C  90      -4.349 -11.764 -21.946  1.00 12.88           N  
ATOM   2470  CA  THR C  90      -4.966 -10.450 -21.919  1.00 12.00           C  
ATOM   2471  C   THR C  90      -6.324 -10.494 -22.581  1.00 10.34           C  
ATOM   2472  O   THR C  90      -6.487 -11.153 -23.625  1.00 11.08           O  
ATOM   2473  CB  THR C  90      -4.099  -9.419 -22.658  1.00 10.06           C  
ATOM   2474  OG1 THR C  90      -2.826  -9.348 -21.993  1.00 11.50           O  
ATOM   2475  CG2 THR C  90      -4.738  -8.017 -22.687  1.00 12.13           C  
ATOM   2476  N   THR C  91      -7.278  -9.787 -21.982  1.00 10.03           N  
ATOM   2477  CA  THR C  91      -8.550  -9.504 -22.639  1.00  8.96           C  
ATOM   2478  C   THR C  91      -8.686  -8.013 -22.865  1.00 11.00           C  
ATOM   2479  O   THR C  91      -8.409  -7.198 -21.978  1.00 12.64           O  
ATOM   2480  CB  THR C  91      -9.798 -10.017 -21.878  1.00 11.27           C  
ATOM   2481  OG1 THR C  91      -9.930  -9.355 -20.619  1.00 12.62           O  
ATOM   2482  CG2 THR C  91      -9.733 -11.514 -21.650  1.00 14.82           C  
ATOM   2483  N   TRP C  92      -9.141  -7.640 -24.057  1.00 10.59           N  
ATOM   2484  CA  TRP C  92      -9.456  -6.241 -24.354  1.00  8.20           C  
ATOM   2485  C   TRP C  92     -10.964  -6.102 -24.511  1.00  9.11           C  
ATOM   2486  O   TRP C  92     -11.575  -6.888 -25.225  1.00 11.35           O  
ATOM   2487  CB  TRP C  92      -8.812  -5.784 -25.662  1.00  9.71           C  
ATOM   2488  CG  TRP C  92      -7.296  -5.713 -25.727  1.00 13.56           C  
ATOM   2489  CD1 TRP C  92      -6.543  -4.578 -25.754  1.00 12.65           C  
ATOM   2490  CD2 TRP C  92      -6.374  -6.801 -25.890  1.00  9.76           C  
ATOM   2491  NE1 TRP C  92      -5.215  -4.884 -25.875  1.00 11.35           N  
ATOM   2492  CE2 TRP C  92      -5.085  -6.250 -25.983  1.00  9.45           C  
ATOM   2493  CE3 TRP C  92      -6.514  -8.192 -25.960  1.00 10.00           C  
ATOM   2494  CZ2 TRP C  92      -3.940  -7.039 -26.150  1.00 10.66           C  
ATOM   2495  CZ3 TRP C  92      -5.371  -8.977 -26.124  1.00 12.33           C  
ATOM   2496  CH2 TRP C  92      -4.111  -8.401 -26.218  1.00 11.42           C  
ATOM   2497  N   SER C  93     -11.546  -5.103 -23.853  1.00 10.11           N  
ATOM   2498  CA  SER C  93     -12.972  -4.816 -23.941  1.00  8.84           C  
ATOM   2499  C   SER C  93     -13.127  -3.369 -24.386  1.00 10.79           C  
ATOM   2500  O   SER C  93     -12.500  -2.482 -23.816  1.00 10.97           O  
ATOM   2501  CB  SER C  93     -13.576  -5.009 -22.555  1.00 11.16           C  
ATOM   2502  OG  SER C  93     -14.982  -4.796 -22.580  1.00 13.29           O  
ATOM   2503  N   GLY C  94     -13.915  -3.106 -25.425  1.00  9.94           N  
ATOM   2504  CA  GLY C  94     -13.920  -1.742 -25.909  1.00 10.01           C  
ATOM   2505  C   GLY C  94     -14.979  -1.502 -26.944  1.00 10.95           C  
ATOM   2506  O   GLY C  94     -16.018  -2.176 -26.984  1.00 12.62           O  
ATOM   2507  N   GLN C  95     -14.756  -0.447 -27.711  1.00  9.75           N  
ATOM   2508  CA  GLN C  95     -15.677  -0.149 -28.796  1.00 13.21           C  
ATOM   2509  C   GLN C  95     -14.939   0.432 -29.989  1.00 13.23           C  
ATOM   2510  O   GLN C  95     -13.939   1.143 -29.868  1.00 13.60           O  
ATOM   2511  CB  GLN C  95     -16.795   0.775 -28.347  1.00 16.30           C  
ATOM   2512  CG  GLN C  95     -16.377   2.110 -27.845  1.00 15.71           C  
ATOM   2513  CD  GLN C  95     -17.571   2.909 -27.347  1.00 15.95           C  
ATOM   2514  OE1 GLN C  95     -18.604   2.971 -28.011  1.00 14.12           O  
ATOM   2515  NE2 GLN C  95     -17.458   3.478 -26.151  1.00 17.50           N  
ATOM   2516  N   TYR C  96     -15.470   0.061 -31.149  1.00 13.50           N  
ATOM   2517  CA  TYR C  96     -15.029   0.538 -32.448  1.00 16.36           C  
ATOM   2518  C   TYR C  96     -15.815   1.778 -32.801  1.00 13.10           C  
ATOM   2519  O   TYR C  96     -17.044   1.811 -32.660  1.00 13.94           O  
ATOM   2520  CB  TYR C  96     -15.269  -0.546 -33.487  1.00 12.98           C  
ATOM   2521  CG  TYR C  96     -15.263  -0.030 -34.908  1.00 15.62           C  
ATOM   2522  CD1 TYR C  96     -14.083   0.111 -35.620  1.00 15.08           C  
ATOM   2523  CD2 TYR C  96     -16.455   0.316 -35.522  1.00 16.42           C  
ATOM   2524  CE1 TYR C  96     -14.085   0.599 -36.918  1.00 16.14           C  
ATOM   2525  CE2 TYR C  96     -16.463   0.808 -36.821  1.00 18.16           C  
ATOM   2526  CZ  TYR C  96     -15.281   0.941 -37.495  1.00 15.18           C  
ATOM   2527  OH  TYR C  96     -15.300   1.431 -38.805  1.00 20.54           O  
ATOM   2528  N   VAL C  97     -15.090   2.803 -33.247  1.00 14.03           N  
ATOM   2529  CA  VAL C  97     -15.691   4.059 -33.690  1.00 21.71           C  
ATOM   2530  C   VAL C  97     -15.231   4.297 -35.124  1.00 23.24           C  
ATOM   2531  O   VAL C  97     -14.040   4.359 -35.385  1.00 23.82           O  
ATOM   2532  CB  VAL C  97     -15.262   5.228 -32.783  1.00 26.01           C  
ATOM   2533  CG1 VAL C  97     -15.989   6.511 -33.155  1.00 31.53           C  
ATOM   2534  CG2 VAL C  97     -15.507   4.878 -31.314  1.00 23.72           C  
ATOM   2535  N   GLY C  98     -16.180   4.375 -36.055  1.00 26.89           N  
ATOM   2536  CA  GLY C  98     -15.841   4.521 -37.463  1.00 35.31           C  
ATOM   2537  C   GLY C  98     -15.602   5.962 -37.884  1.00 35.62           C  
ATOM   2538  O   GLY C  98     -15.731   6.877 -37.071  1.00 38.46           O  
ATOM   2539  N   GLY C  99     -15.262   6.155 -39.159  1.00 44.63           N  
ATOM   2540  CA  GLY C  99     -15.011   7.480 -39.710  1.00 31.76           C  
ATOM   2541  C   GLY C  99     -13.652   7.562 -40.376  1.00 45.05           C  
ATOM   2542  O   GLY C  99     -12.993   6.538 -40.589  1.00 56.05           O  
ATOM   2543  N   ALA C 100     -13.229   8.782 -40.701  1.00 53.79           N  
ATOM   2544  CA  ALA C 100     -11.955   8.993 -41.376  1.00 54.46           C  
ATOM   2545  C   ALA C 100     -10.850   8.525 -40.461  1.00 58.71           C  
ATOM   2546  O   ALA C 100      -9.914   7.835 -40.883  1.00 44.79           O  
ATOM   2547  CB  ALA C 100     -11.771  10.458 -41.718  1.00 66.37           C  
ATOM   2548  N   GLU C 101     -10.985   8.906 -39.197  1.00 61.53           N  
ATOM   2549  CA  GLU C 101     -10.054   8.516 -38.158  1.00 43.76           C  
ATOM   2550  C   GLU C 101     -10.702   7.421 -37.308  1.00 40.55           C  
ATOM   2551  O   GLU C 101     -10.981   7.618 -36.122  1.00 33.48           O  
ATOM   2552  CB  GLU C 101      -9.709   9.730 -37.297  1.00 51.69           C  
ATOM   2553  CG  GLU C 101      -9.188  10.925 -38.101  1.00 75.79           C  
ATOM   2554  CD  GLU C 101      -9.212  12.233 -37.320  1.00 83.54           C  
ATOM   2555  OE1 GLU C 101      -9.873  12.299 -36.260  1.00 71.46           O  
ATOM   2556  OE2 GLU C 101      -8.569  13.204 -37.773  1.00 91.99           O  
ATOM   2557  N   ALA C 102     -10.946   6.270 -37.926  1.00 30.11           N  
ATOM   2558  CA  ALA C 102     -11.510   5.136 -37.207  1.00 24.28           C  
ATOM   2559  C   ALA C 102     -10.558   4.685 -36.105  1.00 19.47           C  
ATOM   2560  O   ALA C 102      -9.343   4.816 -36.220  1.00 20.46           O  
ATOM   2561  CB  ALA C 102     -11.783   4.000 -38.143  1.00 25.59           C  
ATOM   2562  N   ARG C 103     -11.117   4.131 -35.038  1.00 16.62           N  
ATOM   2563  CA  ARG C 103     -10.302   3.670 -33.922  1.00 15.87           C  
ATOM   2564  C   ARG C 103     -11.050   2.640 -33.102  1.00 12.26           C  
ATOM   2565  O   ARG C 103     -12.269   2.545 -33.147  1.00 15.44           O  
ATOM   2566  CB  ARG C 103      -9.904   4.838 -33.012  1.00 22.85           C  
ATOM   2567  CG  ARG C 103     -11.073   5.564 -32.412  1.00 21.20           C  
ATOM   2568  CD  ARG C 103     -10.657   6.819 -31.658  1.00 53.25           C  
ATOM   2569  NE  ARG C 103     -11.804   7.462 -31.009  1.00 50.72           N  
ATOM   2570  CZ  ARG C 103     -12.705   8.211 -31.639  1.00 69.01           C  
ATOM   2571  NH1 ARG C 103     -12.611   8.421 -32.947  1.00 48.01           N  
ATOM   2572  NH2 ARG C 103     -13.709   8.749 -30.958  1.00 72.67           N  
ATOM   2573  N   ILE C 104     -10.262   1.861 -32.371  1.00 14.79           N  
ATOM   2574  CA  ILE C 104     -10.815   0.957 -31.393  1.00 12.32           C  
ATOM   2575  C   ILE C 104     -10.230   1.371 -30.046  1.00 11.15           C  
ATOM   2576  O   ILE C 104      -9.019   1.342 -29.829  1.00 13.93           O  
ATOM   2577  CB  ILE C 104     -10.512  -0.493 -31.731  1.00 10.73           C  
ATOM   2578  CG1 ILE C 104     -11.081  -0.890 -33.081  1.00 14.51           C  
ATOM   2579  CG2 ILE C 104     -11.096  -1.421 -30.659  1.00 13.34           C  
ATOM   2580  CD1 ILE C 104     -10.565  -2.238 -33.569  1.00 14.72           C  
ATOM   2581  N   ASN C 105     -11.138   1.816 -29.185  1.00 11.80           N  
ATOM   2582  CA  ASN C 105     -10.771   2.238 -27.835  1.00 13.52           C  
ATOM   2583  C   ASN C 105     -11.044   1.104 -26.858  1.00 11.14           C  
ATOM   2584  O   ASN C 105     -12.186   0.673 -26.719  1.00 13.11           O  
ATOM   2585  CB  ASN C 105     -11.554   3.478 -27.401  1.00 15.58           C  
ATOM   2586  CG  ASN C 105     -11.313   4.676 -28.302  1.00 19.92           C  
ATOM   2587  OD1 ASN C 105     -10.172   5.004 -28.641  1.00 22.29           O  
ATOM   2588  ND2 ASN C 105     -12.392   5.330 -28.696  1.00 22.78           N  
ATOM   2589  N   THR C 106      -9.997   0.690 -26.163  1.00 10.89           N  
ATOM   2590  CA  THR C 106     -10.096  -0.442 -25.239  1.00 12.14           C  
ATOM   2591  C   THR C 106      -9.549  -0.182 -23.874  1.00 12.10           C  
ATOM   2592  O   THR C 106      -8.693   0.680 -23.664  1.00 12.46           O  
ATOM   2593  CB  THR C 106      -9.346  -1.706 -25.730  1.00 12.46           C  
ATOM   2594  OG1 THR C 106      -7.931  -1.542 -25.593  1.00 11.86           O  
ATOM   2595  CG2 THR C 106      -9.722  -2.073 -27.178  1.00 12.90           C  
ATOM   2596  N   GLN C 107     -10.092  -0.953 -22.935  1.00  9.97           N  
ATOM   2597  CA  GLN C 107      -9.434  -1.189 -21.661  1.00  8.05           C  
ATOM   2598  C   GLN C 107      -9.135  -2.684 -21.588  1.00  8.63           C  
ATOM   2599  O   GLN C 107      -9.828  -3.493 -22.220  1.00 12.29           O  
ATOM   2600  CB  GLN C 107     -10.337  -0.732 -20.522  1.00  9.81           C  
ATOM   2601  CG  GLN C 107     -10.534   0.791 -20.596  1.00 12.84           C  
ATOM   2602  CD  GLN C 107     -11.278   1.367 -19.419  1.00 13.90           C  
ATOM   2603  OE1 GLN C 107     -10.670   1.690 -18.422  1.00 16.11           O  
ATOM   2604  NE2 GLN C 107     -12.581   1.525 -19.543  1.00 14.20           N  
ATOM   2605  N   TRP C 108      -8.057  -3.045 -20.904  1.00  9.43           N  
ATOM   2606  CA  TRP C 108      -7.638  -4.447 -20.901  1.00  9.12           C  
ATOM   2607  C   TRP C 108      -7.262  -4.962 -19.508  1.00  9.13           C  
ATOM   2608  O   TRP C 108      -6.967  -4.182 -18.591  1.00  9.27           O  
ATOM   2609  CB  TRP C 108      -6.487  -4.705 -21.905  1.00 10.06           C  
ATOM   2610  CG  TRP C 108      -5.251  -3.836 -21.776  1.00 10.46           C  
ATOM   2611  CD1 TRP C 108      -4.909  -2.760 -22.569  1.00 10.97           C  
ATOM   2612  CD2 TRP C 108      -4.187  -3.960 -20.797  1.00 10.58           C  
ATOM   2613  NE1 TRP C 108      -3.707  -2.236 -22.140  1.00 16.43           N  
ATOM   2614  CE2 TRP C 108      -3.254  -2.947 -21.061  1.00 12.69           C  
ATOM   2615  CE3 TRP C 108      -3.946  -4.832 -19.731  1.00 11.06           C  
ATOM   2616  CZ2 TRP C 108      -2.086  -2.797 -20.314  1.00 13.05           C  
ATOM   2617  CZ3 TRP C 108      -2.792  -4.685 -18.997  1.00 12.89           C  
ATOM   2618  CH2 TRP C 108      -1.890  -3.659 -19.274  1.00 14.79           C  
ATOM   2619  N   LEU C 109      -7.314  -6.286 -19.370  1.00 10.73           N  
ATOM   2620  CA  LEU C 109      -6.931  -6.991 -18.151  1.00  9.77           C  
ATOM   2621  C   LEU C 109      -5.972  -8.080 -18.539  1.00 10.27           C  
ATOM   2622  O   LEU C 109      -6.310  -8.925 -19.370  1.00 13.43           O  
ATOM   2623  CB  LEU C 109      -8.154  -7.647 -17.511  1.00  9.14           C  
ATOM   2624  CG  LEU C 109      -9.236  -6.744 -16.939  1.00 11.49           C  
ATOM   2625  CD1 LEU C 109     -10.460  -7.538 -16.536  1.00 12.35           C  
ATOM   2626  CD2 LEU C 109      -8.726  -5.992 -15.721  1.00 12.01           C  
ATOM   2627  N   LEU C 110      -4.800  -8.100 -17.916  1.00 10.89           N  
ATOM   2628  CA  LEU C 110      -3.814  -9.130 -18.174  1.00 12.13           C  
ATOM   2629  C   LEU C 110      -3.647  -9.971 -16.938  1.00 11.98           C  
ATOM   2630  O   LEU C 110      -3.181  -9.457 -15.944  1.00 12.64           O  
ATOM   2631  CB  LEU C 110      -2.490  -8.488 -18.572  1.00 12.41           C  
ATOM   2632  CG  LEU C 110      -1.181  -9.283 -18.625  1.00 16.24           C  
ATOM   2633  CD1 LEU C 110      -1.358 -10.616 -19.242  1.00 23.22           C  
ATOM   2634  CD2 LEU C 110      -0.134  -8.499 -19.406  1.00 21.65           C  
ATOM   2635  N   THR C 111      -4.060 -11.234 -16.978  1.00 10.10           N  
ATOM   2636  CA  THR C 111      -3.973 -12.112 -15.809  1.00 11.56           C  
ATOM   2637  C   THR C 111      -2.876 -13.126 -16.025  1.00 13.77           C  
ATOM   2638  O   THR C 111      -2.835 -13.777 -17.080  1.00 14.70           O  
ATOM   2639  CB  THR C 111      -5.292 -12.850 -15.531  1.00 12.10           C  
ATOM   2640  OG1 THR C 111      -6.342 -11.911 -15.292  1.00 13.36           O  
ATOM   2641  CG2 THR C 111      -5.172 -13.748 -14.303  1.00 14.84           C  
ATOM   2642  N   SER C 112      -1.981 -13.254 -15.044  1.00 13.17           N  
ATOM   2643  CA  SER C 112      -0.945 -14.277 -15.084  1.00 16.38           C  
ATOM   2644  C   SER C 112      -1.343 -15.399 -14.158  1.00 16.70           C  
ATOM   2645  O   SER C 112      -1.976 -15.168 -13.139  1.00 15.90           O  
ATOM   2646  CB  SER C 112       0.415 -13.742 -14.621  1.00 17.57           C  
ATOM   2647  OG  SER C 112       0.854 -12.666 -15.406  1.00 19.59           O  
ATOM   2648  N   GLY C 113      -0.982 -16.625 -14.501  1.00 15.64           N  
ATOM   2649  CA  GLY C 113      -1.224 -17.719 -13.583  1.00 17.79           C  
ATOM   2650  C   GLY C 113      -0.342 -17.525 -12.357  1.00 15.29           C  
ATOM   2651  O   GLY C 113       0.856 -17.267 -12.478  1.00 19.30           O  
ATOM   2652  N   THR C 114      -0.942 -17.644 -11.181  1.00 17.03           N  
ATOM   2653  CA  THR C 114      -0.210 -17.473  -9.938  1.00 15.46           C  
ATOM   2654  C   THR C 114      -0.637 -18.562  -8.957  1.00 15.78           C  
ATOM   2655  O   THR C 114      -1.625 -19.226  -9.159  1.00 17.10           O  
ATOM   2656  CB  THR C 114      -0.481 -16.101  -9.252  1.00 16.16           C  
ATOM   2657  OG1 THR C 114      -1.833 -16.033  -8.827  1.00 16.07           O  
ATOM   2658  CG2 THR C 114      -0.222 -14.951 -10.169  1.00 17.59           C  
ATOM   2659  N   THR C 115       0.128 -18.726  -7.874  1.00 20.98           N  
ATOM   2660  CA  THR C 115      -0.340 -19.491  -6.726  1.00 18.17           C  
ATOM   2661  C   THR C 115      -1.402 -18.652  -6.012  1.00 18.33           C  
ATOM   2662  O   THR C 115      -1.513 -17.448  -6.266  1.00 18.82           O  
ATOM   2663  CB  THR C 115       0.828 -19.788  -5.745  1.00 17.75           C  
ATOM   2664  OG1 THR C 115       1.273 -18.553  -5.175  1.00 21.02           O  
ATOM   2665  CG2 THR C 115       1.984 -20.461  -6.470  1.00 24.05           C  
ATOM   2666  N   GLU C 116      -2.180 -19.258  -5.124  1.00 17.96           N  
ATOM   2667  CA  GLU C 116      -3.223 -18.515  -4.423  1.00 22.88           C  
ATOM   2668  C   GLU C 116      -2.615 -17.393  -3.580  1.00 24.56           C  
ATOM   2669  O   GLU C 116      -3.179 -16.300  -3.476  1.00 22.07           O  
ATOM   2670  CB  GLU C 116      -4.068 -19.442  -3.544  1.00 29.88           C  
ATOM   2671  CG  GLU C 116      -5.068 -20.291  -4.322  1.00 51.40           C  
ATOM   2672  CD  GLU C 116      -5.956 -19.467  -5.251  1.00 60.15           C  
ATOM   2673  OE1 GLU C 116      -5.505 -19.134  -6.373  1.00 55.69           O  
ATOM   2674  OE2 GLU C 116      -7.107 -19.159  -4.863  1.00 69.33           O  
ATOM   2675  N   ALA C 117      -1.451 -17.653  -3.002  1.00 21.23           N  
ATOM   2676  CA  ALA C 117      -0.822 -16.665  -2.124  1.00 25.13           C  
ATOM   2677  C   ALA C 117      -0.446 -15.402  -2.894  1.00 24.27           C  
ATOM   2678  O   ALA C 117      -0.309 -14.318  -2.318  1.00 24.02           O  
ATOM   2679  CB  ALA C 117       0.401 -17.263  -1.443  1.00 21.69           C  
ATOM   2680  N   ASN C 118      -0.272 -15.539  -4.199  1.00 17.88           N  
ATOM   2681  CA  ASN C 118       0.136 -14.409  -5.027  1.00 20.64           C  
ATOM   2682  C   ASN C 118      -1.005 -13.918  -5.917  1.00 13.88           C  
ATOM   2683  O   ASN C 118      -0.781 -13.049  -6.766  1.00 15.87           O  
ATOM   2684  CB  ASN C 118       1.354 -14.782  -5.892  1.00 17.67           C  
ATOM   2685  CG  ASN C 118       2.619 -14.977  -5.069  1.00 23.42           C  
ATOM   2686  OD1 ASN C 118       2.800 -14.328  -4.043  1.00 26.33           O  
ATOM   2687  ND2 ASN C 118       3.496 -15.862  -5.522  1.00 27.02           N  
ATOM   2688  N   ALA C 119      -2.213 -14.432  -5.702  1.00 14.95           N  
ATOM   2689  CA  ALA C 119      -3.320 -14.131  -6.617  1.00 18.21           C  
ATOM   2690  C   ALA C 119      -3.649 -12.649  -6.556  1.00 18.06           C  
ATOM   2691  O   ALA C 119      -4.167 -12.066  -7.519  1.00 17.65           O  
ATOM   2692  CB  ALA C 119      -4.544 -14.980  -6.276  1.00 15.70           C  
ATOM   2693  N   TRP C 120      -3.355 -12.016  -5.434  1.00 19.46           N  
ATOM   2694  CA  TRP C 120      -3.722 -10.628  -5.277  1.00 19.26           C  
ATOM   2695  C   TRP C 120      -2.967  -9.757  -6.281  1.00 17.22           C  
ATOM   2696  O   TRP C 120      -3.435  -8.665  -6.597  1.00 27.10           O  
ATOM   2697  CB  TRP C 120      -3.489 -10.159  -3.828  1.00 20.29           C  
ATOM   2698  CG  TRP C 120      -2.079 -10.143  -3.526  1.00 20.35           C  
ATOM   2699  CD1 TRP C 120      -1.340 -11.178  -3.030  1.00 22.93           C  
ATOM   2700  CD2 TRP C 120      -1.162  -9.063  -3.736  1.00 21.75           C  
ATOM   2701  NE1 TRP C 120      -0.025 -10.810  -2.925  1.00 24.30           N  
ATOM   2702  CE2 TRP C 120       0.112  -9.515  -3.343  1.00 32.75           C  
ATOM   2703  CE3 TRP C 120      -1.294  -7.756  -4.215  1.00 37.54           C  
ATOM   2704  CZ2 TRP C 120       1.242  -8.710  -3.403  1.00 29.78           C  
ATOM   2705  CZ3 TRP C 120      -0.166  -6.962  -4.280  1.00 28.88           C  
ATOM   2706  CH2 TRP C 120       1.085  -7.439  -3.871  1.00 39.87           C  
ATOM   2707  N   LYS C 121      -1.822 -10.223  -6.809  1.00 19.30           N  
ATOM   2708  CA  LYS C 121      -1.080  -9.483  -7.839  1.00 19.29           C  
ATOM   2709  C   LYS C 121      -1.062 -10.200  -9.218  1.00 14.23           C  
ATOM   2710  O   LYS C 121      -0.110 -10.100  -9.969  1.00 18.47           O  
ATOM   2711  CB  LYS C 121       0.354  -9.177  -7.411  1.00 24.56           C  
ATOM   2712  CG  LYS C 121       1.136 -10.386  -6.937  1.00 21.50           C  
ATOM   2713  CD  LYS C 121       2.580 -10.038  -6.601  1.00 32.41           C  
ATOM   2714  CE  LYS C 121       3.298 -11.235  -6.038  1.00 30.70           C  
ATOM   2715  NZ  LYS C 121       4.693 -10.874  -5.669  1.00 43.58           N  
ATOM   2716  N   SER C 122      -2.126 -10.922  -9.497  1.00 14.65           N  
ATOM   2717  CA  SER C 122      -2.244 -11.680 -10.743  1.00 13.05           C  
ATOM   2718  C   SER C 122      -2.640 -10.821 -11.948  1.00 14.14           C  
ATOM   2719  O   SER C 122      -2.366 -11.209 -13.061  1.00 12.43           O  
ATOM   2720  CB  SER C 122      -3.258 -12.810 -10.567  1.00 15.43           C  
ATOM   2721  OG  SER C 122      -4.571 -12.323 -10.372  1.00 17.70           O  
ATOM   2722  N   THR C 123      -3.226  -9.653 -11.738  1.00 11.11           N  
ATOM   2723  CA  THR C 123      -3.964  -8.986 -12.819  1.00 10.02           C  
ATOM   2724  C   THR C 123      -3.623  -7.527 -12.978  1.00  9.36           C  
ATOM   2725  O   THR C 123      -3.849  -6.726 -12.079  1.00 11.98           O  
ATOM   2726  CB  THR C 123      -5.488  -9.095 -12.609  1.00 11.45           C  
ATOM   2727  OG1 THR C 123      -5.840 -10.465 -12.364  1.00 14.99           O  
ATOM   2728  CG2 THR C 123      -6.266  -8.607 -13.845  1.00 12.02           C  
ATOM   2729  N   LEU C 124      -3.026  -7.191 -14.122  1.00  9.64           N  
ATOM   2730  CA  LEU C 124      -2.777  -5.817 -14.510  1.00  8.58           C  
ATOM   2731  C   LEU C 124      -3.963  -5.266 -15.290  1.00 10.62           C  
ATOM   2732  O   LEU C 124      -4.678  -6.004 -15.961  1.00 11.18           O  
ATOM   2733  CB  LEU C 124      -1.543  -5.755 -15.390  1.00 10.22           C  
ATOM   2734  CG  LEU C 124      -0.229  -6.122 -14.708  1.00 12.19           C  
ATOM   2735  CD1 LEU C 124       0.828  -6.383 -15.780  1.00 15.88           C  
ATOM   2736  CD2 LEU C 124       0.215  -5.023 -13.809  1.00 15.09           C  
ATOM   2737  N   VAL C 125      -4.168  -3.953 -15.163  1.00 10.70           N  
ATOM   2738  CA  VAL C 125      -5.181  -3.244 -15.935  1.00  8.85           C  
ATOM   2739  C   VAL C 125      -4.544  -2.097 -16.686  1.00 10.05           C  
ATOM   2740  O   VAL C 125      -3.595  -1.456 -16.218  1.00 12.97           O  
ATOM   2741  CB  VAL C 125      -6.336  -2.766 -15.044  1.00 10.16           C  
ATOM   2742  CG1 VAL C 125      -5.866  -1.821 -13.928  1.00 10.79           C  
ATOM   2743  CG2 VAL C 125      -7.469  -2.158 -15.850  1.00 11.94           C  
ATOM   2744  N   GLY C 126      -5.065  -1.862 -17.883  1.00  8.64           N  
ATOM   2745  CA  GLY C 126      -4.609  -0.742 -18.677  1.00 12.01           C  
ATOM   2746  C   GLY C 126      -5.568  -0.412 -19.786  1.00 10.20           C  
ATOM   2747  O   GLY C 126      -6.712  -0.805 -19.778  1.00  9.31           O  
ATOM   2748  N   HIS C 127      -5.089   0.380 -20.738  1.00 12.08           N  
ATOM   2749  CA  HIS C 127      -5.915   0.839 -21.851  1.00 10.98           C  
ATOM   2750  C   HIS C 127      -5.048   0.990 -23.080  1.00 14.48           C  
ATOM   2751  O   HIS C 127      -3.845   1.233 -22.988  1.00 14.55           O  
ATOM   2752  CB  HIS C 127      -6.579   2.170 -21.507  1.00 15.11           C  
ATOM   2753  CG  HIS C 127      -5.651   3.156 -20.888  1.00 17.25           C  
ATOM   2754  ND1 HIS C 127      -4.983   4.116 -21.615  1.00 19.79           N  
ATOM   2755  CD2 HIS C 127      -5.284   3.333 -19.598  1.00 20.15           C  
ATOM   2756  CE1 HIS C 127      -4.234   4.838 -20.797  1.00 20.99           C  
ATOM   2757  NE2 HIS C 127      -4.403   4.388 -19.569  1.00 24.17           N  
ATOM   2758  N   ASP C 128      -5.661   0.807 -24.230  1.00 14.96           N  
ATOM   2759  CA  ASP C 128      -4.960   1.023 -25.496  1.00 12.78           C  
ATOM   2760  C   ASP C 128      -5.947   1.465 -26.545  1.00 15.88           C  
ATOM   2761  O   ASP C 128      -7.059   1.003 -26.576  1.00 14.13           O  
ATOM   2762  CB  ASP C 128      -4.303  -0.261 -25.990  1.00 17.66           C  
ATOM   2763  CG  ASP C 128      -2.904  -0.012 -26.597  1.00 31.81           C  
ATOM   2764  OD1 ASP C 128      -2.587   1.145 -26.949  1.00 35.10           O  
ATOM   2765  OD2 ASP C 128      -2.115  -0.967 -26.717  1.00 30.16           O  
ATOM   2766  N   THR C 129      -5.513   2.381 -27.405  1.00 14.31           N  
ATOM   2767  CA  THR C 129      -6.280   2.793 -28.563  1.00 16.32           C  
ATOM   2768  C   THR C 129      -5.577   2.286 -29.814  1.00 17.51           C  
ATOM   2769  O   THR C 129      -4.350   2.378 -29.933  1.00 17.30           O  
ATOM   2770  CB  THR C 129      -6.425   4.313 -28.667  1.00 18.93           C  
ATOM   2771  OG1 THR C 129      -7.101   4.813 -27.517  1.00 25.44           O  
ATOM   2772  CG2 THR C 129      -7.271   4.675 -29.849  1.00 18.52           C  
ATOM   2773  N   PHE C 130      -6.349   1.711 -30.727  1.00 14.63           N  
ATOM   2774  CA  PHE C 130      -5.818   1.202 -31.995  1.00 14.95           C  
ATOM   2775  C   PHE C 130      -6.362   2.041 -33.151  1.00 11.13           C  
ATOM   2776  O   PHE C 130      -7.542   2.422 -33.173  1.00 12.35           O  
ATOM   2777  CB  PHE C 130      -6.181  -0.273 -32.236  1.00 15.03           C  
ATOM   2778  CG  PHE C 130      -5.716  -1.215 -31.150  1.00 14.53           C  
ATOM   2779  CD1 PHE C 130      -6.468  -1.378 -29.998  1.00 14.14           C  
ATOM   2780  CD2 PHE C 130      -4.551  -1.934 -31.277  1.00 14.38           C  
ATOM   2781  CE1 PHE C 130      -6.068  -2.246 -29.006  1.00 13.38           C  
ATOM   2782  CE2 PHE C 130      -4.124  -2.797 -30.266  1.00 14.58           C  
ATOM   2783  CZ  PHE C 130      -4.904  -2.947 -29.129  1.00 16.57           C  
ATOM   2784  N   THR C 131      -5.483   2.275 -34.126  1.00 13.40           N  
ATOM   2785  CA  THR C 131      -5.812   3.017 -35.348  1.00 15.22           C  
ATOM   2786  C   THR C 131      -5.438   2.212 -36.602  1.00 13.10           C  
ATOM   2787  O   THR C 131      -4.729   1.215 -36.549  1.00 12.37           O  
ATOM   2788  CB  THR C 131      -5.067   4.360 -35.367  1.00 17.66           C  
ATOM   2789  OG1 THR C 131      -3.675   4.117 -35.169  1.00 23.72           O  
ATOM   2790  CG2 THR C 131      -5.600   5.274 -34.225  1.00 20.96           C  
ATOM   2791  N   LYS C 132      -5.906   2.667 -37.757  1.00 16.09           N  
ATOM   2792  CA  LYS C 132      -5.662   1.946 -38.994  1.00 13.40           C  
ATOM   2793  C   LYS C 132      -4.352   2.346 -39.640  1.00 15.11           C  
ATOM   2794  O   LYS C 132      -3.907   1.665 -40.548  1.00 15.32           O  
ATOM   2795  CB  LYS C 132      -6.789   2.200 -39.981  1.00 17.09           C  
ATOM   2796  CG  LYS C 132      -8.104   1.548 -39.590  1.00 21.51           C  
ATOM   2797  CD  LYS C 132      -9.041   1.548 -40.788  1.00 34.66           C  
ATOM   2798  CE  LYS C 132     -10.347   0.868 -40.479  1.00 57.96           C  
ATOM   2799  NZ  LYS C 132     -10.140  -0.570 -40.210  1.00 62.94           N  
ATOM   2800  N   VAL C 133      -3.771   3.455 -39.203  1.00 15.56           N  
ATOM   2801  CA  VAL C 133      -2.407   3.805 -39.606  1.00 19.06           C  
ATOM   2802  C   VAL C 133      -1.534   3.886 -38.364  1.00 25.28           C  
ATOM   2803  O   VAL C 133      -2.038   4.111 -37.268  1.00 24.96           O  
ATOM   2804  CB  VAL C 133      -2.349   5.130 -40.378  1.00 25.52           C  
ATOM   2805  CG1 VAL C 133      -3.096   4.985 -41.688  1.00 34.88           C  
ATOM   2806  CG2 VAL C 133      -2.923   6.257 -39.552  1.00 41.03           C  
ATOM   2807  N   LYS C 134      -0.234   3.685 -38.524  1.00 25.18           N  
ATOM   2808  CA  LYS C 134       0.665   3.637 -37.370  1.00 33.04           C  
ATOM   2809  C   LYS C 134       0.799   5.002 -36.714  1.00 34.94           C  
ATOM   2810  O   LYS C 134       0.849   6.019 -37.401  1.00 49.60           O  
ATOM   2811  CB  LYS C 134       2.043   3.113 -37.777  1.00 35.50           C  
ATOM   2812  CG  LYS C 134       2.022   1.725 -38.374  1.00 40.14           C  
ATOM   2813  CD  LYS C 134       3.407   1.252 -38.796  1.00 63.02           C  
ATOM   2814  CE  LYS C 134       4.285   0.911 -37.593  1.00 86.10           C  
ATOM   2815  NZ  LYS C 134       5.621   0.391 -38.008  1.00101.90           N  
TER    2816      LYS C 134                                                      
ATOM   2817  N   GLY D  16      -9.005 -29.397 -16.929  1.00 49.52           N  
ATOM   2818  CA  GLY D  16     -10.152 -29.396 -16.043  1.00 29.69           C  
ATOM   2819  C   GLY D  16     -11.110 -28.254 -16.348  1.00 18.64           C  
ATOM   2820  O   GLY D  16     -12.157 -28.107 -15.718  1.00 21.39           O  
ATOM   2821  N   ILE D  17     -10.752 -27.433 -17.330  1.00 25.14           N  
ATOM   2822  CA  ILE D  17     -11.578 -26.298 -17.706  1.00 22.75           C  
ATOM   2823  C   ILE D  17     -12.867 -26.730 -18.422  1.00 14.04           C  
ATOM   2824  O   ILE D  17     -13.932 -26.151 -18.224  1.00 18.61           O  
ATOM   2825  CB  ILE D  17     -10.755 -25.348 -18.595  1.00 20.86           C  
ATOM   2826  CG1 ILE D  17      -9.672 -24.690 -17.735  1.00 22.68           C  
ATOM   2827  CG2 ILE D  17     -11.620 -24.305 -19.251  1.00 22.45           C  
ATOM   2828  CD1 ILE D  17      -8.604 -23.991 -18.520  1.00 19.67           C  
ATOM   2829  N   THR D  18     -12.787 -27.728 -19.293  1.00 17.70           N  
ATOM   2830  CA  THR D  18     -13.973 -28.141 -20.025  1.00 20.99           C  
ATOM   2831  C   THR D  18     -15.073 -28.585 -19.058  1.00 20.21           C  
ATOM   2832  O   THR D  18     -14.838 -29.389 -18.149  1.00 22.06           O  
ATOM   2833  CB  THR D  18     -13.637 -29.287 -20.995  1.00 22.43           C  
ATOM   2834  OG1 THR D  18     -12.620 -28.849 -21.913  1.00 23.74           O  
ATOM   2835  CG2 THR D  18     -14.872 -29.731 -21.757  1.00 30.34           C  
ATOM   2836  N   GLY D  19     -16.256 -28.035 -19.249  1.00 17.26           N  
ATOM   2837  CA  GLY D  19     -17.411 -28.397 -18.444  1.00 17.40           C  
ATOM   2838  C   GLY D  19     -18.404 -27.277 -18.275  1.00 23.68           C  
ATOM   2839  O   GLY D  19     -18.361 -26.257 -18.968  1.00 20.13           O  
ATOM   2840  N   THR D  20     -19.332 -27.487 -17.354  1.00 21.11           N  
ATOM   2841  CA  THR D  20     -20.333 -26.493 -17.018  1.00 16.76           C  
ATOM   2842  C   THR D  20     -19.994 -25.849 -15.669  1.00 23.11           C  
ATOM   2843  O   THR D  20     -19.764 -26.536 -14.675  1.00 21.92           O  
ATOM   2844  CB  THR D  20     -21.754 -27.118 -16.996  1.00 18.52           C  
ATOM   2845  OG1 THR D  20     -22.072 -27.578 -18.317  1.00 22.86           O  
ATOM   2846  CG2 THR D  20     -22.802 -26.124 -16.584  1.00 20.47           C  
ATOM   2847  N   TRP D  21     -19.975 -24.519 -15.673  1.00 20.51           N  
ATOM   2848  CA  TRP D  21     -19.595 -23.712 -14.524  1.00 18.32           C  
ATOM   2849  C   TRP D  21     -20.686 -22.708 -14.188  1.00 13.83           C  
ATOM   2850  O   TRP D  21     -21.447 -22.275 -15.045  1.00 16.31           O  
ATOM   2851  CB  TRP D  21     -18.315 -22.932 -14.863  1.00 13.72           C  
ATOM   2852  CG  TRP D  21     -17.108 -23.751 -15.148  1.00 17.12           C  
ATOM   2853  CD1 TRP D  21     -16.744 -24.306 -16.360  1.00 15.26           C  
ATOM   2854  CD2 TRP D  21     -16.063 -24.102 -14.231  1.00 16.22           C  
ATOM   2855  NE1 TRP D  21     -15.557 -24.971 -16.238  1.00 15.11           N  
ATOM   2856  CE2 TRP D  21     -15.118 -24.869 -14.941  1.00 14.56           C  
ATOM   2857  CE3 TRP D  21     -15.830 -23.842 -12.871  1.00 20.36           C  
ATOM   2858  CZ2 TRP D  21     -13.968 -25.371 -14.351  1.00 20.85           C  
ATOM   2859  CZ3 TRP D  21     -14.690 -24.352 -12.286  1.00 23.45           C  
ATOM   2860  CH2 TRP D  21     -13.772 -25.109 -13.021  1.00 20.85           C  
ATOM   2861  N   TYR D  22     -20.733 -22.275 -12.920  1.00 17.01           N  
ATOM   2862  CA  TYR D  22     -21.675 -21.242 -12.489  1.00 14.56           C  
ATOM   2863  C   TYR D  22     -20.958 -20.170 -11.705  1.00 13.92           C  
ATOM   2864  O   TYR D  22     -20.078 -20.490 -10.917  1.00 17.03           O  
ATOM   2865  CB  TYR D  22     -22.786 -21.852 -11.593  1.00 21.56           C  
ATOM   2866  CG  TYR D  22     -23.463 -23.043 -12.247  1.00 17.95           C  
ATOM   2867  CD1 TYR D  22     -22.929 -24.312 -12.119  1.00 17.42           C  
ATOM   2868  CD2 TYR D  22     -24.597 -22.881 -13.019  1.00 19.68           C  
ATOM   2869  CE1 TYR D  22     -23.513 -25.402 -12.732  1.00 20.16           C  
ATOM   2870  CE2 TYR D  22     -25.205 -23.974 -13.626  1.00 25.37           C  
ATOM   2871  CZ  TYR D  22     -24.647 -25.218 -13.473  1.00 18.70           C  
ATOM   2872  OH  TYR D  22     -25.232 -26.319 -14.072  1.00 24.08           O  
ATOM   2873  N   ASN D  23     -21.323 -18.901 -11.915  1.00 15.77           N  
ATOM   2874  CA  ASN D  23     -20.772 -17.846 -11.058  1.00 17.66           C  
ATOM   2875  C   ASN D  23     -21.655 -17.598  -9.835  1.00 26.94           C  
ATOM   2876  O   ASN D  23     -22.689 -18.256  -9.645  1.00 18.08           O  
ATOM   2877  CB  ASN D  23     -20.449 -16.539 -11.817  1.00 18.43           C  
ATOM   2878  CG  ASN D  23     -21.676 -15.742 -12.205  1.00 14.90           C  
ATOM   2879  OD1 ASN D  23     -22.811 -16.023 -11.795  1.00 16.75           O  
ATOM   2880  ND2 ASN D  23     -21.455 -14.699 -12.996  1.00 19.09           N  
ATOM   2881  N   GLN D  24     -21.239 -16.646  -9.011  1.00 19.45           N  
ATOM   2882  CA  GLN D  24     -21.881 -16.406  -7.732  1.00 18.50           C  
ATOM   2883  C   GLN D  24     -23.304 -15.852  -7.871  1.00 23.25           C  
ATOM   2884  O   GLN D  24     -24.079 -15.843  -6.906  1.00 21.10           O  
ATOM   2885  CB  GLN D  24     -20.995 -15.457  -6.902  1.00 18.55           C  
ATOM   2886  CG  GLN D  24     -20.952 -13.999  -7.385  1.00 21.32           C  
ATOM   2887  CD  GLN D  24     -20.158 -13.771  -8.678  1.00 20.01           C  
ATOM   2888  OE1 GLN D  24     -19.388 -14.623  -9.131  1.00 17.55           O  
ATOM   2889  NE2 GLN D  24     -20.329 -12.592  -9.254  1.00 20.09           N  
ATOM   2890  N   LEU D  25     -23.658 -15.392  -9.065  1.00 20.56           N  
ATOM   2891  CA  LEU D  25     -25.004 -14.893  -9.328  1.00 21.63           C  
ATOM   2892  C   LEU D  25     -25.909 -15.952  -9.978  1.00 17.50           C  
ATOM   2893  O   LEU D  25     -27.064 -15.676 -10.267  1.00 24.69           O  
ATOM   2894  CB  LEU D  25     -24.937 -13.667 -10.241  1.00 28.20           C  
ATOM   2895  CG  LEU D  25     -24.014 -12.546  -9.758  1.00 30.39           C  
ATOM   2896  CD1 LEU D  25     -23.898 -11.475 -10.827  1.00 26.38           C  
ATOM   2897  CD2 LEU D  25     -24.533 -11.952  -8.460  1.00 45.62           C  
ATOM   2898  N   GLY D  26     -25.360 -17.129 -10.251  1.00 17.09           N  
ATOM   2899  CA  GLY D  26     -26.110 -18.173 -10.936  1.00 25.31           C  
ATOM   2900  C   GLY D  26     -26.018 -18.182 -12.457  1.00 18.46           C  
ATOM   2901  O   GLY D  26     -26.736 -18.937 -13.115  1.00 27.06           O  
ATOM   2902  N   SER D  27     -25.137 -17.359 -13.030  1.00 18.01           N  
ATOM   2903  CA  SER D  27     -24.905 -17.424 -14.476  1.00 27.85           C  
ATOM   2904  C   SER D  27     -24.262 -18.756 -14.855  1.00 16.62           C  
ATOM   2905  O   SER D  27     -23.473 -19.314 -14.100  1.00 19.55           O  
ATOM   2906  CB  SER D  27     -24.042 -16.241 -14.951  1.00 15.53           C  
ATOM   2907  OG  SER D  27     -24.678 -15.009 -14.640  1.00 21.41           O  
ATOM   2908  N   THR D  28     -24.604 -19.252 -16.054  1.00 18.24           N  
ATOM   2909  CA  THR D  28     -24.144 -20.556 -16.536  1.00 16.56           C  
ATOM   2910  C   THR D  28     -23.170 -20.384 -17.701  1.00 16.38           C  
ATOM   2911  O   THR D  28     -23.534 -19.819 -18.736  1.00 16.22           O  
ATOM   2912  CB  THR D  28     -25.329 -21.431 -17.058  1.00 19.39           C  
ATOM   2913  OG1 THR D  28     -26.405 -21.432 -16.099  1.00 22.68           O  
ATOM   2914  CG2 THR D  28     -24.872 -22.857 -17.304  1.00 22.60           C  
ATOM   2915  N   PHE D  29     -21.975 -20.924 -17.512  1.00 14.68           N  
ATOM   2916  CA  PHE D  29     -20.841 -20.819 -18.429  1.00 19.60           C  
ATOM   2917  C   PHE D  29     -20.526 -22.239 -18.879  1.00 16.75           C  
ATOM   2918  O   PHE D  29     -20.026 -23.050 -18.103  1.00 17.37           O  
ATOM   2919  CB  PHE D  29     -19.684 -20.165 -17.638  1.00 18.17           C  
ATOM   2920  CG  PHE D  29     -18.328 -20.169 -18.317  1.00 15.42           C  
ATOM   2921  CD1 PHE D  29     -18.181 -19.870 -19.656  1.00 16.12           C  
ATOM   2922  CD2 PHE D  29     -17.184 -20.408 -17.579  1.00 13.75           C  
ATOM   2923  CE1 PHE D  29     -16.907 -19.838 -20.225  1.00 14.04           C  
ATOM   2924  CE2 PHE D  29     -15.934 -20.392 -18.141  1.00 13.08           C  
ATOM   2925  CZ  PHE D  29     -15.799 -20.085 -19.470  1.00 14.46           C  
ATOM   2926  N   ILE D  30     -20.882 -22.556 -20.125  1.00 16.74           N  
ATOM   2927  CA  ILE D  30     -20.607 -23.878 -20.681  1.00 16.37           C  
ATOM   2928  C   ILE D  30     -19.465 -23.748 -21.662  1.00 16.67           C  
ATOM   2929  O   ILE D  30     -19.583 -23.053 -22.670  1.00 21.38           O  
ATOM   2930  CB  ILE D  30     -21.835 -24.454 -21.392  1.00 19.34           C  
ATOM   2931  CG1 ILE D  30     -23.004 -24.546 -20.408  1.00 24.79           C  
ATOM   2932  CG2 ILE D  30     -21.508 -25.833 -21.934  1.00 21.07           C  
ATOM   2933  CD1 ILE D  30     -24.310 -24.945 -21.058  1.00 26.65           C  
ATOM   2934  N   VAL D  31     -18.357 -24.392 -21.367  1.00 16.92           N  
ATOM   2935  CA  VAL D  31     -17.141 -24.163 -22.117  1.00 17.84           C  
ATOM   2936  C   VAL D  31     -16.434 -25.449 -22.492  1.00 16.93           C  
ATOM   2937  O   VAL D  31     -16.430 -26.443 -21.744  1.00 17.10           O  
ATOM   2938  CB  VAL D  31     -16.156 -23.244 -21.295  1.00 16.53           C  
ATOM   2939  CG1 VAL D  31     -15.640 -23.964 -20.060  1.00 19.27           C  
ATOM   2940  CG2 VAL D  31     -14.999 -22.766 -22.156  1.00 17.23           C  
ATOM   2941  N   THR D  32     -15.802 -25.410 -23.647  1.00 19.52           N  
ATOM   2942  CA  THR D  32     -14.931 -26.474 -24.073  1.00 16.10           C  
ATOM   2943  C   THR D  32     -13.526 -25.937 -24.315  1.00 16.15           C  
ATOM   2944  O   THR D  32     -13.349 -24.939 -25.022  1.00 19.78           O  
ATOM   2945  CB  THR D  32     -15.463 -27.123 -25.375  1.00 23.83           C  
ATOM   2946  OG1 THR D  32     -16.809 -27.585 -25.181  1.00 27.26           O  
ATOM   2947  CG2 THR D  32     -14.583 -28.281 -25.783  1.00 26.42           C  
ATOM   2948  N   ALA D  33     -12.527 -26.586 -23.737  1.00 19.07           N  
ATOM   2949  CA  ALA D  33     -11.143 -26.208 -23.956  1.00 16.85           C  
ATOM   2950  C   ALA D  33     -10.524 -27.103 -25.012  1.00 25.74           C  
ATOM   2951  O   ALA D  33     -10.439 -28.309 -24.839  1.00 29.36           O  
ATOM   2952  CB  ALA D  33     -10.352 -26.292 -22.667  1.00 20.42           C  
ATOM   2953  N   GLY D  34     -10.104 -26.497 -26.114  1.00 20.02           N  
ATOM   2954  CA  GLY D  34      -9.556 -27.235 -27.237  1.00 24.79           C  
ATOM   2955  C   GLY D  34      -8.080 -27.453 -27.002  1.00 33.21           C  
ATOM   2956  O   GLY D  34      -7.441 -26.708 -26.255  1.00 25.36           O  
ATOM   2957  N   ALA D  35      -7.519 -28.477 -27.630  1.00 27.41           N  
ATOM   2958  CA  ALA D  35      -6.132 -28.830 -27.384  1.00 25.28           C  
ATOM   2959  C   ALA D  35      -5.179 -27.717 -27.837  1.00 24.89           C  
ATOM   2960  O   ALA D  35      -4.038 -27.629 -27.370  1.00 37.36           O  
ATOM   2961  CB  ALA D  35      -5.800 -30.133 -28.090  1.00 33.34           C  
ATOM   2962  N   ASP D  36      -5.681 -26.872 -28.733  1.00 32.83           N  
ATOM   2963  CA  ASP D  36      -4.916 -25.796 -29.358  1.00 41.34           C  
ATOM   2964  C   ASP D  36      -5.039 -24.455 -28.628  1.00 37.69           C  
ATOM   2965  O   ASP D  36      -4.695 -23.419 -29.190  1.00 31.07           O  
ATOM   2966  CB  ASP D  36      -5.441 -25.591 -30.777  1.00 43.19           C  
ATOM   2967  CG  ASP D  36      -6.890 -25.105 -30.799  1.00 51.25           C  
ATOM   2968  OD1 ASP D  36      -7.656 -25.416 -29.852  1.00 22.36           O  
ATOM   2969  OD2 ASP D  36      -7.264 -24.403 -31.767  1.00 46.98           O  
ATOM   2970  N   GLY D  37      -5.571 -24.466 -27.409  1.00 24.99           N  
ATOM   2971  CA  GLY D  37      -5.729 -23.240 -26.643  1.00 21.52           C  
ATOM   2972  C   GLY D  37      -7.045 -22.508 -26.831  1.00 14.88           C  
ATOM   2973  O   GLY D  37      -7.249 -21.463 -26.210  1.00 15.90           O  
ATOM   2974  N   ALA D  38      -7.959 -23.028 -27.637  1.00 13.55           N  
ATOM   2975  CA  ALA D  38      -9.213 -22.368 -27.871  1.00 14.41           C  
ATOM   2976  C   ALA D  38     -10.217 -22.625 -26.766  1.00 17.51           C  
ATOM   2977  O   ALA D  38     -10.290 -23.726 -26.230  1.00 18.06           O  
ATOM   2978  CB  ALA D  38      -9.804 -22.814 -29.226  1.00 19.85           C  
ATOM   2979  N   LEU D  39     -10.988 -21.608 -26.420  1.00 14.28           N  
ATOM   2980  CA  LEU D  39     -12.186 -21.783 -25.623  1.00 12.46           C  
ATOM   2981  C   LEU D  39     -13.413 -21.489 -26.493  1.00 15.99           C  
ATOM   2982  O   LEU D  39     -13.466 -20.472 -27.181  1.00 12.89           O  
ATOM   2983  CB  LEU D  39     -12.195 -20.860 -24.406  1.00 12.33           C  
ATOM   2984  CG  LEU D  39     -11.100 -20.977 -23.368  1.00 12.40           C  
ATOM   2985  CD1 LEU D  39     -11.368 -19.938 -22.247  1.00 14.02           C  
ATOM   2986  CD2 LEU D  39     -11.031 -22.390 -22.812  1.00 15.48           C  
ATOM   2987  N   THR D  40     -14.410 -22.361 -26.426  1.00 16.92           N  
ATOM   2988  CA  THR D  40     -15.648 -22.171 -27.140  1.00 14.77           C  
ATOM   2989  C   THR D  40     -16.805 -22.573 -26.228  1.00 16.83           C  
ATOM   2990  O   THR D  40     -16.614 -23.352 -25.300  1.00 22.52           O  
ATOM   2991  CB  THR D  40     -15.709 -23.026 -28.407  1.00 17.37           C  
ATOM   2992  OG1 THR D  40     -15.671 -24.408 -28.038  1.00 22.63           O  
ATOM   2993  CG2 THR D  40     -14.534 -22.713 -29.333  1.00 18.51           C  
ATOM   2994  N   GLY D  41     -17.972 -22.022 -26.468  1.00 15.82           N  
ATOM   2995  CA  GLY D  41     -19.156 -22.463 -25.755  1.00 17.39           C  
ATOM   2996  C   GLY D  41     -20.250 -21.435 -25.676  1.00 15.63           C  
ATOM   2997  O   GLY D  41     -20.422 -20.605 -26.549  1.00 15.29           O  
ATOM   2998  N   THR D  42     -21.026 -21.502 -24.595  1.00 17.81           N  
ATOM   2999  CA  THR D  42     -22.115 -20.559 -24.400  1.00 15.56           C  
ATOM   3000  C   THR D  42     -22.179 -20.016 -22.982  1.00 15.10           C  
ATOM   3001  O   THR D  42     -21.738 -20.663 -22.024  1.00 18.18           O  
ATOM   3002  CB  THR D  42     -23.482 -21.184 -24.708  1.00 16.14           C  
ATOM   3003  OG1 THR D  42     -23.682 -22.332 -23.877  1.00 18.56           O  
ATOM   3004  CG2 THR D  42     -23.547 -21.616 -26.145  1.00 19.90           C  
ATOM   3005  N   TYR D  43     -22.762 -18.830 -22.880  1.00 15.16           N  
ATOM   3006  CA  TYR D  43     -22.929 -18.130 -21.607  1.00 14.83           C  
ATOM   3007  C   TYR D  43     -24.376 -17.688 -21.455  1.00 16.50           C  
ATOM   3008  O   TYR D  43     -24.960 -17.105 -22.369  1.00 17.72           O  
ATOM   3009  CB  TYR D  43     -21.998 -16.913 -21.542  1.00 15.22           C  
ATOM   3010  CG  TYR D  43     -21.826 -16.372 -20.135  1.00 13.19           C  
ATOM   3011  CD1 TYR D  43     -22.787 -15.557 -19.546  1.00 13.48           C  
ATOM   3012  CD2 TYR D  43     -20.693 -16.695 -19.378  1.00 13.29           C  
ATOM   3013  CE1 TYR D  43     -22.610 -15.076 -18.240  1.00 12.25           C  
ATOM   3014  CE2 TYR D  43     -20.524 -16.236 -18.093  1.00 13.84           C  
ATOM   3015  CZ  TYR D  43     -21.455 -15.413 -17.536  1.00 14.61           C  
ATOM   3016  OH  TYR D  43     -21.258 -14.972 -16.248  1.00 15.76           O  
ATOM   3017  N   GLU D  44     -24.978 -17.958 -20.297  1.00 15.66           N  
ATOM   3018  CA  GLU D  44     -26.344 -17.503 -20.027  1.00 19.90           C  
ATOM   3019  C   GLU D  44     -26.316 -16.692 -18.740  1.00 18.21           C  
ATOM   3020  O   GLU D  44     -25.912 -17.216 -17.709  1.00 17.40           O  
ATOM   3021  CB  GLU D  44     -27.294 -18.699 -19.895  1.00 20.20           C  
ATOM   3022  CG  GLU D  44     -28.735 -18.318 -19.556  1.00 25.51           C  
ATOM   3023  CD  GLU D  44     -29.670 -19.521 -19.459  1.00 30.50           C  
ATOM   3024  OE1 GLU D  44     -29.209 -20.666 -19.657  1.00 32.04           O  
ATOM   3025  OE2 GLU D  44     -30.870 -19.310 -19.183  1.00 33.52           O  
ATOM   3026  N   SER D  45     -26.699 -15.418 -18.819  1.00 19.51           N  
ATOM   3027  CA  SER D  45     -26.515 -14.531 -17.672  1.00 17.65           C  
ATOM   3028  C   SER D  45     -27.740 -14.484 -16.794  1.00 23.06           C  
ATOM   3029  O   SER D  45     -28.857 -14.402 -17.304  1.00 26.76           O  
ATOM   3030  CB  SER D  45     -26.189 -13.100 -18.104  1.00 18.72           C  
ATOM   3031  OG  SER D  45     -25.819 -12.312 -16.965  1.00 22.33           O  
ATOM   3032  N   ALA D  46     -27.511 -14.496 -15.482  1.00 24.64           N  
ATOM   3033  CA  ALA D  46     -28.584 -14.401 -14.489  1.00 24.79           C  
ATOM   3034  C   ALA D  46     -29.006 -12.955 -14.265  1.00 31.88           C  
ATOM   3035  O   ALA D  46     -30.061 -12.694 -13.687  1.00 27.97           O  
ATOM   3036  CB  ALA D  46     -28.147 -15.044 -13.162  1.00 23.95           C  
ATOM   3037  N   VAL D  47     -28.181 -12.019 -14.725  1.00 24.46           N  
ATOM   3038  CA  VAL D  47     -28.447 -10.595 -14.558  1.00 22.61           C  
ATOM   3039  C   VAL D  47     -28.218  -9.837 -15.869  1.00 24.52           C  
ATOM   3040  O   VAL D  47     -27.586 -10.354 -16.789  1.00 22.93           O  
ATOM   3041  CB  VAL D  47     -27.551  -9.980 -13.442  1.00 23.49           C  
ATOM   3042  CG1 VAL D  47     -27.781 -10.697 -12.100  1.00 28.11           C  
ATOM   3043  CG2 VAL D  47     -26.062 -10.018 -13.837  1.00 22.53           C  
ATOM   3044  N   GLY D  48     -28.738  -8.613 -15.938  1.00 23.41           N  
ATOM   3045  CA  GLY D  48     -28.486  -7.731 -17.059  1.00 26.43           C  
ATOM   3046  C   GLY D  48     -29.485  -7.855 -18.196  1.00 32.45           C  
ATOM   3047  O   GLY D  48     -30.475  -8.597 -18.125  1.00 25.11           O  
ATOM   3048  N   ASN D  49     -29.215  -7.091 -19.250  1.00 25.55           N  
ATOM   3049  CA  ASN D  49     -30.049  -7.081 -20.449  1.00 22.36           C  
ATOM   3050  C   ASN D  49     -29.680  -8.277 -21.307  1.00 26.34           C  
ATOM   3051  O   ASN D  49     -28.945  -8.153 -22.299  1.00 28.57           O  
ATOM   3052  CB  ASN D  49     -29.819  -5.770 -21.193  1.00 29.42           C  
ATOM   3053  CG  ASN D  49     -30.753  -5.588 -22.374  1.00 32.16           C  
ATOM   3054  OD1 ASN D  49     -31.553  -6.468 -22.709  1.00 41.14           O  
ATOM   3055  ND2 ASN D  49     -30.654  -4.430 -23.011  1.00 29.00           N  
ATOM   3056  N   ALA D  50     -30.166  -9.447 -20.895  1.00 24.05           N  
ATOM   3057  CA  ALA D  50     -29.737 -10.709 -21.490  1.00 22.39           C  
ATOM   3058  C   ALA D  50     -30.776 -11.805 -21.318  1.00 26.36           C  
ATOM   3059  O   ALA D  50     -31.363 -11.950 -20.247  1.00 27.18           O  
ATOM   3060  CB  ALA D  50     -28.402 -11.146 -20.885  1.00 34.51           C  
ATOM   3061  N   GLU D  51     -31.009 -12.567 -22.381  1.00 30.20           N  
ATOM   3062  CA  GLU D  51     -31.952 -13.681 -22.339  1.00 29.01           C  
ATOM   3063  C   GLU D  51     -31.395 -14.854 -23.126  1.00 24.83           C  
ATOM   3064  O   GLU D  51     -30.903 -14.677 -24.240  1.00 25.86           O  
ATOM   3065  CB  GLU D  51     -33.306 -13.248 -22.922  1.00 32.37           C  
ATOM   3066  CG  GLU D  51     -34.398 -14.309 -22.860  1.00 55.73           C  
ATOM   3067  CD  GLU D  51     -35.580 -14.003 -23.776  1.00 55.61           C  
ATOM   3068  OE1 GLU D  51     -35.701 -12.846 -24.239  1.00 35.88           O  
ATOM   3069  OE2 GLU D  51     -36.385 -14.924 -24.036  1.00 49.66           O  
ATOM   3070  N  ASER D  52     -31.467 -16.041 -22.534  0.37 21.84           N  
ATOM   3071  CA ASER D  52     -31.014 -17.273 -23.174  0.37 22.10           C  
ATOM   3072  C  ASER D  52     -29.498 -17.276 -23.347  0.37 22.69           C  
ATOM   3073  O  ASER D  52     -28.799 -16.479 -22.726  0.37 22.52           O  
ATOM   3074  CB ASER D  52     -31.694 -17.471 -24.533  0.37 36.35           C  
ATOM   3075  OG ASER D  52     -31.583 -18.817 -24.961  0.37 29.48           O  
ATOM   3076  N  BSER D  52     -31.486 -16.050 -22.556  0.63 21.74           N  
ATOM   3077  CA BSER D  52     -31.037 -17.275 -23.218  0.63 22.01           C  
ATOM   3078  C  BSER D  52     -29.514 -17.279 -23.352  0.63 22.63           C  
ATOM   3079  O  BSER D  52     -28.833 -16.490 -22.704  0.63 22.33           O  
ATOM   3080  CB BSER D  52     -31.672 -17.444 -24.610  0.63 36.49           C  
ATOM   3081  OG BSER D  52     -33.055 -17.139 -24.606  0.63 43.67           O  
ATOM   3082  N   ARG D  53     -29.009 -18.184 -24.188  1.00 21.38           N  
ATOM   3083  CA  ARG D  53     -27.579 -18.366 -24.408  1.00 17.78           C  
ATOM   3084  C   ARG D  53     -26.960 -17.391 -25.394  1.00 20.36           C  
ATOM   3085  O   ARG D  53     -27.569 -17.028 -26.407  1.00 20.52           O  
ATOM   3086  CB  ARG D  53     -27.301 -19.796 -24.876  1.00 18.33           C  
ATOM   3087  CG  ARG D  53     -27.379 -20.830 -23.763  1.00 29.22           C  
ATOM   3088  CD  ARG D  53     -27.386 -22.256 -24.301  1.00 34.89           C  
ATOM   3089  NE  ARG D  53     -27.618 -23.211 -23.222  1.00 34.58           N  
ATOM   3090  CZ  ARG D  53     -27.769 -24.520 -23.385  1.00 50.15           C  
ATOM   3091  NH1 ARG D  53     -27.723 -25.060 -24.596  1.00 35.97           N  
ATOM   3092  NH2 ARG D  53     -27.973 -25.291 -22.324  1.00 45.79           N  
ATOM   3093  N   TYR D  54     -25.718 -17.008 -25.095  1.00 18.71           N  
ATOM   3094  CA  TYR D  54     -24.910 -16.195 -26.005  1.00 17.84           C  
ATOM   3095  C   TYR D  54     -23.646 -16.971 -26.323  1.00 15.38           C  
ATOM   3096  O   TYR D  54     -23.141 -17.727 -25.488  1.00 16.60           O  
ATOM   3097  CB  TYR D  54     -24.553 -14.840 -25.375  1.00 12.89           C  
ATOM   3098  CG  TYR D  54     -25.748 -13.986 -25.114  1.00 15.15           C  
ATOM   3099  CD1 TYR D  54     -26.553 -14.231 -24.016  1.00 15.24           C  
ATOM   3100  CD2 TYR D  54     -26.091 -12.942 -25.960  1.00 17.21           C  
ATOM   3101  CE1 TYR D  54     -27.670 -13.470 -23.766  1.00 16.58           C  
ATOM   3102  CE2 TYR D  54     -27.211 -12.174 -25.728  1.00 18.30           C  
ATOM   3103  CZ  TYR D  54     -28.007 -12.438 -24.631  1.00 19.62           C  
ATOM   3104  OH  TYR D  54     -29.139 -11.666 -24.389  1.00 20.12           O  
ATOM   3105  N   VAL D  55     -23.137 -16.785 -27.537  1.00 14.42           N  
ATOM   3106  CA  VAL D  55     -21.872 -17.389 -27.968  1.00 14.26           C  
ATOM   3107  C   VAL D  55     -20.695 -16.750 -27.215  1.00 10.60           C  
ATOM   3108  O   VAL D  55     -20.675 -15.525 -26.992  1.00 14.31           O  
ATOM   3109  CB  VAL D  55     -21.672 -17.156 -29.470  1.00 18.15           C  
ATOM   3110  CG1 VAL D  55     -20.340 -17.661 -29.935  1.00 17.54           C  
ATOM   3111  CG2 VAL D  55     -22.848 -17.790 -30.280  1.00 18.61           C  
ATOM   3112  N   LEU D  56     -19.763 -17.575 -26.782  1.00 13.89           N  
ATOM   3113  CA  LEU D  56     -18.482 -17.063 -26.307  1.00 12.37           C  
ATOM   3114  C   LEU D  56     -17.321 -17.712 -27.037  1.00 16.33           C  
ATOM   3115  O   LEU D  56     -17.411 -18.847 -27.528  1.00 15.37           O  
ATOM   3116  CB  LEU D  56     -18.328 -17.294 -24.807  1.00 15.80           C  
ATOM   3117  CG  LEU D  56     -18.168 -18.753 -24.403  1.00 12.78           C  
ATOM   3118  CD1 LEU D  56     -16.708 -19.172 -24.354  1.00 14.94           C  
ATOM   3119  CD2 LEU D  56     -18.795 -19.041 -23.060  1.00 18.49           C  
ATOM   3120  N  ATHR D  57     -16.205 -16.991 -27.051  0.44 14.33           N  
ATOM   3121  CA ATHR D  57     -14.951 -17.490 -27.571  0.44 11.70           C  
ATOM   3122  C  ATHR D  57     -13.822 -16.884 -26.732  0.44 11.72           C  
ATOM   3123  O  ATHR D  57     -13.952 -15.781 -26.199  0.44 12.45           O  
ATOM   3124  CB ATHR D  57     -14.767 -17.148 -29.066  0.44 16.74           C  
ATOM   3125  OG1ATHR D  57     -13.582 -17.775 -29.559  0.44 17.88           O  
ATOM   3126  CG2ATHR D  57     -14.689 -15.649 -29.256  0.44 13.67           C  
ATOM   3127  N  BTHR D  57     -16.211 -16.980 -27.139  0.56 14.51           N  
ATOM   3128  CA BTHR D  57     -14.937 -17.547 -27.564  0.56 11.82           C  
ATOM   3129  C  BTHR D  57     -13.829 -16.902 -26.731  0.56 11.66           C  
ATOM   3130  O  BTHR D  57     -13.978 -15.793 -26.212  0.56 12.45           O  
ATOM   3131  CB BTHR D  57     -14.631 -17.368 -29.083  0.56 13.55           C  
ATOM   3132  OG1BTHR D  57     -14.451 -15.983 -29.363  0.56 14.46           O  
ATOM   3133  CG2BTHR D  57     -15.777 -17.911 -29.925  0.56 15.04           C  
ATOM   3134  N   GLY D  58     -12.717 -17.601 -26.614  1.00 12.86           N  
ATOM   3135  CA  GLY D  58     -11.610 -17.130 -25.806  1.00 11.75           C  
ATOM   3136  C   GLY D  58     -10.411 -18.012 -26.008  1.00 11.97           C  
ATOM   3137  O   GLY D  58     -10.351 -18.822 -26.952  1.00 12.71           O  
ATOM   3138  N   ARG D  59      -9.440 -17.869 -25.121  1.00 12.22           N  
ATOM   3139  CA  ARG D  59      -8.176 -18.587 -25.204  1.00 12.98           C  
ATOM   3140  C   ARG D  59      -7.759 -18.963 -23.786  1.00 13.61           C  
ATOM   3141  O   ARG D  59      -8.122 -18.273 -22.840  1.00 13.43           O  
ATOM   3142  CB  ARG D  59      -7.067 -17.715 -25.807  1.00 12.81           C  
ATOM   3143  CG  ARG D  59      -7.347 -17.130 -27.177  1.00 12.69           C  
ATOM   3144  CD  ARG D  59      -7.319 -18.200 -28.294  1.00 14.31           C  
ATOM   3145  NE  ARG D  59      -5.988 -18.813 -28.377  1.00 13.46           N  
ATOM   3146  CZ  ARG D  59      -5.724 -19.954 -29.002  1.00 16.44           C  
ATOM   3147  NH1 ARG D  59      -6.692 -20.573 -29.689  1.00 15.18           N  
ATOM   3148  NH2 ARG D  59      -4.489 -20.418 -28.991  1.00 18.81           N  
ATOM   3149  N   TYR D  60      -6.985 -20.029 -23.652  1.00 15.29           N  
ATOM   3150  CA  TYR D  60      -6.367 -20.383 -22.381  1.00 15.54           C  
ATOM   3151  C   TYR D  60      -4.955 -20.915 -22.616  1.00 14.37           C  
ATOM   3152  O   TYR D  60      -4.598 -21.321 -23.733  1.00 15.73           O  
ATOM   3153  CB  TYR D  60      -7.220 -21.432 -21.645  1.00 14.84           C  
ATOM   3154  CG  TYR D  60      -7.083 -22.838 -22.187  1.00 17.54           C  
ATOM   3155  CD1 TYR D  60      -7.689 -23.196 -23.386  1.00 19.05           C  
ATOM   3156  CD2 TYR D  60      -6.338 -23.807 -21.493  1.00 17.47           C  
ATOM   3157  CE1 TYR D  60      -7.549 -24.483 -23.893  1.00 20.09           C  
ATOM   3158  CE2 TYR D  60      -6.206 -25.105 -21.991  1.00 19.91           C  
ATOM   3159  CZ  TYR D  60      -6.811 -25.427 -23.183  1.00 21.85           C  
ATOM   3160  OH  TYR D  60      -6.669 -26.711 -23.682  1.00 29.73           O  
ATOM   3161  N   ASP D  61      -4.155 -20.939 -21.566  1.00 15.12           N  
ATOM   3162  CA  ASP D  61      -2.801 -21.489 -21.632  1.00 15.69           C  
ATOM   3163  C   ASP D  61      -2.887 -23.010 -21.609  1.00 15.88           C  
ATOM   3164  O   ASP D  61      -3.241 -23.599 -20.600  1.00 18.84           O  
ATOM   3165  CB  ASP D  61      -2.001 -20.969 -20.439  1.00 16.01           C  
ATOM   3166  CG  ASP D  61      -0.596 -21.520 -20.368  1.00 21.05           C  
ATOM   3167  OD1 ASP D  61      -0.179 -22.306 -21.263  1.00 17.10           O  
ATOM   3168  OD2 ASP D  61       0.112 -21.121 -19.412  1.00 18.58           O  
ATOM   3169  N   SER D  62      -2.610 -23.642 -22.751  1.00 20.70           N  
ATOM   3170  CA  SER D  62      -2.754 -25.088 -22.860  1.00 23.10           C  
ATOM   3171  C   SER D  62      -1.543 -25.839 -22.303  1.00 21.92           C  
ATOM   3172  O   SER D  62      -1.542 -27.072 -22.266  1.00 23.43           O  
ATOM   3173  CB  SER D  62      -3.002 -25.478 -24.316  1.00 23.71           C  
ATOM   3174  OG  SER D  62      -1.936 -25.025 -25.110  1.00 24.04           O  
ATOM   3175  N   ALA D  63      -0.535 -25.105 -21.844  1.00 20.52           N  
ATOM   3176  CA  ALA D  63       0.649 -25.712 -21.230  1.00 22.68           C  
ATOM   3177  C   ALA D  63       1.091 -24.942 -19.986  1.00 19.90           C  
ATOM   3178  O   ALA D  63       2.147 -24.321 -19.973  1.00 20.27           O  
ATOM   3179  CB  ALA D  63       1.754 -25.773 -22.233  1.00 22.13           C  
ATOM   3180  N   PRO D  64       0.245 -24.957 -18.944  1.00 19.59           N  
ATOM   3181  CA  PRO D  64       0.510 -24.122 -17.767  1.00 20.48           C  
ATOM   3182  C   PRO D  64       1.764 -24.535 -16.997  1.00 23.57           C  
ATOM   3183  O   PRO D  64       2.337 -25.598 -17.244  1.00 25.88           O  
ATOM   3184  CB  PRO D  64      -0.751 -24.303 -16.914  1.00 23.85           C  
ATOM   3185  CG  PRO D  64      -1.319 -25.623 -17.330  1.00 25.41           C  
ATOM   3186  CD  PRO D  64      -1.004 -25.721 -18.815  1.00 20.51           C  
ATOM   3187  N   ALA D  65       2.203 -23.660 -16.109  1.00 25.87           N  
ATOM   3188  CA  ALA D  65       3.273 -23.983 -15.185  1.00 27.10           C  
ATOM   3189  C   ALA D  65       2.904 -25.189 -14.343  1.00 24.86           C  
ATOM   3190  O   ALA D  65       1.731 -25.524 -14.170  1.00 22.55           O  
ATOM   3191  CB  ALA D  65       3.574 -22.796 -14.295  1.00 33.09           C  
ATOM   3192  N   THR D  66       3.941 -25.844 -13.829  1.00 36.52           N  
ATOM   3193  CA  THR D  66       3.786 -27.015 -12.986  1.00 38.19           C  
ATOM   3194  C   THR D  66       4.295 -26.687 -11.582  1.00 41.59           C  
ATOM   3195  O   THR D  66       4.511 -27.578 -10.755  1.00 44.20           O  
ATOM   3196  CB  THR D  66       4.571 -28.202 -13.565  1.00 43.14           C  
ATOM   3197  OG1 THR D  66       5.930 -27.808 -13.799  1.00 46.68           O  
ATOM   3198  CG2 THR D  66       3.944 -28.654 -14.880  1.00 44.50           C  
ATOM   3199  N   ASP D  67       4.462 -25.396 -11.316  1.00 30.48           N  
ATOM   3200  CA  ASP D  67       4.993 -24.928 -10.036  1.00 24.36           C  
ATOM   3201  C   ASP D  67       3.921 -24.579  -9.018  1.00 27.18           C  
ATOM   3202  O   ASP D  67       4.224 -23.922  -8.020  1.00 27.95           O  
ATOM   3203  CB  ASP D  67       5.860 -23.696 -10.262  1.00 25.47           C  
ATOM   3204  CG  ASP D  67       5.061 -22.508 -10.762  1.00 44.02           C  
ATOM   3205  OD1 ASP D  67       3.851 -22.669 -11.054  1.00 28.51           O  
ATOM   3206  OD2 ASP D  67       5.651 -21.414 -10.866  1.00 34.36           O  
ATOM   3207  N   GLY D  68       2.677 -24.983  -9.270  1.00 30.44           N  
ATOM   3208  CA  GLY D  68       1.578 -24.680  -8.367  1.00 30.82           C  
ATOM   3209  C   GLY D  68       0.698 -23.507  -8.793  1.00 27.70           C  
ATOM   3210  O   GLY D  68      -0.292 -23.200  -8.128  1.00 27.08           O  
ATOM   3211  N   SER D  69       1.056 -22.860  -9.899  1.00 22.29           N  
ATOM   3212  CA  SER D  69       0.275 -21.749 -10.452  1.00 17.11           C  
ATOM   3213  C   SER D  69      -1.030 -22.187 -11.137  1.00 18.96           C  
ATOM   3214  O   SER D  69      -1.151 -23.297 -11.673  1.00 19.12           O  
ATOM   3215  CB  SER D  69       1.121 -20.987 -11.472  1.00 28.33           C  
ATOM   3216  OG  SER D  69       2.264 -20.421 -10.865  1.00 28.71           O  
ATOM   3217  N   GLY D  70      -1.995 -21.277 -11.158  1.00 17.98           N  
ATOM   3218  CA  GLY D  70      -3.219 -21.475 -11.918  1.00 15.72           C  
ATOM   3219  C   GLY D  70      -2.987 -21.372 -13.433  1.00 16.73           C  
ATOM   3220  O   GLY D  70      -1.885 -21.073 -13.892  1.00 14.03           O  
ATOM   3221  N   THR D  71      -4.046 -21.616 -14.195  1.00 16.26           N  
ATOM   3222  CA  THR D  71      -3.972 -21.611 -15.660  1.00 15.72           C  
ATOM   3223  C   THR D  71      -4.674 -20.371 -16.193  1.00 13.02           C  
ATOM   3224  O   THR D  71      -5.875 -20.230 -16.013  1.00 14.32           O  
ATOM   3225  CB  THR D  71      -4.657 -22.863 -16.228  1.00 16.90           C  
ATOM   3226  OG1 THR D  71      -3.983 -24.026 -15.716  1.00 19.53           O  
ATOM   3227  CG2 THR D  71      -4.643 -22.866 -17.775  1.00 16.86           C  
ATOM   3228  N   ALA D  72      -3.912 -19.488 -16.819  1.00 15.28           N  
ATOM   3229  CA  ALA D  72      -4.427 -18.217 -17.318  1.00 13.35           C  
ATOM   3230  C   ALA D  72      -5.405 -18.446 -18.465  1.00 14.76           C  
ATOM   3231  O   ALA D  72      -5.186 -19.321 -19.320  1.00 14.62           O  
ATOM   3232  CB  ALA D  72      -3.286 -17.346 -17.772  1.00 15.10           C  
ATOM   3233  N   LEU D  73      -6.470 -17.655 -18.487  1.00 11.74           N  
ATOM   3234  CA  LEU D  73      -7.468 -17.760 -19.548  1.00 12.30           C  
ATOM   3235  C   LEU D  73      -8.270 -16.457 -19.698  1.00 13.40           C  
ATOM   3236  O   LEU D  73      -8.198 -15.559 -18.840  1.00 12.99           O  
ATOM   3237  CB  LEU D  73      -8.369 -18.978 -19.298  1.00 12.88           C  
ATOM   3238  CG  LEU D  73      -9.011 -19.040 -17.896  1.00 26.96           C  
ATOM   3239  CD1 LEU D  73     -10.140 -18.042 -17.712  1.00 26.35           C  
ATOM   3240  CD2 LEU D  73      -9.528 -20.438 -17.618  1.00 29.58           C  
ATOM   3241  N   GLY D  74      -9.033 -16.342 -20.783  1.00 13.26           N  
ATOM   3242  CA  GLY D  74      -9.967 -15.246 -20.931  1.00 10.48           C  
ATOM   3243  C   GLY D  74     -10.984 -15.573 -21.998  1.00 11.01           C  
ATOM   3244  O   GLY D  74     -10.724 -16.422 -22.868  1.00 12.24           O  
ATOM   3245  N   TRP D  75     -12.146 -14.934 -21.946  1.00 10.15           N  
ATOM   3246  CA  TRP D  75     -13.156 -15.086 -22.991  1.00 11.82           C  
ATOM   3247  C   TRP D  75     -14.036 -13.864 -23.133  1.00 11.09           C  
ATOM   3248  O   TRP D  75     -14.073 -12.996 -22.228  1.00 10.24           O  
ATOM   3249  CB  TRP D  75     -13.994 -16.352 -22.764  1.00 14.15           C  
ATOM   3250  CG  TRP D  75     -14.960 -16.277 -21.630  1.00 12.88           C  
ATOM   3251  CD1 TRP D  75     -16.253 -15.922 -21.721  1.00 13.27           C  
ATOM   3252  CD2 TRP D  75     -14.720 -16.617 -20.255  1.00 13.07           C  
ATOM   3253  NE1 TRP D  75     -16.854 -15.985 -20.477  1.00 13.70           N  
ATOM   3254  CE2 TRP D  75     -15.925 -16.393 -19.560  1.00 10.40           C  
ATOM   3255  CE3 TRP D  75     -13.604 -17.051 -19.546  1.00 14.65           C  
ATOM   3256  CZ2 TRP D  75     -16.052 -16.633 -18.178  1.00 12.04           C  
ATOM   3257  CZ3 TRP D  75     -13.741 -17.277 -18.150  1.00 11.87           C  
ATOM   3258  CH2 TRP D  75     -14.956 -17.050 -17.506  1.00 14.28           C  
ATOM   3259  N   THR D  76     -14.780 -13.799 -24.246  1.00  9.67           N  
ATOM   3260  CA  THR D  76     -15.614 -12.660 -24.548  1.00  9.18           C  
ATOM   3261  C   THR D  76     -17.007 -13.138 -24.903  1.00 12.76           C  
ATOM   3262  O   THR D  76     -17.140 -14.167 -25.568  1.00 11.67           O  
ATOM   3263  CB  THR D  76     -15.099 -11.875 -25.812  1.00 14.14           C  
ATOM   3264  OG1 THR D  76     -13.747 -11.475 -25.588  1.00 10.96           O  
ATOM   3265  CG2 THR D  76     -15.938 -10.629 -26.118  1.00 11.11           C  
ATOM   3266  N   VAL D  77     -18.016 -12.400 -24.455  1.00 10.00           N  
ATOM   3267  CA  VAL D  77     -19.397 -12.517 -24.945  1.00  8.62           C  
ATOM   3268  C   VAL D  77     -19.803 -11.156 -25.433  1.00 10.61           C  
ATOM   3269  O   VAL D  77     -19.709 -10.164 -24.696  1.00 12.50           O  
ATOM   3270  CB  VAL D  77     -20.341 -12.931 -23.786  1.00 12.50           C  
ATOM   3271  CG1 VAL D  77     -21.813 -12.845 -24.204  1.00 13.38           C  
ATOM   3272  CG2 VAL D  77     -20.011 -14.343 -23.279  1.00 13.68           C  
ATOM   3273  N   ALA D  78     -20.238 -11.083 -26.686  1.00 11.52           N  
ATOM   3274  CA  ALA D  78     -21.012  -9.931 -27.173  1.00 10.89           C  
ATOM   3275  C   ALA D  78     -22.488 -10.239 -26.897  1.00 12.73           C  
ATOM   3276  O   ALA D  78     -22.974 -11.311 -27.273  1.00 13.43           O  
ATOM   3277  CB  ALA D  78     -20.813  -9.696 -28.691  1.00 12.46           C  
ATOM   3278  N   TRP D  79     -23.172  -9.297 -26.265  1.00 12.51           N  
ATOM   3279  CA  TRP D  79     -24.532  -9.524 -25.751  1.00 12.06           C  
ATOM   3280  C   TRP D  79     -25.609  -9.348 -26.820  1.00 15.97           C  
ATOM   3281  O   TRP D  79     -26.600  -8.646 -26.610  1.00 15.74           O  
ATOM   3282  CB  TRP D  79     -24.775  -8.609 -24.542  1.00 13.76           C  
ATOM   3283  CG  TRP D  79     -23.863  -8.938 -23.389  1.00 12.35           C  
ATOM   3284  CD1 TRP D  79     -22.788  -8.202 -22.944  1.00 14.45           C  
ATOM   3285  CD2 TRP D  79     -23.875 -10.139 -22.602  1.00 14.34           C  
ATOM   3286  NE1 TRP D  79     -22.166  -8.857 -21.907  1.00 12.80           N  
ATOM   3287  CE2 TRP D  79     -22.798 -10.055 -21.686  1.00 12.48           C  
ATOM   3288  CE3 TRP D  79     -24.697 -11.270 -22.564  1.00 15.97           C  
ATOM   3289  CZ2 TRP D  79     -22.547 -11.034 -20.737  1.00 15.92           C  
ATOM   3290  CZ3 TRP D  79     -24.434 -12.253 -21.623  1.00 14.86           C  
ATOM   3291  CH2 TRP D  79     -23.370 -12.127 -20.717  1.00 17.57           C  
ATOM   3292  N   LYS D  80     -25.363  -9.962 -27.977  1.00 14.70           N  
ATOM   3293  CA  LYS D  80     -26.345 -10.094 -29.051  1.00 13.26           C  
ATOM   3294  C   LYS D  80     -26.546 -11.578 -29.306  1.00 12.77           C  
ATOM   3295  O   LYS D  80     -25.590 -12.339 -29.441  1.00 16.08           O  
ATOM   3296  CB  LYS D  80     -25.840  -9.433 -30.335  1.00 18.17           C  
ATOM   3297  CG  LYS D  80     -26.732  -9.698 -31.557  1.00 16.99           C  
ATOM   3298  CD  LYS D  80     -26.151  -9.093 -32.811  1.00 19.68           C  
ATOM   3299  CE  LYS D  80     -27.034  -9.399 -34.016  1.00 36.30           C  
ATOM   3300  NZ  LYS D  80     -27.173 -10.860 -34.252  1.00 39.57           N  
ATOM   3301  N   ASN D  81     -27.820 -11.982 -29.373  1.00 16.72           N  
ATOM   3302  CA  ASN D  81     -28.170 -13.316 -29.860  1.00 16.67           C  
ATOM   3303  C   ASN D  81     -29.423 -13.156 -30.710  1.00 20.46           C  
ATOM   3304  O   ASN D  81     -29.744 -12.038 -31.091  1.00 18.54           O  
ATOM   3305  CB  ASN D  81     -28.310 -14.341 -28.729  1.00 17.23           C  
ATOM   3306  CG  ASN D  81     -29.440 -14.028 -27.771  1.00 18.05           C  
ATOM   3307  OD1 ASN D  81     -30.270 -13.156 -28.017  1.00 17.18           O  
ATOM   3308  ND2 ASN D  81     -29.450 -14.739 -26.634  1.00 17.61           N  
ATOM   3309  N   ASN D  82     -30.148 -14.234 -30.989  1.00 22.00           N  
ATOM   3310  CA  ASN D  82     -31.312 -14.103 -31.875  1.00 23.29           C  
ATOM   3311  C   ASN D  82     -32.517 -13.447 -31.205  1.00 29.79           C  
ATOM   3312  O   ASN D  82     -33.492 -13.109 -31.878  1.00 36.53           O  
ATOM   3313  CB  ASN D  82     -31.688 -15.458 -32.481  1.00 28.87           C  
ATOM   3314  CG  ASN D  82     -30.564 -16.055 -33.304  1.00 32.50           C  
ATOM   3315  OD1 ASN D  82     -29.790 -15.335 -33.944  1.00 34.22           O  
ATOM   3316  ND2 ASN D  82     -30.453 -17.379 -33.274  1.00 50.13           N  
ATOM   3317  N   TYR D  83     -32.430 -13.249 -29.890  1.00 26.66           N  
ATOM   3318  CA  TYR D  83     -33.544 -12.718 -29.099  1.00 26.81           C  
ATOM   3319  C   TYR D  83     -33.364 -11.267 -28.667  1.00 25.95           C  
ATOM   3320  O   TYR D  83     -34.309 -10.493 -28.711  1.00 27.40           O  
ATOM   3321  CB  TYR D  83     -33.762 -13.564 -27.845  1.00 25.54           C  
ATOM   3322  CG  TYR D  83     -33.885 -15.050 -28.085  1.00 29.04           C  
ATOM   3323  CD1 TYR D  83     -35.009 -15.583 -28.697  1.00 51.97           C  
ATOM   3324  CD2 TYR D  83     -32.895 -15.921 -27.675  1.00 35.84           C  
ATOM   3325  CE1 TYR D  83     -35.132 -16.946 -28.907  1.00 51.17           C  
ATOM   3326  CE2 TYR D  83     -33.007 -17.283 -27.879  1.00 50.82           C  
ATOM   3327  CZ  TYR D  83     -34.126 -17.792 -28.496  1.00 40.59           C  
ATOM   3328  OH  TYR D  83     -34.233 -19.156 -28.695  1.00 33.48           O  
ATOM   3329  N   ARG D  84     -32.153 -10.901 -28.232  1.00 21.90           N  
ATOM   3330  CA  ARG D  84     -31.904  -9.578 -27.672  1.00 23.94           C  
ATOM   3331  C   ARG D  84     -30.537  -9.053 -28.110  1.00 18.57           C  
ATOM   3332  O   ARG D  84     -29.657  -9.836 -28.463  1.00 19.14           O  
ATOM   3333  CB  ARG D  84     -31.933  -9.637 -26.142  1.00 25.24           C  
ATOM   3334  CG  ARG D  84     -33.255 -10.081 -25.575  1.00 46.79           C  
ATOM   3335  CD  ARG D  84     -33.361  -9.809 -24.087  1.00 31.21           C  
ATOM   3336  NE  ARG D  84     -34.721 -10.068 -23.628  1.00 58.88           N  
ATOM   3337  CZ  ARG D  84     -35.720  -9.193 -23.706  1.00 50.92           C  
ATOM   3338  NH1 ARG D  84     -35.519  -7.982 -24.213  1.00 74.09           N  
ATOM   3339  NH2 ARG D  84     -36.926  -9.528 -23.271  1.00 59.78           N  
ATOM   3340  N   ASN D  85     -30.394  -7.730 -28.095  1.00 17.25           N  
ATOM   3341  CA  ASN D  85     -29.092  -7.099 -28.315  1.00 18.79           C  
ATOM   3342  C   ASN D  85     -28.892  -5.916 -27.381  1.00 18.01           C  
ATOM   3343  O   ASN D  85     -29.565  -4.901 -27.498  1.00 21.00           O  
ATOM   3344  CB  ASN D  85     -28.963  -6.627 -29.761  1.00 18.00           C  
ATOM   3345  CG  ASN D  85     -27.541  -6.205 -30.113  1.00 15.22           C  
ATOM   3346  OD1 ASN D  85     -26.680  -6.115 -29.237  1.00 16.30           O  
ATOM   3347  ND2 ASN D  85     -27.282  -5.963 -31.391  1.00 16.62           N  
ATOM   3348  N   ALA D  86     -27.927  -6.038 -26.466  1.00 14.89           N  
ATOM   3349  CA  ALA D  86     -27.651  -4.985 -25.494  1.00 18.49           C  
ATOM   3350  C   ALA D  86     -26.533  -4.018 -25.935  1.00 15.07           C  
ATOM   3351  O   ALA D  86     -26.157  -3.126 -25.179  1.00 17.80           O  
ATOM   3352  CB  ALA D  86     -27.290  -5.596 -24.154  1.00 17.29           C  
ATOM   3353  N   HIS D  87     -26.024  -4.181 -27.156  1.00 13.65           N  
ATOM   3354  CA  HIS D  87     -24.985  -3.319 -27.699  1.00 16.08           C  
ATOM   3355  C   HIS D  87     -23.848  -3.202 -26.713  1.00 17.50           C  
ATOM   3356  O   HIS D  87     -23.430  -2.119 -26.348  1.00 15.28           O  
ATOM   3357  CB  HIS D  87     -25.564  -1.963 -28.089  1.00 17.14           C  
ATOM   3358  CG  HIS D  87     -26.703  -2.076 -29.060  1.00 16.23           C  
ATOM   3359  ND1 HIS D  87     -26.601  -2.778 -30.244  1.00 17.37           N  
ATOM   3360  CD2 HIS D  87     -27.977  -1.619 -29.000  1.00 18.33           C  
ATOM   3361  CE1 HIS D  87     -27.762  -2.740 -30.877  1.00 15.01           C  
ATOM   3362  NE2 HIS D  87     -28.610  -2.038 -30.145  1.00 19.92           N  
ATOM   3363  N  ASER D  88     -23.396  -4.367 -26.264  0.41 13.39           N  
ATOM   3364  CA ASER D  88     -22.370  -4.484 -25.230  0.41 12.48           C  
ATOM   3365  C  ASER D  88     -21.562  -5.752 -25.412  0.41 11.63           C  
ATOM   3366  O  ASER D  88     -21.958  -6.661 -26.134  0.41 12.94           O  
ATOM   3367  CB ASER D  88     -23.009  -4.548 -23.842  0.41 12.58           C  
ATOM   3368  OG ASER D  88     -23.634  -3.335 -23.494  0.41 12.66           O  
ATOM   3369  N  BSER D  88     -23.349  -4.350 -26.301  0.59 13.32           N  
ATOM   3370  CA BSER D  88     -22.272  -4.394 -25.323  0.59 11.84           C  
ATOM   3371  C  BSER D  88     -21.604  -5.751 -25.340  0.59 11.48           C  
ATOM   3372  O  BSER D  88     -22.123  -6.710 -25.898  0.59 12.96           O  
ATOM   3373  CB BSER D  88     -22.809  -4.079 -23.922  0.59 14.77           C  
ATOM   3374  OG BSER D  88     -23.763  -5.035 -23.494  0.59 15.90           O  
ATOM   3375  N   ALA D  89     -20.421  -5.805 -24.728  1.00 11.67           N  
ATOM   3376  CA  ALA D  89     -19.596  -7.005 -24.668  1.00 10.35           C  
ATOM   3377  C   ALA D  89     -18.865  -7.024 -23.343  1.00 11.32           C  
ATOM   3378  O   ALA D  89     -18.407  -5.981 -22.853  1.00 13.26           O  
ATOM   3379  CB  ALA D  89     -18.584  -7.051 -25.826  1.00 11.44           C  
ATOM   3380  N   THR D  90     -18.786  -8.222 -22.772  1.00 10.20           N  
ATOM   3381  CA  THR D  90     -18.005  -8.462 -21.561  1.00 10.09           C  
ATOM   3382  C   THR D  90     -16.841  -9.360 -21.887  1.00 10.33           C  
ATOM   3383  O   THR D  90     -16.964 -10.341 -22.640  1.00 10.63           O  
ATOM   3384  CB  THR D  90     -18.829  -9.176 -20.502  1.00 12.64           C  
ATOM   3385  OG1 THR D  90     -19.940  -8.351 -20.164  1.00 13.86           O  
ATOM   3386  CG2 THR D  90     -17.995  -9.409 -19.264  1.00 11.77           C  
ATOM   3387  N   THR D  91     -15.663  -9.032 -21.332  1.00  9.77           N  
ATOM   3388  CA  THR D  91     -14.542  -9.927 -21.312  1.00 10.46           C  
ATOM   3389  C   THR D  91     -14.174 -10.317 -19.887  1.00 10.04           C  
ATOM   3390  O   THR D  91     -14.080  -9.450 -18.999  1.00 12.18           O  
ATOM   3391  CB  THR D  91     -13.285  -9.312 -21.973  1.00 10.19           C  
ATOM   3392  OG1 THR D  91     -12.823  -8.157 -21.245  1.00 11.85           O  
ATOM   3393  CG2 THR D  91     -13.580  -8.869 -23.361  1.00 13.38           C  
ATOM   3394  N   TRP D  92     -13.977 -11.613 -19.664  1.00 10.06           N  
ATOM   3395  CA  TRP D  92     -13.488 -12.136 -18.400  1.00  9.82           C  
ATOM   3396  C   TRP D  92     -12.036 -12.524 -18.570  1.00 10.14           C  
ATOM   3397  O   TRP D  92     -11.676 -13.226 -19.522  1.00 10.38           O  
ATOM   3398  CB  TRP D  92     -14.295 -13.372 -17.972  1.00  9.24           C  
ATOM   3399  CG  TRP D  92     -15.716 -13.154 -17.572  1.00 11.21           C  
ATOM   3400  CD1 TRP D  92     -16.221 -13.120 -16.292  1.00 13.05           C  
ATOM   3401  CD2 TRP D  92     -16.843 -13.034 -18.439  1.00 11.44           C  
ATOM   3402  NE1 TRP D  92     -17.588 -12.976 -16.317  1.00 11.72           N  
ATOM   3403  CE2 TRP D  92     -17.992 -12.918 -17.628  1.00  9.77           C  
ATOM   3404  CE3 TRP D  92     -16.994 -13.020 -19.830  1.00 12.91           C  
ATOM   3405  CZ2 TRP D  92     -19.255 -12.788 -18.163  1.00 11.73           C  
ATOM   3406  CZ3 TRP D  92     -18.253 -12.890 -20.356  1.00 12.77           C  
ATOM   3407  CH2 TRP D  92     -19.370 -12.777 -19.526  1.00 12.21           C  
ATOM   3408  N   SER D  93     -11.189 -12.086 -17.636  1.00 10.21           N  
ATOM   3409  CA  SER D  93      -9.776 -12.418 -17.628  1.00 11.40           C  
ATOM   3410  C   SER D  93      -9.496 -13.041 -16.267  1.00 13.20           C  
ATOM   3411  O   SER D  93      -9.886 -12.470 -15.257  1.00 12.91           O  
ATOM   3412  CB  SER D  93      -8.986 -11.132 -17.779  1.00 10.57           C  
ATOM   3413  OG  SER D  93      -7.596 -11.366 -17.714  1.00 12.18           O  
ATOM   3414  N   GLY D  94      -8.884 -14.219 -16.223  1.00 11.68           N  
ATOM   3415  CA  GLY D  94      -8.640 -14.849 -14.938  1.00 11.45           C  
ATOM   3416  C   GLY D  94      -7.793 -16.087 -15.015  1.00 12.61           C  
ATOM   3417  O   GLY D  94      -6.977 -16.243 -15.919  1.00 11.35           O  
ATOM   3418  N   GLN D  95      -7.967 -16.962 -14.025  1.00 14.88           N  
ATOM   3419  CA  GLN D  95      -7.228 -18.221 -13.993  1.00 13.32           C  
ATOM   3420  C   GLN D  95      -8.035 -19.349 -13.366  1.00 14.41           C  
ATOM   3421  O   GLN D  95      -8.864 -19.146 -12.468  1.00 14.07           O  
ATOM   3422  CB  GLN D  95      -5.876 -18.056 -13.292  1.00 14.57           C  
ATOM   3423  CG  GLN D  95      -5.971 -17.592 -11.844  1.00 16.53           C  
ATOM   3424  CD  GLN D  95      -4.602 -17.433 -11.208  1.00 17.46           C  
ATOM   3425  OE1 GLN D  95      -3.713 -18.247 -11.410  1.00 16.28           O  
ATOM   3426  NE2 GLN D  95      -4.414 -16.344 -10.460  1.00 18.22           N  
ATOM   3427  N   TYR D  96      -7.829 -20.527 -13.947  1.00 14.94           N  
ATOM   3428  CA  TYR D  96      -8.366 -21.768 -13.420  1.00 14.64           C  
ATOM   3429  C   TYR D  96      -7.442 -22.287 -12.328  1.00 16.47           C  
ATOM   3430  O   TYR D  96      -6.225 -22.357 -12.507  1.00 15.92           O  
ATOM   3431  CB  TYR D  96      -8.521 -22.779 -14.569  1.00 17.50           C  
ATOM   3432  CG  TYR D  96      -8.715 -24.205 -14.140  1.00 19.26           C  
ATOM   3433  CD1 TYR D  96      -7.637 -25.037 -13.933  1.00 21.56           C  
ATOM   3434  CD2 TYR D  96      -9.978 -24.712 -13.949  1.00 18.57           C  
ATOM   3435  CE1 TYR D  96      -7.821 -26.360 -13.537  1.00 21.39           C  
ATOM   3436  CE2 TYR D  96     -10.172 -26.032 -13.555  1.00 21.39           C  
ATOM   3437  CZ  TYR D  96      -9.092 -26.841 -13.368  1.00 24.02           C  
ATOM   3438  OH  TYR D  96      -9.286 -28.149 -12.980  1.00 30.97           O  
ATOM   3439  N   VAL D  97      -8.064 -22.606 -11.200  1.00 19.96           N  
ATOM   3440  CA  VAL D  97      -7.368 -23.106 -10.037  1.00 23.30           C  
ATOM   3441  C   VAL D  97      -7.951 -24.482  -9.749  1.00 24.11           C  
ATOM   3442  O   VAL D  97      -9.122 -24.627  -9.360  1.00 22.50           O  
ATOM   3443  CB  VAL D  97      -7.553 -22.140  -8.859  1.00 21.06           C  
ATOM   3444  CG1 VAL D  97      -6.706 -22.571  -7.669  1.00 21.87           C  
ATOM   3445  CG2 VAL D  97      -7.180 -20.722  -9.287  1.00 19.85           C  
ATOM   3446  N   GLY D  98      -7.140 -25.496 -10.021  1.00 32.50           N  
ATOM   3447  CA  GLY D  98      -7.481 -26.851  -9.655  1.00 48.70           C  
ATOM   3448  C   GLY D  98      -7.340 -26.944  -8.153  1.00 42.43           C  
ATOM   3449  O   GLY D  98      -6.377 -26.442  -7.571  1.00 60.77           O  
ATOM   3450  N   GLY D  99      -8.314 -27.564  -7.516  1.00 40.22           N  
ATOM   3451  CA  GLY D  99      -8.283 -27.692  -6.076  1.00 49.51           C  
ATOM   3452  C   GLY D  99      -9.265 -28.742  -5.628  1.00 39.80           C  
ATOM   3453  O   GLY D  99      -9.837 -29.462  -6.457  1.00 36.15           O  
ATOM   3454  N   ALA D 100      -9.435 -28.840  -4.313  1.00 55.77           N  
ATOM   3455  CA  ALA D 100     -10.475 -29.672  -3.736  1.00 55.50           C  
ATOM   3456  C   ALA D 100     -11.728 -29.428  -4.555  1.00 48.88           C  
ATOM   3457  O   ALA D 100     -12.272 -30.345  -5.152  1.00 35.89           O  
ATOM   3458  CB  ALA D 100     -10.697 -29.307  -2.273  1.00 60.68           C  
ATOM   3459  N   GLU D 101     -12.141 -28.166  -4.618  1.00 27.23           N  
ATOM   3460  CA  GLU D 101     -13.213 -27.737  -5.503  1.00 27.41           C  
ATOM   3461  C   GLU D 101     -12.618 -26.765  -6.509  1.00 22.80           C  
ATOM   3462  O   GLU D 101     -12.143 -25.689  -6.151  1.00 23.59           O  
ATOM   3463  CB  GLU D 101     -14.341 -27.087  -4.705  1.00 32.17           C  
ATOM   3464  CG  GLU D 101     -15.196 -28.118  -3.966  1.00 45.55           C  
ATOM   3465  CD  GLU D 101     -16.183 -27.505  -2.992  1.00 62.06           C  
ATOM   3466  OE1 GLU D 101     -16.738 -26.425  -3.290  1.00 67.53           O  
ATOM   3467  OE2 GLU D 101     -16.408 -28.118  -1.924  1.00 41.72           O  
ATOM   3468  N   ALA D 102     -12.640 -27.174  -7.770  1.00 28.44           N  
ATOM   3469  CA  ALA D 102     -12.055 -26.387  -8.838  1.00 23.53           C  
ATOM   3470  C   ALA D 102     -12.792 -25.058  -8.975  1.00 17.16           C  
ATOM   3471  O   ALA D 102     -13.974 -24.937  -8.686  1.00 20.88           O  
ATOM   3472  CB  ALA D 102     -12.081 -27.164 -10.127  1.00 29.24           C  
ATOM   3473  N   ARG D 103     -12.049 -24.054  -9.422  1.00 20.24           N  
ATOM   3474  CA  ARG D 103     -12.561 -22.692  -9.456  1.00 20.82           C  
ATOM   3475  C   ARG D 103     -11.954 -21.980 -10.657  1.00 15.64           C  
ATOM   3476  O   ARG D 103     -10.819 -22.274 -11.057  1.00 18.06           O  
ATOM   3477  CB  ARG D 103     -12.152 -21.974  -8.162  1.00 33.67           C  
ATOM   3478  CG  ARG D 103     -13.040 -20.824  -7.743  1.00 44.47           C  
ATOM   3479  CD  ARG D 103     -12.704 -20.368  -6.315  1.00 41.97           C  
ATOM   3480  NE  ARG D 103     -13.222 -21.278  -5.293  1.00 42.93           N  
ATOM   3481  CZ  ARG D 103     -14.450 -21.233  -4.778  1.00 45.47           C  
ATOM   3482  NH1 ARG D 103     -15.326 -20.322  -5.178  1.00 49.25           N  
ATOM   3483  NH2 ARG D 103     -14.808 -22.114  -3.853  1.00 68.87           N  
ATOM   3484  N   ILE D 104     -12.724 -21.065 -11.238  1.00 14.91           N  
ATOM   3485  CA  ILE D 104     -12.166 -20.073 -12.157  1.00 15.37           C  
ATOM   3486  C   ILE D 104     -12.404 -18.674 -11.571  1.00 13.38           C  
ATOM   3487  O   ILE D 104     -13.548 -18.241 -11.403  1.00 14.35           O  
ATOM   3488  CB  ILE D 104     -12.770 -20.182 -13.565  1.00 12.74           C  
ATOM   3489  CG1 ILE D 104     -12.473 -21.547 -14.173  1.00 15.49           C  
ATOM   3490  CG2 ILE D 104     -12.225 -19.091 -14.464  1.00 16.43           C  
ATOM   3491  CD1 ILE D 104     -13.290 -21.829 -15.422  1.00 20.03           C  
ATOM   3492  N   ASN D 105     -11.295 -18.007 -11.248  1.00 12.16           N  
ATOM   3493  CA  ASN D 105     -11.364 -16.688 -10.626  1.00  9.69           C  
ATOM   3494  C   ASN D 105     -11.121 -15.638 -11.673  1.00 14.22           C  
ATOM   3495  O   ASN D 105     -10.085 -15.684 -12.321  1.00 14.98           O  
ATOM   3496  CB  ASN D 105     -10.305 -16.560  -9.529  1.00 12.83           C  
ATOM   3497  CG  ASN D 105     -10.593 -17.453  -8.364  1.00 17.98           C  
ATOM   3498  OD1 ASN D 105     -11.745 -17.607  -7.952  1.00 19.75           O  
ATOM   3499  ND2 ASN D 105      -9.542 -18.063  -7.827  1.00 21.42           N  
ATOM   3500  N   THR D 106     -12.083 -14.726 -11.837  1.00 11.05           N  
ATOM   3501  CA  THR D 106     -11.986 -13.708 -12.881  1.00 10.85           C  
ATOM   3502  C   THR D 106     -12.239 -12.295 -12.424  1.00 10.75           C  
ATOM   3503  O   THR D 106     -12.865 -12.025 -11.377  1.00 11.73           O  
ATOM   3504  CB  THR D 106     -13.031 -13.962 -14.034  1.00 10.50           C  
ATOM   3505  OG1 THR D 106     -14.351 -13.714 -13.579  1.00 12.51           O  
ATOM   3506  CG2 THR D 106     -12.924 -15.417 -14.526  1.00 10.21           C  
ATOM   3507  N  AGLN D 107     -11.743 -11.385 -13.243  0.61 12.02           N  
ATOM   3508  CA AGLN D 107     -12.182 -10.006 -13.251  0.61 12.28           C  
ATOM   3509  C  AGLN D 107     -12.672  -9.726 -14.666  0.61 11.07           C  
ATOM   3510  O  AGLN D 107     -12.212 -10.337 -15.626  0.61  9.91           O  
ATOM   3511  CB AGLN D 107     -11.046  -9.094 -12.815  0.61 14.78           C  
ATOM   3512  CG AGLN D 107     -10.651  -9.412 -11.376  0.61 15.15           C  
ATOM   3513  CD AGLN D 107      -9.688  -8.410 -10.788  0.61 14.43           C  
ATOM   3514  OE1AGLN D 107     -10.102  -7.380 -10.268  0.61 18.11           O  
ATOM   3515  NE2AGLN D 107      -8.392  -8.721 -10.846  0.61 18.26           N  
ATOM   3516  N  BGLN D 107     -11.688 -11.393 -13.232  0.39 12.11           N  
ATOM   3517  CA BGLN D 107     -12.041  -9.980 -13.292  0.39 12.32           C  
ATOM   3518  C  BGLN D 107     -12.731  -9.804 -14.654  0.39 11.15           C  
ATOM   3519  O  BGLN D 107     -12.433 -10.548 -15.588  0.39  9.95           O  
ATOM   3520  CB BGLN D 107     -10.771  -9.123 -13.239  0.39  8.73           C  
ATOM   3521  CG BGLN D 107      -9.918  -9.280 -11.979  0.39 10.89           C  
ATOM   3522  CD BGLN D 107     -10.441  -8.506 -10.768  0.39 15.54           C  
ATOM   3523  OE1BGLN D 107      -9.913  -8.656  -9.669  0.39 21.70           O  
ATOM   3524  NE2BGLN D 107     -11.464  -7.678 -10.961  0.39  9.71           N  
ATOM   3525  N   TRP D 108     -13.654  -8.855 -14.779  1.00 10.25           N  
ATOM   3526  CA  TRP D 108     -14.301  -8.620 -16.058  1.00  8.05           C  
ATOM   3527  C   TRP D 108     -14.481  -7.149 -16.364  1.00  7.94           C  
ATOM   3528  O   TRP D 108     -14.575  -6.316 -15.475  1.00  9.90           O  
ATOM   3529  CB  TRP D 108     -15.629  -9.401 -16.162  1.00 11.11           C  
ATOM   3530  CG  TRP D 108     -16.622  -9.184 -15.103  1.00 10.10           C  
ATOM   3531  CD1 TRP D 108     -16.887 -10.014 -14.068  1.00 11.44           C  
ATOM   3532  CD2 TRP D 108     -17.518  -8.085 -14.972  1.00 10.82           C  
ATOM   3533  NE1 TRP D 108     -17.882  -9.489 -13.280  1.00 11.18           N  
ATOM   3534  CE2 TRP D 108     -18.299  -8.303 -13.820  1.00 10.12           C  
ATOM   3535  CE3 TRP D 108     -17.760  -6.937 -15.731  1.00 10.53           C  
ATOM   3536  CZ2 TRP D 108     -19.274  -7.399 -13.401  1.00 12.31           C  
ATOM   3537  CZ3 TRP D 108     -18.691  -6.042 -15.298  1.00 10.23           C  
ATOM   3538  CH2 TRP D 108     -19.460  -6.281 -14.161  1.00 12.03           C  
ATOM   3539  N   LEU D 109     -14.595  -6.856 -17.653  1.00  9.46           N  
ATOM   3540  CA  LEU D 109     -14.877  -5.527 -18.156  1.00 10.22           C  
ATOM   3541  C   LEU D 109     -16.057  -5.637 -19.105  1.00 10.47           C  
ATOM   3542  O   LEU D 109     -15.987  -6.368 -20.098  1.00 11.72           O  
ATOM   3543  CB  LEU D 109     -13.680  -4.983 -18.959  1.00 10.38           C  
ATOM   3544  CG  LEU D 109     -12.402  -4.712 -18.172  1.00  9.17           C  
ATOM   3545  CD1 LEU D 109     -11.242  -4.399 -19.168  1.00 11.33           C  
ATOM   3546  CD2 LEU D 109     -12.598  -3.566 -17.205  1.00 12.17           C  
ATOM   3547  N   LEU D 110     -17.105  -4.873 -18.851  1.00  9.74           N  
ATOM   3548  CA  LEU D 110     -18.288  -4.820 -19.722  1.00 10.30           C  
ATOM   3549  C   LEU D 110     -18.343  -3.457 -20.363  1.00  9.07           C  
ATOM   3550  O   LEU D 110     -18.585  -2.457 -19.695  1.00 11.80           O  
ATOM   3551  CB  LEU D 110     -19.556  -5.078 -18.897  1.00 12.71           C  
ATOM   3552  CG  LEU D 110     -20.949  -5.106 -19.575  1.00 15.90           C  
ATOM   3553  CD1 LEU D 110     -21.972  -5.595 -18.525  1.00 20.05           C  
ATOM   3554  CD2 LEU D 110     -21.376  -3.775 -20.098  1.00 25.05           C  
ATOM   3555  N   THR D 111     -18.117  -3.408 -21.676  1.00 11.33           N  
ATOM   3556  CA  THR D 111     -18.165  -2.159 -22.404  1.00  9.47           C  
ATOM   3557  C   THR D 111     -19.420  -2.090 -23.243  1.00 11.75           C  
ATOM   3558  O   THR D 111     -19.685  -3.003 -24.027  1.00 13.71           O  
ATOM   3559  CB  THR D 111     -16.966  -1.975 -23.362  1.00 12.13           C  
ATOM   3560  OG1 THR D 111     -15.744  -2.145 -22.630  1.00 11.99           O  
ATOM   3561  CG2 THR D 111     -16.956  -0.566 -23.944  1.00 12.03           C  
ATOM   3562  N   SER D 112     -20.133  -0.976 -23.117  1.00 11.04           N  
ATOM   3563  CA  SER D 112     -21.291  -0.716 -23.981  1.00 13.03           C  
ATOM   3564  C   SER D 112     -20.900   0.247 -25.078  1.00 15.04           C  
ATOM   3565  O   SER D 112     -20.058   1.129 -24.888  1.00 16.45           O  
ATOM   3566  CB  SER D 112     -22.396  -0.067 -23.164  1.00 15.44           C  
ATOM   3567  OG  SER D 112     -22.915  -0.952 -22.203  1.00 16.45           O  
ATOM   3568  N   GLY D 113     -21.536   0.093 -26.233  1.00 13.50           N  
ATOM   3569  CA  GLY D 113     -21.337   1.056 -27.305  1.00 17.14           C  
ATOM   3570  C   GLY D 113     -21.997   2.347 -26.858  1.00 18.98           C  
ATOM   3571  O   GLY D 113     -23.159   2.326 -26.434  1.00 22.59           O  
ATOM   3572  N   THR D 114     -21.273   3.456 -26.955  1.00 14.26           N  
ATOM   3573  CA  THR D 114     -21.777   4.751 -26.501  1.00 16.79           C  
ATOM   3574  C   THR D 114     -21.429   5.831 -27.532  1.00 17.40           C  
ATOM   3575  O   THR D 114     -20.612   5.634 -28.436  1.00 19.01           O  
ATOM   3576  CB  THR D 114     -21.153   5.206 -25.153  1.00 17.28           C  
ATOM   3577  OG1 THR D 114     -19.766   5.487 -25.343  1.00 16.42           O  
ATOM   3578  CG2 THR D 114     -21.323   4.163 -24.038  1.00 18.78           C  
ATOM   3579  N   THR D 115     -22.032   6.993 -27.365  1.00 21.40           N  
ATOM   3580  CA  THR D 115     -21.571   8.147 -28.093  1.00 15.92           C  
ATOM   3581  C   THR D 115     -20.243   8.576 -27.485  1.00 25.70           C  
ATOM   3582  O   THR D 115     -19.865   8.118 -26.406  1.00 19.00           O  
ATOM   3583  CB  THR D 115     -22.546   9.306 -27.927  1.00 21.63           C  
ATOM   3584  OG1 THR D 115     -22.677   9.579 -26.531  1.00 21.59           O  
ATOM   3585  CG2 THR D 115     -23.912   8.964 -28.513  1.00 26.40           C  
ATOM   3586  N   GLU D 116     -19.530   9.467 -28.159  1.00 20.08           N  
ATOM   3587  CA  GLU D 116     -18.265   9.961 -27.659  1.00 23.94           C  
ATOM   3588  C   GLU D 116     -18.431  10.692 -26.324  1.00 20.40           C  
ATOM   3589  O   GLU D 116     -17.592  10.562 -25.417  1.00 24.87           O  
ATOM   3590  CB  GLU D 116     -17.615  10.861 -28.719  1.00 24.95           C  
ATOM   3591  CG  GLU D 116     -17.206  10.086 -29.977  1.00 56.72           C  
ATOM   3592  CD  GLU D 116     -16.492  10.937 -31.019  1.00 83.70           C  
ATOM   3593  OE1 GLU D 116     -16.817  12.139 -31.146  1.00 64.54           O  
ATOM   3594  OE2 GLU D 116     -15.606  10.395 -31.717  1.00 40.51           O  
ATOM   3595  N   ALA D 117     -19.516  11.445 -26.199  1.00 22.21           N  
ATOM   3596  CA  ALA D 117     -19.760  12.241 -25.009  1.00 26.58           C  
ATOM   3597  C   ALA D 117     -19.993  11.355 -23.806  1.00 19.71           C  
ATOM   3598  O   ALA D 117     -19.767  11.787 -22.673  1.00 24.00           O  
ATOM   3599  CB  ALA D 117     -20.959  13.163 -25.208  1.00 21.72           C  
ATOM   3600  N   ASN D 118     -20.469  10.135 -24.041  1.00 16.06           N  
ATOM   3601  CA  ASN D 118     -20.727   9.210 -22.937  1.00 21.51           C  
ATOM   3602  C   ASN D 118     -19.667   8.125 -22.782  1.00 19.10           C  
ATOM   3603  O   ASN D 118     -19.851   7.218 -21.978  1.00 16.40           O  
ATOM   3604  CB  ASN D 118     -22.086   8.542 -23.103  1.00 18.97           C  
ATOM   3605  CG  ASN D 118     -23.240   9.494 -22.902  1.00 27.73           C  
ATOM   3606  OD1 ASN D 118     -23.121  10.506 -22.198  1.00 25.19           O  
ATOM   3607  ND2 ASN D 118     -24.367   9.180 -23.533  1.00 26.58           N  
ATOM   3608  N   ALA D 119     -18.577   8.208 -23.541  1.00 18.79           N  
ATOM   3609  CA  ALA D 119     -17.571   7.151 -23.540  1.00 17.77           C  
ATOM   3610  C   ALA D 119     -16.930   6.960 -22.144  1.00 17.37           C  
ATOM   3611  O   ALA D 119     -16.553   5.843 -21.779  1.00 15.25           O  
ATOM   3612  CB  ALA D 119     -16.510   7.426 -24.601  1.00 23.73           C  
ATOM   3613  N   TRP D 120     -16.845   8.022 -21.348  1.00 15.71           N  
ATOM   3614  CA  TRP D 120     -16.230   7.927 -20.032  1.00 15.91           C  
ATOM   3615  C   TRP D 120     -17.003   6.964 -19.160  1.00 14.71           C  
ATOM   3616  O   TRP D 120     -16.432   6.380 -18.230  1.00 18.20           O  
ATOM   3617  CB  TRP D 120     -16.172   9.308 -19.354  1.00 18.41           C  
ATOM   3618  CG  TRP D 120     -17.516   9.827 -18.988  1.00 18.23           C  
ATOM   3619  CD1 TRP D 120     -18.351  10.551 -19.794  1.00 21.69           C  
ATOM   3620  CD2 TRP D 120     -18.214   9.653 -17.752  1.00 18.36           C  
ATOM   3621  NE1 TRP D 120     -19.509  10.844 -19.139  1.00 20.81           N  
ATOM   3622  CE2 TRP D 120     -19.456  10.302 -17.881  1.00 23.52           C  
ATOM   3623  CE3 TRP D 120     -17.911   9.011 -16.547  1.00 22.87           C  
ATOM   3624  CZ2 TRP D 120     -20.391  10.333 -16.853  1.00 30.59           C  
ATOM   3625  CZ3 TRP D 120     -18.847   9.038 -15.531  1.00 21.73           C  
ATOM   3626  CH2 TRP D 120     -20.063   9.700 -15.687  1.00 26.84           C  
ATOM   3627  N   LYS D 121     -18.289   6.784 -19.423  1.00 14.91           N  
ATOM   3628  CA  LYS D 121     -19.106   5.858 -18.626  1.00 15.19           C  
ATOM   3629  C   LYS D 121     -19.489   4.586 -19.413  1.00 13.10           C  
ATOM   3630  O   LYS D 121     -20.481   3.954 -19.134  1.00 15.98           O  
ATOM   3631  CB  LYS D 121     -20.328   6.564 -18.027  1.00 20.23           C  
ATOM   3632  CG  LYS D 121     -21.292   7.180 -19.038  1.00 18.69           C  
ATOM   3633  CD  LYS D 121     -22.509   7.755 -18.318  1.00 20.36           C  
ATOM   3634  CE  LYS D 121     -23.464   8.458 -19.279  1.00 35.06           C  
ATOM   3635  NZ  LYS D 121     -24.720   8.887 -18.576  1.00 33.38           N  
ATOM   3636  N   SER D 122     -18.672   4.214 -20.391  1.00 12.91           N  
ATOM   3637  CA  SER D 122     -18.920   3.039 -21.201  1.00 10.97           C  
ATOM   3638  C   SER D 122     -18.653   1.692 -20.539  1.00 12.77           C  
ATOM   3639  O   SER D 122     -19.169   0.687 -21.016  1.00 12.16           O  
ATOM   3640  CB  SER D 122     -18.060   3.122 -22.456  1.00 13.56           C  
ATOM   3641  OG  SER D 122     -16.708   2.981 -22.145  1.00 14.64           O  
ATOM   3642  N   THR D 123     -17.824   1.651 -19.490  1.00 10.87           N  
ATOM   3643  CA  THR D 123     -17.244   0.381 -19.047  1.00 10.26           C  
ATOM   3644  C   THR D 123     -17.459   0.096 -17.562  1.00 10.62           C  
ATOM   3645  O   THR D 123     -16.998   0.845 -16.708  1.00 10.78           O  
ATOM   3646  CB  THR D 123     -15.715   0.348 -19.348  1.00 10.33           C  
ATOM   3647  OG1 THR D 123     -15.524   0.702 -20.729  1.00 12.34           O  
ATOM   3648  CG2 THR D 123     -15.151  -1.029 -19.118  1.00 10.48           C  
ATOM   3649  N   LEU D 124     -18.135  -1.010 -17.277  1.00 10.52           N  
ATOM   3650  CA  LEU D 124     -18.282  -1.528 -15.915  1.00 11.27           C  
ATOM   3651  C   LEU D 124     -17.159  -2.524 -15.629  1.00 10.63           C  
ATOM   3652  O   LEU D 124     -16.701  -3.239 -16.542  1.00 10.24           O  
ATOM   3653  CB  LEU D 124     -19.639  -2.234 -15.785  1.00 12.33           C  
ATOM   3654  CG  LEU D 124     -20.887  -1.347 -15.758  1.00 16.41           C  
ATOM   3655  CD1 LEU D 124     -22.160  -2.160 -16.001  1.00 13.95           C  
ATOM   3656  CD2 LEU D 124     -20.989  -0.625 -14.452  1.00 15.80           C  
ATOM   3657  N   VAL D 125     -16.733  -2.605 -14.369  1.00 10.07           N  
ATOM   3658  CA  VAL D 125     -15.744  -3.600 -13.958  1.00 10.55           C  
ATOM   3659  C   VAL D 125     -16.269  -4.398 -12.769  1.00  9.11           C  
ATOM   3660  O   VAL D 125     -16.951  -3.878 -11.887  1.00 11.07           O  
ATOM   3661  CB  VAL D 125     -14.379  -2.953 -13.579  1.00 11.48           C  
ATOM   3662  CG1 VAL D 125     -14.559  -1.948 -12.455  1.00 12.14           C  
ATOM   3663  CG2 VAL D 125     -13.351  -4.005 -13.232  1.00 10.27           C  
ATOM   3664  N   GLY D 126     -15.955  -5.678 -12.740  1.00 10.59           N  
ATOM   3665  CA  GLY D 126     -16.327  -6.490 -11.597  1.00 11.98           C  
ATOM   3666  C   GLY D 126     -15.481  -7.739 -11.508  1.00 11.41           C  
ATOM   3667  O   GLY D 126     -14.467  -7.870 -12.206  1.00 11.56           O  
ATOM   3668  N   HIS D 127     -15.872  -8.640 -10.613  1.00 12.66           N  
ATOM   3669  CA  HIS D 127     -15.164  -9.897 -10.423  1.00 13.71           C  
ATOM   3670  C   HIS D 127     -16.171 -11.019 -10.210  1.00 12.58           C  
ATOM   3671  O   HIS D 127     -17.142 -10.861  -9.463  1.00 15.62           O  
ATOM   3672  CB  HIS D 127     -14.197  -9.813  -9.229  1.00 11.42           C  
ATOM   3673  CG  HIS D 127     -14.825  -9.263  -7.992  1.00 12.82           C  
ATOM   3674  ND1 HIS D 127     -15.215 -10.063  -6.941  1.00 17.56           N  
ATOM   3675  CD2 HIS D 127     -15.111  -7.997  -7.627  1.00 12.56           C  
ATOM   3676  CE1 HIS D 127     -15.717  -9.306  -5.981  1.00 17.15           C  
ATOM   3677  NE2 HIS D 127     -15.680  -8.049  -6.379  1.00 17.63           N  
ATOM   3678  N   ASP D 128     -15.944 -12.137 -10.898  1.00 14.33           N  
ATOM   3679  CA  ASP D 128     -16.837 -13.309 -10.834  1.00 15.81           C  
ATOM   3680  C   ASP D 128     -15.985 -14.517 -10.488  1.00 14.41           C  
ATOM   3681  O   ASP D 128     -14.909 -14.728 -11.060  1.00 12.95           O  
ATOM   3682  CB  ASP D 128     -17.485 -13.616 -12.211  1.00 14.01           C  
ATOM   3683  CG  ASP D 128     -18.655 -12.690 -12.598  1.00 14.33           C  
ATOM   3684  OD1 ASP D 128     -19.084 -11.856 -11.790  1.00 14.91           O  
ATOM   3685  OD2 ASP D 128     -19.154 -12.819 -13.754  1.00 16.24           O  
ATOM   3686  N   THR D 129     -16.460 -15.355  -9.572  1.00 15.35           N  
ATOM   3687  CA  THR D 129     -15.796 -16.618  -9.327  1.00 16.74           C  
ATOM   3688  C   THR D 129     -16.743 -17.727  -9.789  1.00 14.32           C  
ATOM   3689  O   THR D 129     -17.912 -17.706  -9.462  1.00 16.26           O  
ATOM   3690  CB  THR D 129     -15.432 -16.784  -7.835  1.00 22.15           C  
ATOM   3691  OG1 THR D 129     -14.494 -15.776  -7.448  1.00 39.09           O  
ATOM   3692  CG2 THR D 129     -14.792 -18.101  -7.599  1.00 18.62           C  
ATOM   3693  N   PHE D 130     -16.201 -18.667 -10.563  1.00 13.96           N  
ATOM   3694  CA  PHE D 130     -16.973 -19.774 -11.116  1.00 15.20           C  
ATOM   3695  C   PHE D 130     -16.587 -21.094 -10.460  1.00 13.24           C  
ATOM   3696  O   PHE D 130     -15.408 -21.377 -10.251  1.00 14.17           O  
ATOM   3697  CB  PHE D 130     -16.739 -19.893 -12.623  1.00 15.92           C  
ATOM   3698  CG  PHE D 130     -17.212 -18.709 -13.416  1.00 15.36           C  
ATOM   3699  CD1 PHE D 130     -16.389 -17.589 -13.605  1.00 12.92           C  
ATOM   3700  CD2 PHE D 130     -18.457 -18.732 -14.025  1.00 14.70           C  
ATOM   3701  CE1 PHE D 130     -16.840 -16.503 -14.343  1.00 13.09           C  
ATOM   3702  CE2 PHE D 130     -18.902 -17.661 -14.793  1.00 14.55           C  
ATOM   3703  CZ  PHE D 130     -18.077 -16.534 -14.946  1.00 15.97           C  
ATOM   3704  N   THR D 131     -17.615 -21.881 -10.127  1.00 17.27           N  
ATOM   3705  CA  THR D 131     -17.397 -23.251  -9.656  1.00 20.54           C  
ATOM   3706  C   THR D 131     -18.293 -24.202 -10.431  1.00 20.28           C  
ATOM   3707  O   THR D 131     -19.202 -23.763 -11.124  1.00 18.56           O  
ATOM   3708  CB  THR D 131     -17.665 -23.399  -8.128  1.00 24.23           C  
ATOM   3709  OG1 THR D 131     -19.063 -23.279  -7.854  1.00 23.98           O  
ATOM   3710  CG2 THR D 131     -16.885 -22.353  -7.347  1.00 22.59           C  
ATOM   3711  N   LYS D 132     -18.033 -25.507 -10.322  1.00 28.58           N  
ATOM   3712  CA  LYS D 132     -18.851 -26.490 -11.026  1.00 27.89           C  
ATOM   3713  C   LYS D 132     -20.139 -26.774 -10.253  1.00 28.53           C  
ATOM   3714  O   LYS D 132     -20.955 -27.586 -10.674  1.00 35.12           O  
ATOM   3715  CB  LYS D 132     -18.036 -27.760 -11.370  1.00 23.30           C  
ATOM   3716  CG  LYS D 132     -17.049 -27.519 -12.544  1.00 35.89           C  
ATOM   3717  CD  LYS D 132     -16.343 -28.775 -13.081  1.00 29.34           C  
ATOM   3718  CE  LYS D 132     -15.171 -28.381 -13.993  1.00 43.49           C  
ATOM   3719  NZ  LYS D 132     -14.542 -29.507 -14.767  1.00 42.70           N  
ATOM   3720  N   VAL D 133     -20.344 -26.030  -9.165  1.00 26.45           N  
ATOM   3721  CA  VAL D 133     -21.566 -26.065  -8.371  1.00 24.53           C  
ATOM   3722  C   VAL D 133     -22.347 -24.755  -8.454  1.00 29.78           C  
ATOM   3723  O   VAL D 133     -21.771 -23.661  -8.433  1.00 29.12           O  
ATOM   3724  CB  VAL D 133     -21.217 -26.326  -6.894  1.00 44.86           C  
ATOM   3725  CG1 VAL D 133     -22.468 -26.399  -6.047  1.00 43.32           C  
ATOM   3726  CG2 VAL D 133     -20.390 -27.605  -6.769  1.00 32.05           C  
ATOM   3727  N   LYS D 134     -23.665 -24.861  -8.543  1.00 25.16           N  
ATOM   3728  CA  LYS D 134     -24.515 -23.691  -8.681  1.00 20.78           C  
ATOM   3729  C   LYS D 134     -24.993 -23.233  -7.315  1.00 38.41           C  
ATOM   3730  O   LYS D 134     -25.407 -24.063  -6.510  1.00 31.07           O  
ATOM   3731  CB  LYS D 134     -25.708 -23.966  -9.597  1.00 24.04           C  
ATOM   3732  CG  LYS D 134     -26.520 -22.741  -9.925  1.00 28.72           C  
ATOM   3733  CD  LYS D 134     -27.628 -23.059 -10.910  1.00 37.50           C  
ATOM   3734  CE  LYS D 134     -28.380 -21.818 -11.337  1.00 43.13           C  
ATOM   3735  NZ  LYS D 134     -29.443 -22.155 -12.323  1.00 52.06           N  
ATOM   3736  N   PRO D 135     -24.947 -21.912  -7.046  1.00 35.38           N  
ATOM   3737  CA  PRO D 135     -25.314 -21.451  -5.700  1.00 45.06           C  
ATOM   3738  C   PRO D 135     -26.824 -21.489  -5.471  1.00 41.02           C  
ATOM   3739  O   PRO D 135     -27.570 -21.114  -6.378  1.00 49.89           O  
ATOM   3740  CB  PRO D 135     -24.811 -20.006  -5.684  1.00 48.94           C  
ATOM   3741  CG  PRO D 135     -24.932 -19.561  -7.110  1.00 43.14           C  
ATOM   3742  CD  PRO D 135     -24.624 -20.778  -7.941  1.00 42.93           C  
TER    3743      PRO D 135                                                      
HETATM 3744  C1  EDO A1136      -3.074  -3.541  -1.748  1.00 26.15           C  
HETATM 3745  O1  EDO A1136      -3.519  -3.407  -3.099  1.00 24.92           O  
HETATM 3746  C2  EDO A1136      -3.491  -4.908  -1.226  1.00 48.78           C  
HETATM 3747  O2  EDO A1136      -4.916  -4.991  -1.268  1.00 37.56           O  
HETATM 3748  C1  EDO A1137       3.645  -4.090   0.533  1.00 53.70           C  
HETATM 3749  O1  EDO A1137       3.190  -2.998   1.341  1.00 44.67           O  
HETATM 3750  C2  EDO A1137       3.344  -3.814  -0.937  1.00 51.24           C  
HETATM 3751  O2  EDO A1137       1.943  -3.558  -1.087  1.00 47.86           O  
HETATM 3752  O1  PG4 B1137     -13.974  11.485 -16.095  1.00 38.67           O  
HETATM 3753  C1  PG4 B1137     -13.511  10.956 -14.836  1.00 48.50           C  
HETATM 3754  C2  PG4 B1137     -14.616  10.236 -14.138  1.00 35.39           C  
HETATM 3755  O2  PG4 B1137     -15.687  11.150 -13.874  1.00 28.46           O  
HETATM 3756  C3  PG4 B1137     -16.538  10.703 -12.800  1.00 37.52           C  
HETATM 3757  C4  PG4 B1137     -17.533  11.814 -12.463  1.00 34.02           C  
HETATM 3758  O3  PG4 B1137     -18.614  11.374 -11.587  1.00 49.20           O  
HETATM 3759  C5  PG4 B1137     -19.492  12.427 -11.355  1.00 38.08           C  
HETATM 3760  C6  PG4 B1137     -20.761  12.070 -10.519  1.00 34.48           C  
HETATM 3761  O4  PG4 B1137     -21.176  10.744 -10.615  1.00 46.64           O  
HETATM 3762  C7  PG4 B1137     -21.398  10.284 -11.918  1.00 42.49           C  
HETATM 3763  C8  PG4 B1137     -22.624   9.368 -11.937  1.00 51.83           C  
HETATM 3764  O5  PG4 B1137     -23.041   9.195 -13.245  1.00 48.97           O  
HETATM 3765  C1  EDO C1135       1.008  -9.791 -14.313  1.00 64.94           C  
HETATM 3766  O1  EDO C1135      -0.249 -10.246 -14.830  1.00 20.75           O  
HETATM 3767  C2  EDO C1135       0.890  -9.504 -12.817  1.00 32.02           C  
HETATM 3768  O2  EDO C1135       2.157  -9.064 -12.310  1.00 62.65           O  
HETATM 3769  C1  EDO C1136       4.193 -10.216 -22.021  1.00 57.01           C  
HETATM 3770  O1  EDO C1136       2.873 -10.150 -22.564  1.00 46.54           O  
HETATM 3771  C2  EDO C1136       4.944 -11.323 -22.740  1.00 59.47           C  
HETATM 3772  O2  EDO C1136       4.558 -11.316 -24.116  1.00 42.33           O  
HETATM 3773  O1  PG4 D1136     -21.556 -11.675 -14.147  1.00 25.69           O  
HETATM 3774  C1  PG4 D1136     -21.560 -10.247 -13.946  1.00 26.86           C  
HETATM 3775  C2  PG4 D1136     -21.400  -9.613 -15.287  1.00 32.70           C  
HETATM 3776  O2  PG4 D1136     -22.624  -9.852 -15.992  1.00 24.86           O  
HETATM 3777  C3  PG4 D1136     -22.974  -8.897 -16.999  1.00 42.19           C  
HETATM 3778  C4  PG4 D1136     -24.144  -9.415 -17.823  1.00 26.18           C  
HETATM 3779  O3  PG4 D1136     -24.443  -8.398 -18.810  1.00 29.30           O  
HETATM 3780  C5  PG4 D1136     -25.474  -8.745 -19.680  1.00 23.33           C  
HETATM 3781  C6  PG4 D1136     -25.775  -7.539 -20.609  1.00 25.04           C  
HETATM 3782  O4  PG4 D1136     -26.199  -6.468 -19.827  1.00 32.96           O  
HETATM 3783  C7  PG4 D1136     -25.602  -5.234 -20.139  1.00 28.61           C  
HETATM 3784  C8  PG4 D1136     -26.070  -4.189 -19.130  1.00 32.65           C  
HETATM 3785  O5  PG4 D1136     -27.405  -4.403 -18.851  1.00 40.35           O  
HETATM 3786  O   HOH A2001     -25.210   8.552  14.606  1.00 39.15           O  
HETATM 3787  O   HOH A2002     -27.525   3.902   5.349  1.00 42.25           O  
HETATM 3788  O   HOH A2003     -28.524   9.442   5.307  1.00 30.98           O  
HETATM 3789  O   HOH A2004     -23.462   8.549   9.371  1.00 46.16           O  
HETATM 3790  O   HOH A2005     -19.362   2.439  13.949  1.00 30.56           O  
HETATM 3791  O   HOH A2006     -19.519   5.607  11.512  1.00 27.24           O  
HETATM 3792  O   HOH A2007     -22.229  -1.560  11.139  1.00 38.55           O  
HETATM 3793  O   HOH A2008     -17.637  -0.301  12.372  1.00 35.49           O  
HETATM 3794  O   HOH A2009     -17.665   8.272  13.874  1.00 32.07           O  
HETATM 3795  O   HOH A2010     -26.407  11.529  13.481  1.00 46.33           O  
HETATM 3796  O   HOH A2011     -26.471   1.366   7.161  1.00 44.71           O  
HETATM 3797  O   HOH A2012     -22.659   1.491  14.416  1.00 48.04           O  
HETATM 3798  O   HOH A2013     -16.050  -1.984  14.804  1.00 34.77           O  
HETATM 3799  O   HOH A2014     -15.980  -1.884  12.602  1.00 33.14           O  
HETATM 3800  O   HOH A2015     -14.444  -4.480  14.225  1.00 14.69           O  
HETATM 3801  O   HOH A2016     -16.492  10.783  14.216  1.00 50.67           O  
HETATM 3802  O   HOH A2017     -13.230 -10.214   5.351  1.00 29.65           O  
HETATM 3803  O   HOH A2018      -8.112  -6.455  16.534  1.00 35.54           O  
HETATM 3804  O   HOH A2019      -7.703  -9.588   8.617  1.00 29.05           O  
HETATM 3805  O   HOH A2020     -10.953  -9.908   2.227  1.00 36.28           O  
HETATM 3806  O   HOH A2021     -14.958 -11.937   4.323  1.00 41.61           O  
HETATM 3807  O   HOH A2022      -7.113 -10.015   1.641  1.00 33.32           O  
HETATM 3808  O   HOH A2023      -5.292  -9.153   3.713  1.00 28.35           O  
HETATM 3809  O   HOH A2024      -3.124  -6.608  10.202  1.00 34.70           O  
HETATM 3810  O   HOH A2025     -20.398  11.441  12.887  1.00 44.60           O  
HETATM 3811  O   HOH A2026     -14.968  12.507  13.883  1.00 40.52           O  
HETATM 3812  O   HOH A2027     -12.675  19.348   4.086  1.00 38.36           O  
HETATM 3813  O   HOH A2028     -10.237  15.477   8.048  1.00 38.25           O  
HETATM 3814  O   HOH A2029     -15.147  22.338   5.456  1.00 49.69           O  
HETATM 3815  O   HOH A2030      -5.011  -1.521  12.496  1.00 44.05           O  
HETATM 3816  O   HOH A2031      -2.359  11.339   9.711  1.00 45.97           O  
HETATM 3817  O   HOH A2032      -9.290   6.305  13.060  1.00 33.36           O  
HETATM 3818  O   HOH A2033     -12.250  11.148   9.734  1.00 20.51           O  
HETATM 3819  O   HOH A2034       8.078  -1.800   1.018  1.00 21.44           O  
HETATM 3820  O   HOH A2035       3.349   7.979   7.850  1.00 35.44           O  
HETATM 3821  O   HOH A2036     -20.015   8.860  11.558  1.00 49.85           O  
HETATM 3822  O   HOH A2037      -6.131  13.082   7.581  1.00 29.73           O  
HETATM 3823  O   HOH A2038      -6.435  15.675   4.637  1.00 27.12           O  
HETATM 3824  O   HOH A2039     -10.472  17.577   3.649  1.00 38.66           O  
HETATM 3825  O   HOH A2040     -16.699  14.472  12.589  1.00 42.70           O  
HETATM 3826  O   HOH A2041     -22.532  13.661   9.509  1.00 36.89           O  
HETATM 3827  O   HOH A2042     -22.630   5.397   7.183  1.00 42.34           O  
HETATM 3828  O   HOH A2043     -19.276  17.180   2.540  1.00 30.06           O  
HETATM 3829  O   HOH A2044     -19.843  15.297   3.174  1.00 33.72           O  
HETATM 3830  O   HOH A2045     -16.868  18.812   3.479  1.00 29.88           O  
HETATM 3831  O   HOH A2046     -14.741  17.806   4.569  1.00 24.68           O  
HETATM 3832  O   HOH A2047     -13.985  15.193   9.894  1.00 29.37           O  
HETATM 3833  O   HOH A2048     -12.025  16.771   6.916  1.00 35.69           O  
HETATM 3834  O   HOH A2049     -15.130  20.074   7.682  1.00 41.40           O  
HETATM 3835  O   HOH A2050     -31.839  10.270   0.983  1.00 27.57           O  
HETATM 3836  O   HOH A2051     -10.145  12.664   4.616  1.00 19.03           O  
HETATM 3837  O   HOH A2052      -8.562   9.109  12.415  1.00 29.02           O  
HETATM 3838  O   HOH A2053      -4.583   8.977   9.469  1.00 24.06           O  
HETATM 3839  O   HOH A2054      -5.500   6.099  12.855  1.00 31.56           O  
HETATM 3840  O   HOH A2055      -7.120  -4.990   0.325  1.00 24.56           O  
HETATM 3841  O   HOH A2056       9.613   0.173  -6.849  1.00 48.24           O  
HETATM 3842  O   HOH A2057       5.841  -4.532  11.693  1.00 40.11           O  
HETATM 3843  O   HOH A2058       3.987   3.402  10.711  1.00 27.53           O  
HETATM 3844  O   HOH A2059       1.799   2.366  15.123  1.00 48.77           O  
HETATM 3845  O   HOH A2060       5.841  -0.219   1.999  1.00 14.62           O  
HETATM 3846  O   HOH A2061       4.768  -3.219   5.151  1.00 28.11           O  
HETATM 3847  O   HOH A2062       4.182  -4.962  -8.032  1.00 48.35           O  
HETATM 3848  O   HOH A2063       2.036   6.088   6.250  1.00 13.63           O  
HETATM 3849  O   HOH A2064      -0.428   6.581   2.984  1.00 10.80           O  
HETATM 3850  O   HOH A2065       4.853   7.380 -17.751  1.00 36.24           O  
HETATM 3851  O   HOH A2066      -5.807  10.310   7.576  1.00 21.49           O  
HETATM 3852  O   HOH A2067      -8.316   8.951  -1.001  1.00 10.71           O  
HETATM 3853  O   HOH A2068      -7.917  13.843   6.057  1.00 33.47           O  
HETATM 3854  O   HOH A2069     -15.840  14.255  -1.409  1.00 13.12           O  
HETATM 3855  O   HOH A2070     -11.720  14.950   4.170  1.00 23.47           O  
HETATM 3856  O   HOH A2071     -18.606  14.869   0.324  1.00 24.73           O  
HETATM 3857  O   HOH A2072      -7.820 -12.262  -5.082  1.00 46.00           O  
HETATM 3858  O   HOH A2073      -8.248 -14.104  -7.069  1.00 37.35           O  
HETATM 3859  O   HOH A2074     -19.915  13.178   1.860  1.00 14.69           O  
HETATM 3860  O   HOH A2075     -21.938  10.548   9.169  1.00 39.11           O  
HETATM 3861  O   HOH A2076     -22.896   7.270   5.945  1.00 26.29           O  
HETATM 3862  O   HOH A2077     -23.872   6.229  -1.129  1.00 12.51           O  
HETATM 3863  O   HOH A2078     -22.168  10.510  -2.722  1.00 13.72           O  
HETATM 3864  O   HOH A2079     -23.819   9.325   7.460  1.00 38.07           O  
HETATM 3865  O   HOH A2080     -21.099  16.208   4.689  1.00 28.71           O  
HETATM 3866  O   HOH A2081     -29.675  11.421   1.889  1.00 24.70           O  
HETATM 3867  O   HOH A2082     -31.212   8.447   4.289  1.00 28.77           O  
HETATM 3868  O   HOH A2083     -26.581   5.405  -0.772  1.00 15.78           O  
HETATM 3869  O   HOH A2084     -29.556   2.202   2.312  1.00 21.18           O  
HETATM 3870  O   HOH A2085     -32.986   7.922   1.617  1.00 32.83           O  
HETATM 3871  O   HOH A2086     -35.913   5.483   4.081  1.00 17.59           O  
HETATM 3872  O   HOH A2087     -30.711   5.434  -3.773  1.00 19.81           O  
HETATM 3873  O   HOH A2088     -29.632  -4.807  -0.744  1.00 40.03           O  
HETATM 3874  O   HOH A2089     -26.451  -3.304  -0.421  1.00 36.50           O  
HETATM 3875  O   HOH A2090     -27.099  -1.990   2.382  1.00 44.24           O  
HETATM 3876  O   HOH A2091     -33.873  -1.774   3.017  1.00 31.18           O  
HETATM 3877  O   HOH A2092     -26.039   2.253   3.228  1.00 18.85           O  
HETATM 3878  O   HOH A2093     -27.907   4.956  -3.131  1.00 17.19           O  
HETATM 3879  O   HOH A2094     -23.988   4.401   5.975  1.00 26.54           O  
HETATM 3880  O   HOH A2095     -14.882   5.171  -4.756  1.00 30.63           O  
HETATM 3881  O   HOH A2096       2.617   7.876   3.072  1.00 19.99           O  
HETATM 3882  O   HOH A2097       4.954   4.772  -1.836  1.00 13.35           O  
HETATM 3883  O   HOH A2098       6.020   8.490   6.935  1.00 31.77           O  
HETATM 3884  O   HOH A2099       5.554   5.366  10.203  1.00 22.70           O  
HETATM 3885  O   HOH A2100      13.512   4.260   9.394  1.00 40.47           O  
HETATM 3886  O   HOH A2101      13.188  -0.084   4.459  1.00 33.68           O  
HETATM 3887  O   HOH A2102      10.649  -0.556   1.565  1.00 21.68           O  
HETATM 3888  O   HOH A2103      11.137   0.101  -2.688  1.00 35.71           O  
HETATM 3889  O   HOH A2104      10.753   6.920   1.918  1.00 26.28           O  
HETATM 3890  O   HOH A2105      12.242   6.133   0.290  0.57 16.81           O  
HETATM 3891  O   HOH A2106       7.587   1.685  -8.114  1.00 26.88           O  
HETATM 3892  O   HOH A2107      -3.121   4.693  -6.205  1.00 26.35           O  
HETATM 3893  O   HOH A2108     -16.200  -1.372  -6.345  1.00 13.85           O  
HETATM 3894  O   HOH A2109     -24.783  -3.557  -1.767  1.00 28.26           O  
HETATM 3895  O   HOH A2110     -21.738  -4.543  -2.426  1.00 31.89           O  
HETATM 3896  O   HOH A2111     -20.120  -3.217  -5.021  1.00 21.75           O  
HETATM 3897  O   HOH A2112     -25.089   0.718   9.486  1.00 25.62           O  
HETATM 3898  O   HOH A2113     -26.135  -0.228   4.442  1.00 29.94           O  
HETATM 3899  O   HOH A2114     -25.593  -7.382   7.047  1.00 40.57           O  
HETATM 3900  O   HOH A2115     -22.414  -5.541  12.457  1.00 34.00           O  
HETATM 3901  O   HOH A2116     -21.222  -7.083  11.566  1.00 23.75           O  
HETATM 3902  O   HOH A2117     -23.500  -8.253   3.387  1.00 46.69           O  
HETATM 3903  O   HOH A2118     -19.060  -7.800   9.766  1.00 18.16           O  
HETATM 3904  O   HOH A2119     -17.405  -3.006  -4.762  1.00 21.01           O  
HETATM 3905  O   HOH A2120     -22.125  -7.577   1.438  1.00 34.83           O  
HETATM 3906  O   HOH A2121     -15.186  -7.092  -3.154  1.00 28.08           O  
HETATM 3907  O   HOH A2122     -12.136  -6.268  -8.901  1.00 25.51           O  
HETATM 3908  O   HOH A2123     -18.876  -5.094  -8.714  1.00 26.00           O  
HETATM 3909  O   HOH A2124     -17.347  -5.237  -6.258  1.00 35.27           O  
HETATM 3910  O   HOH A2125      -6.822  -9.006  -3.103  1.00 32.08           O  
HETATM 3911  O   HOH A2126      -7.608  -7.350  -1.436  1.00 35.63           O  
HETATM 3912  O   HOH A2127       1.791  -1.970  -9.245  1.00 20.69           O  
HETATM 3913  O   HOH A2128      -2.970   3.818 -13.029  1.00 16.25           O  
HETATM 3914  O   HOH A2129       3.035  -3.564  -6.662  1.00 41.96           O  
HETATM 3915  O   HOH A2130       9.570   3.711  -8.314  1.00 19.00           O  
HETATM 3916  O   HOH A2131       5.878   6.793 -16.011  1.00 45.13           O  
HETATM 3917  O   HOH A2132       9.894   0.996 -14.083  1.00 21.53           O  
HETATM 3918  O   HOH A2133      12.571   1.154 -17.995  1.00 32.38           O  
HETATM 3919  O   HOH A2134      13.422   3.003 -18.885  1.00 46.11           O  
HETATM 3920  O   HOH A2135      11.320   4.957 -20.130  1.00 26.06           O  
HETATM 3921  O   HOH A2136       4.671   1.659 -21.368  1.00 24.38           O  
HETATM 3922  O   HOH A2137       6.192   0.600 -23.411  1.00 47.62           O  
HETATM 3923  O   HOH A2138      11.855  -1.133 -19.789  1.00 39.94           O  
HETATM 3924  O   HOH A2139       8.600  -1.606 -13.398  1.00 41.57           O  
HETATM 3925  O   HOH A2140      -1.058   1.548 -17.251  1.00 34.53           O  
HETATM 3926  O   HOH A2141      -0.965  -1.252 -15.957  1.00 16.05           O  
HETATM 3927  O   HOH A2142       2.543  -3.463 -11.123  1.00 28.92           O  
HETATM 3928  O   HOH A2143       5.915  -2.554 -11.928  1.00 47.51           O  
HETATM 3929  O   HOH A2144       0.798   4.573 -15.253  1.00 26.95           O  
HETATM 3930  O   HOH A2145      -4.403  -8.614  -9.215  1.00 17.27           O  
HETATM 3931  O   HOH A2146      -7.934  -9.398  -5.668  1.00 19.73           O  
HETATM 3932  O   HOH A2147      -9.661 -10.917  -2.858  1.00 45.85           O  
HETATM 3933  O   HOH A2148     -13.750  -9.525  -2.837  1.00 26.15           O  
HETATM 3934  O   HOH A2149     -12.677 -13.369  -8.827  1.00 20.45           O  
HETATM 3935  O   HOH A2150     -10.759 -13.714  -7.058  1.00 36.53           O  
HETATM 3936  O   HOH A2151      -9.260 -12.139  -9.000  1.00 34.76           O  
HETATM 3937  O   HOH A2152     -12.197 -10.657  -0.608  1.00 39.15           O  
HETATM 3938  O   HOH A2153     -12.936 -11.999  15.394  1.00 33.36           O  
HETATM 3939  O   HOH B2001       4.314  19.653  -5.064  1.00 29.24           O  
HETATM 3940  O   HOH B2002       6.255  16.533  -7.327  1.00 38.72           O  
HETATM 3941  O   HOH B2003       5.922  17.187  -5.135  1.00 44.49           O  
HETATM 3942  O   HOH B2004       4.067  22.152  -7.326  1.00 42.24           O  
HETATM 3943  O   HOH B2005       8.194  18.648  -5.345  1.00 52.96           O  
HETATM 3944  O   HOH B2006       4.947  19.813 -11.781  1.00 40.96           O  
HETATM 3945  O   HOH B2007       1.638  25.057  -8.412  1.00 43.52           O  
HETATM 3946  O   HOH B2008       3.809  21.946  -2.590  1.00 35.89           O  
HETATM 3947  O   HOH B2009      -3.137  24.066  -5.580  1.00 29.95           O  
HETATM 3948  O   HOH B2010      -0.865  25.075 -11.108  1.00 28.70           O  
HETATM 3949  O   HOH B2011      -3.750  25.813  -7.831  1.00 26.88           O  
HETATM 3950  O   HOH B2012      -2.531  24.729 -14.315  1.00 26.72           O  
HETATM 3951  O   HOH B2013      -7.002  27.229 -10.039  1.00 37.93           O  
HETATM 3952  O   HOH B2014       2.694  24.209  -0.894  1.00 45.36           O  
HETATM 3953  O   HOH B2015      -9.051  27.409 -11.165  1.00 35.85           O  
HETATM 3954  O   HOH B2016      -6.298  28.544 -12.142  1.00 47.51           O  
HETATM 3955  O   HOH B2017      -5.354  16.176 -20.199  1.00 27.78           O  
HETATM 3956  O   HOH B2018      -5.296  18.385 -19.832  1.00 39.22           O  
HETATM 3957  O   HOH B2019      -9.167  28.664 -15.624  1.00 46.60           O  
HETATM 3958  O   HOH B2020      -9.193  26.775 -13.740  1.00 40.45           O  
HETATM 3959  O   HOH B2021      -4.671  26.810 -14.169  1.00 42.16           O  
HETATM 3960  O   HOH B2022      -3.960  27.815 -16.851  1.00 56.63           O  
HETATM 3961  O   HOH B2023     -13.916  14.057 -14.255  1.00 28.03           O  
HETATM 3962  O   HOH B2024      -7.500   9.826 -21.078  1.00 41.19           O  
HETATM 3963  O   HOH B2025     -12.469  10.171 -21.094  1.00 29.59           O  
HETATM 3964  O   HOH B2026     -12.648   9.017 -18.592  1.00 20.99           O  
HETATM 3965  O   HOH B2027      -2.163  18.377   4.205  1.00 27.76           O  
HETATM 3966  O   HOH B2028      -8.314  22.374  -0.086  1.00 40.46           O  
HETATM 3967  O   HOH B2029      -4.309  24.279   1.288  1.00 48.47           O  
HETATM 3968  O   HOH B2030     -11.549  23.120 -18.006  1.00 40.10           O  
HETATM 3969  O   HOH B2031      -1.153  13.109   8.025  1.00 40.02           O  
HETATM 3970  O   HOH B2032     -11.878  22.068  -8.286  1.00 25.37           O  
HETATM 3971  O   HOH B2033     -14.286  23.392  -0.081  1.00 53.48           O  
HETATM 3972  O   HOH B2034      -5.777  22.560  -2.942  1.00 28.31           O  
HETATM 3973  O   HOH B2035     -31.219  12.216  -9.240  1.00 35.92           O  
HETATM 3974  O   HOH B2036      -2.420  18.539   1.463  1.00 22.33           O  
HETATM 3975  O   HOH B2037      -5.877  22.027  -0.111  1.00 30.65           O  
HETATM 3976  O   HOH B2038       1.855  21.800   0.271  1.00 42.43           O  
HETATM 3977  O   HOH B2039       5.067  19.048  -2.508  1.00 40.05           O  
HETATM 3978  O   HOH B2040      -3.453  14.072   6.572  1.00 28.62           O  
HETATM 3979  O   HOH B2041       0.527  12.714   6.382  1.00 25.11           O  
HETATM 3980  O   HOH B2042       2.263  10.986   7.326  1.00 31.67           O  
HETATM 3981  O   HOH B2043       5.322  11.725   6.896  1.00 34.03           O  
HETATM 3982  O   HOH B2044       0.193  18.187   5.454  1.00 22.12           O  
HETATM 3983  O   HOH B2045      13.385  12.725  -5.108  1.00 38.42           O  
HETATM 3984  O   HOH B2046      13.325  11.540 -11.702  1.00 37.65           O  
HETATM 3985  O   HOH B2047      10.858  12.622  -8.975  1.00 22.15           O  
HETATM 3986  O   HOH B2048      19.446   4.904 -10.075  1.00 41.34           O  
HETATM 3987  O   HOH B2049      -5.250  14.182   2.992  1.00 18.59           O  
HETATM 3988  O   HOH B2050       9.619  14.637  -7.491  1.00 29.57           O  
HETATM 3989  O   HOH B2051      -2.227  20.716   2.521  1.00 41.42           O  
HETATM 3990  O   HOH B2052      -9.293  18.266   1.156  1.00 23.93           O  
HETATM 3991  O   HOH B2053     -10.836  20.752   0.209  1.00 26.62           O  
HETATM 3992  O   HOH B2054      -9.882  24.423  -4.251  1.00 38.39           O  
HETATM 3993  O   HOH B2055     -28.596  16.949  -2.139  1.00 40.58           O  
HETATM 3994  O   HOH B2056     -16.412  22.663  -0.423  1.00 50.11           O  
HETATM 3995  O   HOH B2057     -12.901  24.032  -9.739  1.00 29.93           O  
HETATM 3996  O   HOH B2058     -19.144  26.081 -11.446  1.00 42.17           O  
HETATM 3997  O   HOH B2059     -18.587  18.789 -10.603  1.00 30.74           O  
HETATM 3998  O   HOH B2060     -19.674  19.685 -13.052  1.00 49.52           O  
HETATM 3999  O   HOH B2061     -22.156  13.562 -18.130  1.00 45.77           O  
HETATM 4000  O   HOH B2062     -23.137  14.939  -7.092  1.00 16.96           O  
HETATM 4001  O   HOH B2063     -28.370  12.676  -7.603  1.00 40.86           O  
HETATM 4002  O   HOH B2064       4.734  12.551 -19.733  1.00 35.35           O  
HETATM 4003  O   HOH B2065      11.411  13.841 -11.216  1.00 44.50           O  
HETATM 4004  O   HOH B2066       8.859  22.336 -25.260  1.00 33.02           O  
HETATM 4005  O   HOH B2067     -19.461  23.060  -4.036  1.00 30.93           O  
HETATM 4006  O   HOH B2068     -20.008  26.243  -8.557  1.00 47.06           O  
HETATM 4007  O   HOH B2069     -17.727  17.817  -1.380  1.00 16.23           O  
HETATM 4008  O   HOH B2070     -23.255  -9.454  -6.191  1.00 38.14           O  
HETATM 4009  O   HOH B2071      -3.591  12.443   4.430  1.00 15.40           O  
HETATM 4010  O   HOH B2072       4.146   9.491   1.431  1.00 14.89           O  
HETATM 4011  O   HOH B2073       6.836  13.436  -4.403  1.00 19.81           O  
HETATM 4012  O   HOH B2074       6.366   6.527  -6.229  1.00 12.62           O  
HETATM 4013  O   HOH B2075       8.467  14.855  -2.848  1.00 31.44           O  
HETATM 4014  O   HOH B2076      12.922   7.293  -1.442  1.00 30.07           O  
HETATM 4015  O   HOH B2077      12.903  11.142  -3.246  1.00 22.33           O  
HETATM 4016  O   HOH B2078      14.489   8.038  -3.195  1.00 26.63           O  
HETATM 4017  O   HOH B2079       9.003   6.329  -7.491  1.00 14.73           O  
HETATM 4018  O   HOH B2080      12.488   9.178 -10.426  1.00 18.21           O  
HETATM 4019  O   HOH B2081      12.954  11.560  -7.440  1.00 26.88           O  
HETATM 4020  O   HOH B2082      15.984   5.114  -6.350  1.00 29.79           O  
HETATM 4021  O   HOH B2083      19.791   6.720  -7.469  1.00 32.22           O  
HETATM 4022  O   HOH B2084      12.220   2.063  -8.722  1.00 34.03           O  
HETATM 4023  O   HOH B2085       8.936  10.964  -9.867  1.00 18.94           O  
HETATM 4024  O   HOH B2086       7.238  13.818  -7.056  1.00 19.91           O  
HETATM 4025  O   HOH B2087     -21.390  18.280   1.799  1.00 39.50           O  
HETATM 4026  O   HOH B2088     -26.525  17.127  -0.820  1.00 41.40           O  
HETATM 4027  O   HOH B2089     -20.772  22.387  -1.431  1.00 27.06           O  
HETATM 4028  O   HOH B2090     -19.682  22.205   2.789  1.00 41.98           O  
HETATM 4029  O   HOH B2091     -19.837  24.573   0.483  1.00 48.83           O  
HETATM 4030  O   HOH B2092     -20.285  24.756   3.167  1.00 40.25           O  
HETATM 4031  O   HOH B2093     -29.692  12.966  -3.858  1.00 32.26           O  
HETATM 4032  O   HOH B2094     -26.456   5.021  -5.495  1.00 26.50           O  
HETATM 4033  O   HOH B2095     -31.441   9.901  -1.637  1.00 28.46           O  
HETATM 4034  O   HOH B2096     -24.791   6.816  -9.841  1.00 48.81           O  
HETATM 4035  O   HOH B2097       2.442   6.628 -16.608  1.00 34.04           O  
HETATM 4036  O   HOH B2098       8.834  16.920 -11.316  1.00 46.38           O  
HETATM 4037  O   HOH B2099       8.097  18.321 -14.307  1.00 45.72           O  
HETATM 4038  O   HOH B2100       5.968  14.327 -18.066  1.00 49.98           O  
HETATM 4039  O   HOH B2101       8.703  12.165 -12.364  1.00 30.58           O  
HETATM 4040  O   HOH B2102       5.747  22.089 -24.477  1.00 27.82           O  
HETATM 4041  O   HOH B2103       1.306  19.822 -17.844  1.00 23.77           O  
HETATM 4042  O   HOH B2104      -1.761   5.290 -14.673  1.00 28.16           O  
HETATM 4043  O   HOH B2105       3.253  10.292 -19.628  1.00 39.99           O  
HETATM 4044  O   HOH B2106      -4.174   7.593 -17.859  1.00 20.66           O  
HETATM 4045  O   HOH B2107      -8.014   1.467 -18.390  1.00 25.68           O  
HETATM 4046  O   HOH B2108      -2.583   4.430 -17.167  1.00 33.50           O  
HETATM 4047  O   HOH B2109     -21.251   3.784 -10.875  1.00 20.11           O  
HETATM 4048  O   HOH B2110     -27.002   2.942  -7.997  1.00 48.26           O  
HETATM 4049  O   HOH B2111     -29.452  -0.733  -6.739  1.00 18.56           O  
HETATM 4050  O   HOH B2112     -32.449  -4.941  -5.884  1.00 38.26           O  
HETATM 4051  O   HOH B2113     -30.912  -6.925  -3.106  1.00 32.65           O  
HETATM 4052  O   HOH B2114     -24.442  -8.502  -7.939  1.00 29.30           O  
HETATM 4053  O   HOH B2115     -30.315  -9.631  -9.574  1.00 44.16           O  
HETATM 4054  O   HOH B2116     -29.418  -7.134 -11.321  1.00 31.62           O  
HETATM 4055  O   HOH B2117     -27.419 -10.153  -8.575  1.00 40.70           O  
HETATM 4056  O   HOH B2118     -28.361  -0.289  -9.449  1.00 39.15           O  
HETATM 4057  O   HOH B2119     -32.882  -1.309 -10.035  1.00 37.71           O  
HETATM 4058  O   HOH B2120     -19.578  -3.318 -11.242  1.00 18.06           O  
HETATM 4059  O   HOH B2121     -22.639   2.069 -12.062  1.00 40.45           O  
HETATM 4060  O   HOH B2122     -15.965   3.801 -18.395  1.00 19.34           O  
HETATM 4061  O   HOH B2123     -11.946   6.478 -19.571  1.00 18.92           O  
HETATM 4062  O   HOH B2124      -5.641   8.289 -20.201  1.00 22.80           O  
HETATM 4063  O   HOH B2125     -11.891   3.465 -22.473  1.00 33.27           O  
HETATM 4064  O   HOH B2126     -10.775   5.818 -24.530  1.00 37.17           O  
HETATM 4065  O   HOH B2127     -10.977   7.292 -21.935  1.00 41.57           O  
HETATM 4066  O   HOH B2128      -8.460   3.357 -24.692  1.00 27.40           O  
HETATM 4067  O   HOH B2129      -3.252  26.458 -18.516  1.00 47.33           O  
HETATM 4068  O   HOH B2130      -4.886  26.270 -20.355  1.00 38.85           O  
HETATM 4069  O   HOH B2131      -4.013  23.495 -24.428  1.00 41.78           O  
HETATM 4070  O   HOH B2132     -12.048  25.389 -17.237  1.00 43.41           O  
HETATM 4071  O   HOH B2133     -12.651  27.719 -19.013  1.00 36.00           O  
HETATM 4072  O   HOH B2134      -5.479  23.193 -26.369  1.00 43.00           O  
HETATM 4073  O   HOH B2135     -12.162  23.841 -24.680  1.00 44.02           O  
HETATM 4074  O   HOH B2136     -10.826  25.459 -26.549  1.00 35.36           O  
HETATM 4075  O   HOH C2001     -16.096  -4.092 -42.865  1.00 30.94           O  
HETATM 4076  O   HOH C2002     -17.872   1.548 -40.091  1.00 40.58           O  
HETATM 4077  O   HOH C2003     -19.586  -1.637 -36.666  1.00 22.37           O  
HETATM 4078  O   HOH C2004     -15.541  -5.514 -40.941  1.00 24.99           O  
HETATM 4079  O   HOH C2005     -13.151   1.784 -40.575  1.00 33.70           O  
HETATM 4080  O   HOH C2006     -10.855  -2.252 -41.233  1.00 44.12           O  
HETATM 4081  O   HOH C2007     -12.915  -3.481 -43.110  1.00 33.00           O  
HETATM 4082  O   HOH C2008     -15.035  -8.498 -43.109  1.00 26.65           O  
HETATM 4083  O   HOH C2009     -21.359  -0.423 -38.237  1.00 34.39           O  
HETATM 4084  O   HOH C2010      -8.004  -1.498 -40.714  1.00 35.31           O  
HETATM 4085  O   HOH C2011      -4.515  -0.823 -41.341  1.00 14.06           O  
HETATM 4086  O   HOH C2012      -2.553   3.596 -32.026  1.00 40.07           O  
HETATM 4087  O   HOH C2013       1.928  -3.819 -40.829  1.00 25.75           O  
HETATM 4088  O   HOH C2014       1.807  -0.131 -33.783  1.00 27.09           O  
HETATM 4089  O   HOH C2015      -2.516   2.643 -28.200  1.00 46.50           O  
HETATM 4090  O   HOH C2016       1.849  -1.511 -28.190  1.00 31.94           O  
HETATM 4091  O   HOH C2017     -14.860 -15.145 -39.743  1.00 37.85           O  
HETATM 4092  O   HOH C2018       3.993  -5.132 -34.126  1.00 37.34           O  
HETATM 4093  O   HOH C2019     -18.499 -12.011 -43.851  1.00 41.58           O  
HETATM 4094  O   HOH C2020     -15.773 -14.156 -42.244  1.00 40.53           O  
HETATM 4095  O   HOH C2021      -0.111  -2.173 -26.430  1.00 48.30           O  
HETATM 4096  O   HOH C2022     -15.353 -17.869 -33.567  1.00 36.77           O  
HETATM 4097  O   HOH C2023     -11.077 -19.080 -34.030  1.00 30.44           O  
HETATM 4098  O   HOH C2024      -7.046 -16.210 -38.196  1.00 34.08           O  
HETATM 4099  O   HOH C2025      -1.273  -5.198 -23.740  1.00 39.06           O  
HETATM 4100  O   HOH C2026      -7.579 -12.422 -39.959  1.00 42.21           O  
HETATM 4101  O   HOH C2027     -13.954 -14.072 -37.749  1.00 20.34           O  
HETATM 4102  O   HOH C2028     -16.493 -11.619 -42.669  1.00 36.35           O  
HETATM 4103  O   HOH C2029     -17.493 -19.583 -31.454  1.00 47.33           O  
HETATM 4104  O   HOH C2030     -18.560 -14.130 -42.233  1.00 32.01           O  
HETATM 4105  O   HOH C2031     -23.239 -16.404 -33.996  1.00 38.15           O  
HETATM 4106  O   HOH C2032     -22.604   1.696 -36.737  1.00 31.48           O  
HETATM 4107  O   HOH C2033     -14.482 -15.878 -32.558  1.00 25.64           O  
HETATM 4108  O   HOH C2034     -12.990 -18.044 -33.593  1.00 43.29           O  
HETATM 4109  O   HOH C2035      -6.404 -16.952 -35.524  1.00 31.95           O  
HETATM 4110  O   HOH C2036      -2.806  -3.362 -25.958  1.00 23.72           O  
HETATM 4111  O   HOH C2037       1.772  -9.381 -37.758  1.00 42.61           O  
HETATM 4112  O   HOH C2038       2.439  -8.964 -39.745  1.00 44.39           O  
HETATM 4113  O   HOH C2039      10.072  -6.084 -30.617  1.00 44.95           O  
HETATM 4114  O   HOH C2040      10.251  -4.215 -28.507  1.00 58.44           O  
HETATM 4115  O   HOH C2041       3.384 -17.513 -33.764  1.00 27.53           O  
HETATM 4116  O   HOH C2042      -5.895  10.842 -41.338  1.00 47.42           O  
HETATM 4117  O   HOH C2043       4.828 -15.134 -24.583  1.00 26.10           O  
HETATM 4118  O   HOH C2044      -0.811 -18.343 -30.226  1.00 16.88           O  
HETATM 4119  O   HOH C2045      -3.841 -16.875 -27.921  1.00 12.23           O  
HETATM 4120  O   HOH C2046       5.142 -17.715 -11.623  1.00 50.87           O  
HETATM 4121  O   HOH C2047      -8.930 -17.198 -33.906  1.00 29.39           O  
HETATM 4122  O   HOH C2048      -9.270 -22.129  -4.861  1.00 36.62           O  
HETATM 4123  O   HOH C2049     -12.258 -13.727 -26.436  1.00 12.00           O  
HETATM 4124  O   HOH C2050     -21.181 -13.353 -28.313  1.00 12.63           O  
HETATM 4125  O   HOH C2051     -17.134 -16.728 -32.498  1.00 25.12           O  
HETATM 4126  O   HOH C2052     -23.146 -12.166 -30.573  1.00 21.27           O  
HETATM 4127  O   HOH C2053     -24.790 -15.253 -32.034  1.00 32.95           O  
HETATM 4128  O   HOH C2054     -22.846 -10.127 -32.583  1.00 17.11           O  
HETATM 4129  O   HOH C2055     -21.154  -7.147 -39.716  1.00 32.54           O  
HETATM 4130  O   HOH C2056     -20.718  -4.106 -36.436  1.00 25.27           O  
HETATM 4131  O   HOH C2057     -22.521  -2.178 -29.898  1.00 15.17           O  
HETATM 4132  O   HOH C2058     -21.967  -5.031 -38.852  1.00 37.53           O  
HETATM 4133  O   HOH C2059     -29.461  -3.132 -34.013  1.00 36.20           O  
HETATM 4134  O   HOH C2060     -26.925  -2.220 -37.149  1.00 33.73           O  
HETATM 4135  O   HOH C2061     -24.042   0.210 -30.607  1.00 18.81           O  
HETATM 4136  O   HOH C2062     -23.969   4.108 -34.429  1.00 32.13           O  
HETATM 4137  O   HOH C2063     -27.824   2.769 -28.233  1.00 29.93           O  
HETATM 4138  O   HOH C2064     -25.839   4.987 -26.827  1.00 55.82           O  
HETATM 4139  O   HOH C2065     -22.811  10.145 -32.084  1.00 41.80           O  
HETATM 4140  O   HOH C2066     -20.913   1.896 -34.371  1.00 25.96           O  
HETATM 4141  O   HOH C2067     -25.200   1.329 -28.501  1.00 21.24           O  
HETATM 4142  O   HOH C2068      -2.324 -19.520 -27.197  1.00 21.40           O  
HETATM 4143  O   HOH C2069      -2.286 -23.250 -27.583  1.00 36.88           O  
HETATM 4144  O   HOH C2070       5.427 -22.577 -25.962  1.00 29.50           O  
HETATM 4145  O   HOH C2071      10.789 -19.753 -25.101  1.00 36.19           O  
HETATM 4146  O   HOH C2072       8.618 -18.954 -22.696  1.00 34.84           O  
HETATM 4147  O   HOH C2073      -0.034 -18.316 -21.623  1.00 15.50           O  
HETATM 4148  O   HOH C2074       4.970 -24.072 -21.580  1.00 35.96           O  
HETATM 4149  O   HOH C2075       4.252 -24.153 -23.675  1.00 39.33           O  
HETATM 4150  O   HOH C2076       3.356 -13.098 -17.335  1.00 41.72           O  
HETATM 4151  O   HOH C2077      -1.056 -20.038 -17.186  1.00 17.58           O  
HETATM 4152  O   HOH C2078      -1.659  -6.679 -22.029  1.00 27.23           O  
HETATM 4153  O   HOH C2079     -13.459  -0.243 -22.311  1.00 13.25           O  
HETATM 4154  O   HOH C2080     -17.630   6.202 -28.576  1.00 31.52           O  
HETATM 4155  O   HOH C2081     -14.524   5.307 -27.048  1.00 38.98           O  
HETATM 4156  O   HOH C2082     -15.089   3.333 -24.416  1.00 18.74           O  
HETATM 4157  O   HOH C2083     -13.244   7.255 -35.100  1.00 48.53           O  
HETATM 4158  O   HOH C2084     -19.080   3.742 -35.241  1.00 32.86           O  
HETATM 4159  O   HOH C2085      -9.361   5.381 -40.769  1.00 39.84           O  
HETATM 4160  O   HOH C2086      -7.369   8.880 -40.909  1.00 52.84           O  
HETATM 4161  O   HOH C2087     -10.593  15.030 -38.786  1.00 46.49           O  
HETATM 4162  O   HOH C2088      -7.556   5.024 -38.049  1.00 22.67           O  
HETATM 4163  O   HOH C2089      -9.314   7.681 -28.637  1.00 41.76           O  
HETATM 4164  O   HOH C2090     -15.710   7.302 -28.723  1.00 51.08           O  
HETATM 4165  O   HOH C2091     -12.967   1.628 -24.147  1.00 20.65           O  
HETATM 4166  O   HOH C2092     -13.952   4.623 -20.593  1.00 24.29           O  
HETATM 4167  O   HOH C2093      -0.940  -0.168 -22.518  1.00 32.01           O  
HETATM 4168  O   HOH C2094      -2.031  -1.465 -24.378  1.00 46.95           O  
HETATM 4169  O   HOH C2095      -8.262 -11.576 -13.007  1.00 15.64           O  
HETATM 4170  O   HOH C2096       2.469 -19.546 -14.087  1.00 24.75           O  
HETATM 4171  O   HOH C2097       3.048 -16.419 -11.582  1.00 42.10           O  
HETATM 4172  O   HOH C2098      -3.218 -22.072  -7.901  0.83 33.35           O  
HETATM 4173  O   HOH C2099      -3.952 -19.900  -8.101  1.00 37.60           O  
HETATM 4174  O   HOH C2100       2.654 -17.160  -8.212  1.00 22.01           O  
HETATM 4175  O   HOH C2101      -0.394 -20.405  -2.506  1.00 24.20           O  
HETATM 4176  O   HOH C2102       2.823 -19.322  -3.161  1.00 35.38           O  
HETATM 4177  O   HOH C2103      -2.058 -22.210  -4.848  1.00 27.26           O  
HETATM 4178  O   HOH C2104      -3.622 -13.379  -2.733  1.00 29.42           O  
HETATM 4179  O   HOH C2105      -6.889 -16.829  -8.041  1.00 25.77           O  
HETATM 4180  O   HOH C2106      -9.420 -19.844  -5.332  1.00 30.74           O  
HETATM 4181  O   HOH C2107      -1.874 -13.914  -0.223  1.00 43.44           O  
HETATM 4182  O   HOH C2108       2.277 -12.379  -2.095  1.00 30.54           O  
HETATM 4183  O   HOH C2109      -6.699 -10.326  -8.000  1.00 30.61           O  
HETATM 4184  O   HOH C2110      -6.489 -14.272  -9.885  1.00 22.40           O  
HETATM 4185  O   HOH C2111      -2.129   1.116 -20.053  1.00 20.10           O  
HETATM 4186  O   HOH C2112      -5.932   4.562 -24.535  1.00 24.66           O  
HETATM 4187  O   HOH C2113      -2.105   6.553 -18.979  1.00 41.75           O  
HETATM 4188  O   HOH C2114     -11.184  -0.621 -43.223  1.00 37.62           O  
HETATM 4189  O   HOH C2115       1.342   5.388 -39.813  1.00 43.13           O  
HETATM 4190  O   HOH D2001      -7.533 -27.732 -17.456  1.00 46.10           O  
HETATM 4191  O   HOH D2002      -7.700 -28.033 -20.064  1.00 45.19           O  
HETATM 4192  O   HOH D2003     -10.520 -29.351 -20.286  1.00 36.79           O  
HETATM 4193  O   HOH D2004     -16.493 -31.002 -16.204  1.00 44.11           O  
HETATM 4194  O   HOH D2005     -16.266 -32.120 -18.686  1.00 46.10           O  
HETATM 4195  O   HOH D2006     -12.697 -31.094 -17.847  1.00 37.05           O  
HETATM 4196  O   HOH D2007     -18.622 -28.444 -21.918  1.00 28.66           O  
HETATM 4197  O   HOH D2008     -18.905 -29.947 -15.829  1.00 30.02           O  
HETATM 4198  O   HOH D2009     -20.681 -29.098 -20.042  1.00 34.04           O  
HETATM 4199  O   HOH D2010     -21.326 -28.286 -13.225  1.00 32.28           O  
HETATM 4200  O   HOH D2011     -24.385 -28.004 -19.343  1.00 43.19           O  
HETATM 4201  O   HOH D2012     -20.642 -30.750 -18.410  1.00 36.20           O  
HETATM 4202  O   HOH D2013     -20.704 -21.212  -7.946  1.00 30.67           O  
HETATM 4203  O   HOH D2014     -24.147 -28.574 -14.218  1.00 32.20           O  
HETATM 4204  O   HOH D2015     -27.084 -26.018 -15.546  1.00 44.67           O  
HETATM 4205  O   HOH D2016     -19.193 -18.477  -4.982  1.00 44.33           O  
HETATM 4206  O   HOH D2017     -23.229 -12.973 -15.669  1.00 21.59           O  
HETATM 4207  O   HOH D2018     -19.401 -19.132  -7.426  0.91 27.83           O  
HETATM 4208  O   HOH D2019     -23.217 -16.977  -4.436  1.00 33.39           O  
HETATM 4209  O   HOH D2020     -17.439 -12.919  -6.924  1.00 34.17           O  
HETATM 4210  O   HOH D2021     -21.485  -9.927  -8.100  1.00 28.58           O  
HETATM 4211  O   HOH D2022     -20.225  -9.420 -10.523  1.00 19.12           O  
HETATM 4212  O   HOH D2023     -21.454 -25.254 -26.164  1.00 47.85           O  
HETATM 4213  O   HOH D2024     -12.247 -25.293 -30.676  1.00 42.43           O  
HETATM 4214  O   HOH D2025     -14.107 -26.187 -31.693  1.00 39.87           O  
HETATM 4215  O   HOH D2026     -27.948 -19.244 -15.643  1.00 34.00           O  
HETATM 4216  O   HOH D2027     -24.640 -21.413 -21.225  1.00 22.69           O  
HETATM 4217  O   HOH D2028     -19.789 -20.664 -31.399  1.00 44.04           O  
HETATM 4218  O   HOH D2029     -19.883 -24.282 -28.914  1.00 38.64           O  
HETATM 4219  O   HOH D2030     -24.344 -27.152 -24.422  1.00 44.59           O  
HETATM 4220  O   HOH D2031     -18.965 -25.851 -24.715  1.00 30.19           O  
HETATM 4221  O   HOH D2032     -12.778 -25.117 -28.027  1.00 25.54           O  
HETATM 4222  O   HOH D2033     -11.903 -30.024 -27.268  1.00 34.26           O  
HETATM 4223  O   HOH D2034      -6.072 -22.476 -31.591  1.00 40.01           O  
HETATM 4224  O   HOH D2035      -9.713 -26.717 -30.918  1.00 36.86           O  
HETATM 4225  O   HOH D2036       5.014 -28.060 -19.431  1.00 52.16           O  
HETATM 4226  O   HOH D2037       0.334 -29.269 -17.094  1.00 45.92           O  
HETATM 4227  O   HOH D2038      -1.951 -27.173 -13.841  1.00 32.46           O  
HETATM 4228  O   HOH D2039     -11.323 -23.452 -32.431  1.00 36.38           O  
HETATM 4229  O   HOH D2040     -11.953 -20.156 -29.669  1.00 23.13           O  
HETATM 4230  O   HOH D2041     -18.221 -20.736 -29.348  1.00 24.23           O  
HETATM 4231  O   HOH D2042     -21.033 -21.505 -29.163  1.00 30.14           O  
HETATM 4232  O   HOH D2043     -23.463 -24.855 -24.876  1.00 33.36           O  
HETATM 4233  O   HOH D2044     -27.083 -22.191 -20.392  1.00 25.82           O  
HETATM 4234  O   HOH D2045     -32.099 -16.508 -19.828  1.00 35.41           O  
HETATM 4235  O   HOH D2046     -28.451 -14.915 -20.709  1.00 22.11           O  
HETATM 4236  O   HOH D2047     -31.480 -11.229 -11.538  1.00 37.95           O  
HETATM 4237  O   HOH D2048     -30.291  -7.687 -13.670  1.00 37.49           O  
HETATM 4238  O   HOH D2049     -28.685  -9.178 -24.890  1.00 20.32           O  
HETATM 4239  O   HOH D2050     -28.966  -2.868 -22.106  1.00 36.97           O  
HETATM 4240  O   HOH D2051     -35.479 -17.247 -23.225  1.00 31.05           O  
HETATM 4241  O   HOH D2052     -39.118 -14.651 -23.076  1.00 29.32           O  
HETATM 4242  O   HOH D2053     -29.555 -18.287 -27.778  1.00 30.93           O  
HETATM 4243  O   HOH D2054     -32.630 -20.910 -23.371  1.00 46.76           O  
HETATM 4244  O   HOH D2055     -33.824 -19.163 -23.456  1.00 57.44           O  
HETATM 4245  O   HOH D2056     -28.630 -27.629 -24.743  1.00 46.54           O  
HETATM 4246  O   HOH D2057     -27.834 -24.884 -19.489  1.00 39.17           O  
HETATM 4247  O   HOH D2058     -24.778 -15.077 -29.171  1.00 18.12           O  
HETATM 4248  O   HOH D2059     -23.591  13.069 -28.400  1.00 31.09           O  
HETATM 4249  O   HOH D2060     -19.044  14.634 -28.882  1.00 40.25           O  
HETATM 4250  O   HOH D2061     -13.728 -20.465 -32.015  1.00 32.22           O  
HETATM 4251  O   HOH D2062      -9.242 -19.819 -30.707  1.00 20.62           O  
HETATM 4252  O   HOH D2063      -2.535 -21.847 -25.334  1.00 18.57           O  
HETATM 4253  O   HOH D2064      -4.408 -26.023 -19.458  1.00 27.78           O  
HETATM 4254  O   HOH D2065      -3.713 -28.258 -20.682  1.00 32.59           O  
HETATM 4255  O   HOH D2066       4.470 -25.776 -19.139  1.00 36.48           O  
HETATM 4256  O   HOH D2067       1.677 -27.983 -18.506  1.00 37.58           O  
HETATM 4257  O   HOH D2068       0.614 -21.309 -15.265  1.00 19.84           O  
HETATM 4258  O   HOH D2069       0.254 -27.716 -14.868  1.00 42.29           O  
HETATM 4259  O   HOH D2070       0.865 -25.452 -11.584  1.00 34.55           O  
HETATM 4260  O   HOH D2071       5.100 -19.911 -12.961  1.00 36.53           O  
HETATM 4261  O   HOH D2072       4.033 -25.334  -5.581  1.00 31.70           O  
HETATM 4262  O   HOH D2073      -2.919 -24.774 -13.332  1.00 24.44           O  
HETATM 4263  O   HOH D2074      -5.068 -26.361 -16.859  1.00 26.62           O  
HETATM 4264  O   HOH D2075     -24.003  -6.564 -28.311  1.00 16.66           O  
HETATM 4265  O   HOH D2076     -30.602  -9.606 -31.963  1.00 37.31           O  
HETATM 4266  O   HOH D2077     -30.077 -16.846 -30.116  1.00 34.52           O  
HETATM 4267  O   HOH D2078     -32.884  -6.174 -27.328  1.00 33.58           O  
HETATM 4268  O   HOH D2079     -29.855  -6.672 -32.926  1.00 30.91           O  
HETATM 4269  O   HOH D2080     -24.795   0.707 -26.043  1.00 42.04           O  
HETATM 4270  O   HOH D2081     -20.090  -8.281 -17.432  1.00 42.62           O  
HETATM 4271  O   HOH D2082      -9.612 -24.322  -6.396  1.00 31.44           O  
HETATM 4272  O   HOH D2083      -4.441 -25.375 -11.228  1.00 37.21           O  
HETATM 4273  O   HOH D2084     -12.516 -23.582  -4.085  1.00 45.15           O  
HETATM 4274  O   HOH D2085     -19.424 -25.622  -3.707  1.00 36.62           O  
HETATM 4275  O   HOH D2086     -18.302 -28.077  -0.316  1.00 31.78           O  
HETATM 4276  O   HOH D2087     -15.232 -28.970  -8.714  1.00 36.44           O  
HETATM 4277  O   HOH D2088     -15.992 -26.711  -8.618  1.00 29.86           O  
HETATM 4278  O   HOH D2089      -8.607 -13.383 -11.241  1.00 21.25           O  
HETATM 4279  O   HOH D2090     -21.431  -0.819 -19.780  1.00 21.99           O  
HETATM 4280  O   HOH D2091     -24.939   3.785 -25.058  1.00 37.08           O  
HETATM 4281  O   HOH D2092     -24.345   6.697 -25.350  1.00 25.45           O  
HETATM 4282  O   HOH D2093     -24.538  11.650 -26.134  1.00 28.58           O  
HETATM 4283  O   HOH D2094     -21.209  12.614 -28.459  1.00 26.21           O  
HETATM 4284  O   HOH D2095     -20.641  10.908 -30.423  1.00 33.64           O  
HETATM 4285  O   HOH D2096     -16.560  10.800 -22.682  1.00 24.58           O  
HETATM 4286  O   HOH D2097     -19.117  12.234 -31.620  1.00 41.46           O  
HETATM 4287  O   HOH D2098     -17.456  13.365 -22.091  1.00 36.36           O  
HETATM 4288  O   HOH D2099     -21.684  12.286 -20.427  1.00 31.84           O  
HETATM 4289  O   HOH D2100     -23.505  15.147 -23.183  1.00 41.99           O  
HETATM 4290  O   HOH D2101     -13.391   6.652 -22.844  1.00 37.52           O  
HETATM 4291  O   HOH D2102     -23.610   3.494 -20.667  1.00 44.11           O  
HETATM 4292  O   HOH D2103     -23.026   3.779 -17.741  1.00 40.06           O  
HETATM 4293  O   HOH D2104     -21.826   1.197 -18.742  1.00 33.60           O  
HETATM 4294  O   HOH D2105     -18.347  -7.704  -9.229  1.00 16.76           O  
HETATM 4295  O   HOH D2106     -14.938 -12.862  -7.037  1.00 22.06           O  
HETATM 4296  O   HOH D2107     -19.052  -9.040  -6.753  1.00 36.60           O  
HETATM 4297  O   HOH D2108     -17.803  -7.548  -3.845  1.00 40.02           O  
HETATM 4298  O   HOH D2109     -13.878 -14.045  -4.390  1.00 34.92           O  
HETATM 4299  O   HOH D2110     -19.326 -23.541  -5.159  1.00 38.58           O  
HETATM 4300  O   HOH D2111     -29.786 -21.053  -3.666  1.00 59.28           O  
HETATM 4301  O   HOH D2112     -28.221  -3.121 -17.173  1.00 46.59           O  
HETATM 4302  O   HOH D2113     -12.333 -25.667 -36.007  1.00 47.98           O  
CONECT 3744 3745 3746                                                           
CONECT 3745 3744                                                                
CONECT 3746 3744 3747                                                           
CONECT 3747 3746                                                                
CONECT 3748 3749 3750                                                           
CONECT 3749 3748                                                                
CONECT 3750 3748 3751                                                           
CONECT 3751 3750                                                                
CONECT 3752 3753                                                                
CONECT 3753 3752 3754                                                           
CONECT 3754 3753 3755                                                           
CONECT 3755 3754 3756                                                           
CONECT 3756 3755 3757                                                           
CONECT 3757 3756 3758                                                           
CONECT 3758 3757 3759                                                           
CONECT 3759 3758 3760                                                           
CONECT 3760 3759 3761                                                           
CONECT 3761 3760 3762                                                           
CONECT 3762 3761 3763                                                           
CONECT 3763 3762 3764                                                           
CONECT 3764 3763                                                                
CONECT 3765 3766 3767                                                           
CONECT 3766 3765                                                                
CONECT 3767 3765 3768                                                           
CONECT 3768 3767                                                                
CONECT 3769 3770 3771                                                           
CONECT 3770 3769                                                                
CONECT 3771 3769 3772                                                           
CONECT 3772 3771                                                                
CONECT 3773 3774                                                                
CONECT 3774 3773 3775                                                           
CONECT 3775 3774 3776                                                           
CONECT 3776 3775 3777                                                           
CONECT 3777 3776 3778                                                           
CONECT 3778 3777 3779                                                           
CONECT 3779 3778 3780                                                           
CONECT 3780 3779 3781                                                           
CONECT 3781 3780 3782                                                           
CONECT 3782 3781 3783                                                           
CONECT 3783 3782 3784                                                           
CONECT 3784 3783 3785                                                           
CONECT 3785 3784                                                                
MASTER      406    0    6    6   36    0    7    6 4298    4   42   42          
END                                                                             
