# Supplementary material for: Plug-and-Play Pairing via Defined Divalent Streptavidins
Source: J Mol Biol. 2014 Jan 9;426(1):199–214. doi: 10.1016/j.jmb.2013.09.016 (PMC4047826; doi:10.1016/j.jmb.2013.09.016)
Supplement: Supplementary file 3 — Supplementary material 2. [file mmc3.pdb]

HEADER    BIOTIN-BINDING PROTEIN                  08-JUL-13   4BX6              
TITLE     TRANS-DIVALENT STREPTAVIDIN                                           
COMPND    MOL_ID: 1;                                                            
COMPND   2 MOLECULE: STREPTAVIDIN;                                              
COMPND   3 CHAIN: A, D;                                                         
COMPND   4 FRAGMENT: RESIDUES 37-163;                                           
COMPND   5 ENGINEERED: YES;                                                     
COMPND   6 MUTATION: YES;                                                       
COMPND   7 OTHER_DETAILS: DEAD VARIANT;                                         
COMPND   8 MOL_ID: 2;                                                           
COMPND   9 MOLECULE: STREPTAVIDIN;                                              
COMPND  10 CHAIN: B, C;                                                         
COMPND  11 FRAGMENT: RESIDUES 37-163;                                           
COMPND  12 ENGINEERED: YES                                                      
SOURCE    MOL_ID: 1;                                                            
SOURCE   2 ORGANISM_SCIENTIFIC: STREPTOMYCES AVIDINII;                          
SOURCE   3 ORGANISM_TAXID: 1895;                                                
SOURCE   4 EXPRESSION_SYSTEM: ESCHERICHIA COLI;                                 
SOURCE   5 EXPRESSION_SYSTEM_TAXID: 469008;                                     
SOURCE   6 EXPRESSION_SYSTEM_STRAIN: BL21(DE3);                                 
SOURCE   7 EXPRESSION_SYSTEM_VARIANT: RIPL;                                     
SOURCE   8 EXPRESSION_SYSTEM_VECTOR_TYPE: PLASMID;                              
SOURCE   9 EXPRESSION_SYSTEM_VECTOR: PET21;                                     
SOURCE  10 MOL_ID: 2;                                                           
SOURCE  11 ORGANISM_SCIENTIFIC: STREPTOMYCES AVIDINII;                          
SOURCE  12 ORGANISM_TAXID: 1895;                                                
SOURCE  13 EXPRESSION_SYSTEM: ESCHERICHIA COLI;                                 
SOURCE  14 EXPRESSION_SYSTEM_TAXID: 469008;                                     
SOURCE  15 EXPRESSION_SYSTEM_STRAIN: BL21(DE3);                                 
SOURCE  16 EXPRESSION_SYSTEM_VARIANT: RIPL;                                     
SOURCE  17 EXPRESSION_SYSTEM_VECTOR_TYPE: PLASMID;                              
SOURCE  18 EXPRESSION_SYSTEM_VECTOR: PET21                                      
KEYWDS    BIOTIN-BINDING PROTEIN, AVIDIN                                        
EXPDTA    X-RAY DIFFRACTION                                                     
AUTHOR    M.FAIRHEAD,D.KRNDIJA,E.D.LOWE,M.HOWARTH                               
REVDAT   1   09-JUL-13 4BX6    0                                                
JRNL        AUTH   M.FAIRHEAD,D.KRNDIJA,E.D.LOWE,M.HOWARTH                      
JRNL        TITL   PLUG-AND-PLAY PAIRING VIA DEFINED DIVALENT STREPTAVIDINS     
JRNL        REF    TO BE PUBLISHED                                              
JRNL        REFN                                                                
REMARK   2                                                                      
REMARK   2 RESOLUTION.    1.60 ANGSTROMS.                                       
REMARK   3                                                                      
REMARK   3 REFINEMENT.                                                          
REMARK   3   PROGRAM     : PHENIX (PHENIX.REFINE)                               
REMARK   3   AUTHORS     : PAUL ADAMS,PAVEL AFONINE,VICENT CHEN,IAN             
REMARK   3               : DAVIS,KRESHNA GOPAL,RALF GROSSE-KUNSTLEVE,           
REMARK   3               : LI-WEI HUNG,ROBERT IMMORMINO,TOM IOERGER,            
REMARK   3               : AIRLIE MCCOY,ERIK MCKEE,NIGEL MORIARTY,              
REMARK   3               : REETAL PAI,RANDY READ,JANE RICHARDSON,               
REMARK   3               : DAVID RICHARDSON,TOD ROMO,JIM SACCHETTINI,           
REMARK   3               : NICHOLAS SAUTER,JACOB SMITH,LAURENT                  
REMARK   3               : STORONI,TOM TERWILLIGER,PETER ZWART                  
REMARK   3                                                                      
REMARK   3    REFINEMENT TARGET : ML                                            
REMARK   3                                                                      
REMARK   3  DATA USED IN REFINEMENT.                                            
REMARK   3   RESOLUTION RANGE HIGH (ANGSTROMS) : 1.595                          
REMARK   3   RESOLUTION RANGE LOW  (ANGSTROMS) : 24.981                         
REMARK   3   MIN(FOBS/SIGMA_FOBS)              : 1.33                           
REMARK   3   COMPLETENESS FOR RANGE        (%) : 97.99                          
REMARK   3   NUMBER OF REFLECTIONS             : 64068                          
REMARK   3                                                                      
REMARK   3  FIT TO DATA USED IN REFINEMENT.                                     
REMARK   3   R VALUE     (WORKING + TEST SET) : 0.1652                          
REMARK   3   R VALUE            (WORKING SET) : 0.1640                          
REMARK   3   FREE R VALUE                     : 0.1866                          
REMARK   3   FREE R VALUE TEST SET SIZE   (%) : 5.1                             
REMARK   3   FREE R VALUE TEST SET COUNT      : 3246                            
REMARK   3                                                                      
REMARK   3  FIT TO DATA USED IN REFINEMENT (IN BINS).                           
REMARK   3   BIN  RESOLUTION RANGE  COMPL.    NWORK NFREE   RWORK  RFREE        
REMARK   3     1 24.9841 -  4.5265    0.96     2678   144  0.1667 0.1653        
REMARK   3     2  4.5265 -  3.5963    0.95     2580   159  0.1270 0.1379        
REMARK   3     3  3.5963 -  3.1427    0.98     2640   162  0.1389 0.1666        
REMARK   3     4  3.1427 -  2.8558    0.98     2669   137  0.1495 0.1632        
REMARK   3     5  2.8558 -  2.6513    0.99     2692   122  0.1538 0.2003        
REMARK   3     6  2.6513 -  2.4952    0.99     2654   151  0.1606 0.1856        
REMARK   3     7  2.4952 -  2.3703    0.99     2691   136  0.1667 0.1939        
REMARK   3     8  2.3703 -  2.2672    0.95     2575   129  0.1619 0.1938        
REMARK   3     9  2.2672 -  2.1800    0.97     2635   134  0.1661 0.2077        
REMARK   3    10  2.1800 -  2.1048    0.99     2656   143  0.1609 0.2007        
REMARK   3    11  2.1048 -  2.0390    0.99     2631   144  0.1659 0.1902        
REMARK   3    12  2.0390 -  1.9807    0.99     2686   149  0.1676 0.2002        
REMARK   3    13  1.9807 -  1.9286    0.99     2659   138  0.1738 0.1943        
REMARK   3    14  1.9286 -  1.8816    0.99     2650   138  0.1813 0.2084        
REMARK   3    15  1.8816 -  1.8388    0.99     2684   136  0.1896 0.2172        
REMARK   3    16  1.8388 -  1.7997    0.99     2639   138  0.2048 0.2624        
REMARK   3    17  1.7997 -  1.7637    0.99     2650   144  0.2045 0.2614        
REMARK   3    18  1.7637 -  1.7304    0.99     2657   146  0.2218 0.2782        
REMARK   3    19  1.7304 -  1.6995    0.99     2697   129  0.2334 0.2502        
REMARK   3    20  1.6995 -  1.6707    0.98     2588   131  0.2488 0.3533        
REMARK   3    21  1.6707 -  1.6438    0.95     2580   151  0.2549 0.2806        
REMARK   3    22  1.6438 -  1.6185    0.97     2568   140  0.2717 0.2825        
REMARK   3    23  1.6185 -  1.5947    0.98     2663   145  0.2772 0.3267        
REMARK   3                                                                      
REMARK   3  BULK SOLVENT MODELLING.                                             
REMARK   3   METHOD USED        : FLAT BULK SOLVENT MODEL                       
REMARK   3   SOLVENT RADIUS     : 1.11                                          
REMARK   3   SHRINKAGE RADIUS   : 0.90                                          
REMARK   3   K_SOL              : NULL                                          
REMARK   3   B_SOL              : NULL                                          
REMARK   3                                                                      
REMARK   3  ERROR ESTIMATES.                                                    
REMARK   3   COORDINATE ERROR (MAXIMUM-LIKELIHOOD BASED)     : 0.21             
REMARK   3   PHASE ERROR (DEGREES, MAXIMUM-LIKELIHOOD BASED) : 21.11            
REMARK   3                                                                      
REMARK   3  B VALUES.                                                           
REMARK   3   FROM WILSON PLOT           (A**2) : 20.98                          
REMARK   3   MEAN B VALUE      (OVERALL, A**2) : 28.40                          
REMARK   3   OVERALL ANISOTROPIC B VALUE.                                       
REMARK   3    B11 (A**2) : NULL                                                 
REMARK   3    B22 (A**2) : NULL                                                 
REMARK   3    B33 (A**2) : NULL                                                 
REMARK   3    B12 (A**2) : NULL                                                 
REMARK   3    B13 (A**2) : NULL                                                 
REMARK   3    B23 (A**2) : NULL                                                 
REMARK   3                                                                      
REMARK   3  TWINNING INFORMATION.                                               
REMARK   3   FRACTION: NULL                                                     
REMARK   3   OPERATOR: NULL                                                     
REMARK   3                                                                      
REMARK   3  DEVIATIONS FROM IDEAL VALUES.                                       
REMARK   3                 RMSD          COUNT                                  
REMARK   3   BOND      :  0.011           3891                                  
REMARK   3   ANGLE     :  1.276           5373                                  
REMARK   3   CHIRALITY :  0.083            607                                  
REMARK   3   PLANARITY :  0.005            683                                  
REMARK   3   DIHEDRAL  : 14.051           1263                                  
REMARK   3                                                                      
REMARK   3  TLS DETAILS                                                         
REMARK   3   NUMBER OF TLS GROUPS  : NULL                                       
REMARK   3                                                                      
REMARK   3  NCS DETAILS                                                         
REMARK   3   NUMBER OF NCS GROUPS : NULL                                        
REMARK   3                                                                      
REMARK   3  OTHER REFINEMENT REMARKS:                                           
REMARK   3 DISORDERED REGIONS WERE MODELED STEREOCHEMICALLY                     
REMARK   4                                                                      
REMARK   4 4BX6 COMPLIES WITH FORMAT V. 3.30, 13-JUL-11                         
REMARK 100                                                                      
REMARK 100 THIS ENTRY HAS BEEN PROCESSED BY PDBE ON 09-JUL-13.                  
REMARK 100 THE PDBE ID CODE IS EBI-57606.                                       
REMARK 200                                                                      
REMARK 200 EXPERIMENTAL DETAILS                                                 
REMARK 200  EXPERIMENT TYPE                : X-RAY DIFFRACTION                  
REMARK 200  DATE OF DATA COLLECTION        : 07-OCT-12                          
REMARK 200  TEMPERATURE           (KELVIN) : 100                                
REMARK 200  PH                             : 6                                  
REMARK 200  NUMBER OF CRYSTALS USED        : 1                                  
REMARK 200                                                                      
REMARK 200  SYNCHROTRON              (Y/N) : Y                                  
REMARK 200  RADIATION SOURCE               : DIAMOND                            
REMARK 200  BEAMLINE                       : I04-1                              
REMARK 200  X-RAY GENERATOR MODEL          : NULL                               
REMARK 200  MONOCHROMATIC OR LAUE    (M/L) : M                                  
REMARK 200  WAVELENGTH OR RANGE        (A) : 0.92                               
REMARK 200  MONOCHROMATOR                  : NULL                               
REMARK 200  OPTICS                         : NULL                               
REMARK 200                                                                      
REMARK 200  DETECTOR TYPE                  : CCD (MX-300)                       
REMARK 200  DETECTOR MANUFACTURER          : MARRESEARCH                        
REMARK 200  INTENSITY-INTEGRATION SOFTWARE : XDS                                
REMARK 200  DATA SCALING SOFTWARE          : XSCALE                             
REMARK 200                                                                      
REMARK 200  NUMBER OF UNIQUE REFLECTIONS   : 64074                              
REMARK 200  RESOLUTION RANGE HIGH      (A) : 1.60                               
REMARK 200  RESOLUTION RANGE LOW       (A) : 24.98                              
REMARK 200  REJECTION CRITERIA  (SIGMA(I)) : 2.0                                
REMARK 200                                                                      
REMARK 200 OVERALL.                                                             
REMARK 200  COMPLETENESS FOR RANGE     (%) : 98.0                               
REMARK 200  DATA REDUNDANCY                : 3.4                                
REMARK 200  R MERGE                    (I) : 0.04                               
REMARK 200  R SYM                      (I) : NULL                               
REMARK 200  <I/SIGMA(I)> FOR THE DATA SET  : 13.88                              
REMARK 200                                                                      
REMARK 200 IN THE HIGHEST RESOLUTION SHELL.                                     
REMARK 200  HIGHEST RESOLUTION SHELL, RANGE HIGH (A) : 1.60                     
REMARK 200  HIGHEST RESOLUTION SHELL, RANGE LOW  (A) : 1.65                     
REMARK 200  COMPLETENESS FOR SHELL     (%) : 97.3                               
REMARK 200  DATA REDUNDANCY IN SHELL       : 3.2                                
REMARK 200  R MERGE FOR SHELL          (I) : 0.64                               
REMARK 200  R SYM FOR SHELL            (I) : NULL                               
REMARK 200  <I/SIGMA(I)> FOR SHELL         : 1.92                               
REMARK 200                                                                      
REMARK 200 DIFFRACTION PROTOCOL: SINGLE WAVELENGTH                              
REMARK 200 METHOD USED TO DETERMINE THE STRUCTURE: MOLECULAR REPLACEMENT        
REMARK 200 SOFTWARE USED: PHASER                                                
REMARK 200 STARTING MODEL: PDB ENTRY 3RY1                                       
REMARK 200                                                                      
REMARK 200 REMARK: NONE                                                         
REMARK 280                                                                      
REMARK 280 CRYSTAL                                                              
REMARK 280 SOLVENT CONTENT, VS   (%): 47.22                                     
REMARK 280 MATTHEWS COEFFICIENT, VM (ANGSTROMS**3/DA): 2.35                     
REMARK 280                                                                      
REMARK 280 CRYSTALLIZATION CONDITIONS: 65% V/V 2-METHYL-2,                      
REMARK 280  4-PENTANEDIOL (MPD), 0.1 M 2-(N-MORPHOLINO)ETHANESULFONIC           
REMARK 280  ACID (MES) PH 6.0. CRYSTALS WERE OBTAINED BY THE                    
REMARK 280  SITTING-DROP VAPOR-DIFFUSION METHOD AT 291 K AND REACHED A          
REMARK 280  MAXIMUM SIZE AFTER 10 DAYS AND WERE HARVESTED SOON AFTER            
REMARK 290                                                                      
REMARK 290 CRYSTALLOGRAPHIC SYMMETRY                                            
REMARK 290 SYMMETRY OPERATORS FOR SPACE GROUP: P 1 21 1                         
REMARK 290                                                                      
REMARK 290      SYMOP   SYMMETRY                                                
REMARK 290     NNNMMM   OPERATOR                                                
REMARK 290       1555   X,Y,Z                                                   
REMARK 290       2555   -X,Y+1/2,-Z                                             
REMARK 290                                                                      
REMARK 290     WHERE NNN -> OPERATOR NUMBER                                     
REMARK 290           MMM -> TRANSLATION VECTOR                                  
REMARK 290                                                                      
REMARK 290 CRYSTALLOGRAPHIC SYMMETRY TRANSFORMATIONS                            
REMARK 290 THE FOLLOWING TRANSFORMATIONS OPERATE ON THE ATOM/HETATM             
REMARK 290 RECORDS IN THIS ENTRY TO PRODUCE CRYSTALLOGRAPHICALLY                
REMARK 290 RELATED MOLECULES.                                                   
REMARK 290   SMTRY1   1  1.000000  0.000000  0.000000        0.00000            
REMARK 290   SMTRY2   1  0.000000  1.000000  0.000000        0.00000            
REMARK 290   SMTRY3   1  0.000000  0.000000  1.000000        0.00000            
REMARK 290   SMTRY1   2 -1.000000  0.000000  0.000000        0.00000            
REMARK 290   SMTRY2   2  0.000000  1.000000  0.000000       32.56000            
REMARK 290   SMTRY3   2  0.000000  0.000000 -1.000000        0.00000            
REMARK 290                                                                      
REMARK 290 REMARK: NULL                                                         
REMARK 300                                                                      
REMARK 300 BIOMOLECULE: 1                                                       
REMARK 300 SEE REMARK 350 FOR THE AUTHOR PROVIDED AND/OR PROGRAM                
REMARK 300 GENERATED ASSEMBLY INFORMATION FOR THE STRUCTURE IN                  
REMARK 300 THIS ENTRY. THE REMARK MAY ALSO PROVIDE INFORMATION ON               
REMARK 300 BURIED SURFACE AREA.                                                 
REMARK 350                                                                      
REMARK 350 COORDINATES FOR A COMPLETE MULTIMER REPRESENTING THE KNOWN           
REMARK 350 BIOLOGICALLY SIGNIFICANT OLIGOMERIZATION STATE OF THE                
REMARK 350 MOLECULE CAN BE GENERATED BY APPLYING BIOMT TRANSFORMATIONS          
REMARK 350 GIVEN BELOW.  BOTH NON-CRYSTALLOGRAPHIC AND                          
REMARK 350 CRYSTALLOGRAPHIC OPERATIONS ARE GIVEN.                               
REMARK 350                                                                      
REMARK 350 BIOMOLECULE: 1                                                       
REMARK 350 SOFTWARE DETERMINED QUATERNARY STRUCTURE: TETRAMERIC                 
REMARK 350 SOFTWARE USED: PISA                                                  
REMARK 350 TOTAL BURIED SURFACE AREA: 9500 ANGSTROM**2                          
REMARK 350 SURFACE AREA OF THE COMPLEX: 20780 ANGSTROM**2                       
REMARK 350 CHANGE IN SOLVENT FREE ENERGY: -86.0 KCAL/MOL                        
REMARK 350 APPLY THE FOLLOWING TO CHAINS: A, B, C, D                            
REMARK 350   BIOMT1   1  1.000000  0.000000  0.000000        0.00000            
REMARK 350   BIOMT2   1  0.000000  1.000000  0.000000        0.00000            
REMARK 350   BIOMT3   1  0.000000  0.000000  1.000000        0.00000            
REMARK 465                                                                      
REMARK 465 MISSING RESIDUES                                                     
REMARK 465 THE FOLLOWING RESIDUES WERE NOT LOCATED IN THE                       
REMARK 465 EXPERIMENT. (M=MODEL NUMBER; RES=RESIDUE NAME; C=CHAIN               
REMARK 465 IDENTIFIER; SSSEQ=SEQUENCE NUMBER; I=INSERTION CODE.)                
REMARK 465                                                                      
REMARK 465   M RES C SSSEQI                                                     
REMARK 465     ALA A    13                                                      
REMARK 465     GLU A    14                                                      
REMARK 465     ALA A    15                                                      
REMARK 465     PRO A   135                                                      
REMARK 465     SER A   136                                                      
REMARK 465     ALA A   137                                                      
REMARK 465     ALA A   138                                                      
REMARK 465     SER A   139                                                      
REMARK 465     ALA B    13                                                      
REMARK 465     GLU B    14                                                      
REMARK 465     ALA B    15                                                      
REMARK 465     PRO B   135                                                      
REMARK 465     SER B   136                                                      
REMARK 465     ALA B   137                                                      
REMARK 465     ALA B   138                                                      
REMARK 465     SER B   139                                                      
REMARK 465     GLU B   140                                                      
REMARK 465     GLU B   141                                                      
REMARK 465     GLU B   142                                                      
REMARK 465     GLU B   143                                                      
REMARK 465     GLU B   144                                                      
REMARK 465     GLU B   145                                                      
REMARK 465     ALA C    13                                                      
REMARK 465     PRO C   135                                                      
REMARK 465     SER C   136                                                      
REMARK 465     ALA C   137                                                      
REMARK 465     ALA C   138                                                      
REMARK 465     SER C   139                                                      
REMARK 465     GLU C   140                                                      
REMARK 465     GLU C   141                                                      
REMARK 465     GLU C   142                                                      
REMARK 465     GLU C   143                                                      
REMARK 465     GLU C   144                                                      
REMARK 465     GLU C   145                                                      
REMARK 465     ALA D    13                                                      
REMARK 465     GLU D    14                                                      
REMARK 465     ALA D    15                                                      
REMARK 465     PRO D   135                                                      
REMARK 465     SER D   136                                                      
REMARK 465     ALA D   137                                                      
REMARK 465     ALA D   138                                                      
REMARK 465     SER D   139                                                      
REMARK 500                                                                      
REMARK 500 GEOMETRY AND STEREOCHEMISTRY                                         
REMARK 500 SUBTOPIC: CLOSE CONTACTS IN SAME ASYMMETRIC UNIT                     
REMARK 500                                                                      
REMARK 500 THE FOLLOWING ATOMS ARE IN CLOSE CONTACT.                            
REMARK 500                                                                      
REMARK 500  ATM1  RES C  SSEQI   ATM2  RES C  SSEQI           DISTANCE          
REMARK 500   OD2  ASP A    36     O    HOH A  2023              2.09            
REMARK 500   O    ALA B    50     O    HOH B  2037              2.03            
REMARK 500   O    ALA C    46     O    HOH C  2043              2.12            
REMARK 500   O    HOH A  2021     O    HOH A  2070              1.98            
REMARK 500   O    HOH A  2042     O    HOH A  2103              1.84            
REMARK 500   O    HOH A  2044     O    HOH A  2107              2.18            
REMARK 500   O    HOH A  2044     O    HOH A  2106              1.82            
REMARK 500   O    HOH A  2100     O    HOH A  2101              1.94            
REMARK 500   O    HOH B  2011     O    HOH B  2034              2.06            
REMARK 500   O    HOH B  2026     O    HOH B  2027              1.89            
REMARK 500   O    HOH B  2067     O    HOH B  2069              1.94            
REMARK 500   O    HOH C  2010     O    HOH C  2144              1.87            
REMARK 500   O    HOH C  2020     O    HOH C  2021              2.12            
REMARK 500   O    HOH C  2020     O    HOH C  2025              2.09            
REMARK 500   O    HOH C  2020     O    HOH C  2047              2.00            
REMARK 500   O    HOH C  2021     O    HOH C  2047              2.14            
REMARK 500   O    HOH C  2040     O    HOH C  2041              2.18            
REMARK 500   O    HOH C  2045     O    HOH C  2101              2.01            
REMARK 500   O    HOH C  2049     O    HOH C  2111              2.15            
REMARK 500   O    HOH C  2056     O    HOH C  2105              2.15            
REMARK 500   O    HOH C  2063     O    HOH C  2136              2.14            
REMARK 500   O    HOH C  2142     O    HOH C  2143              2.18            
REMARK 500   O    HOH D  2011     O    HOH D  2024              2.04            
REMARK 500   O    HOH D  2016     O    HOH D  2017              2.11            
REMARK 500   O    HOH D  2016     O    HOH D  2030              1.95            
REMARK 500   O    HOH D  2018     O    HOH D  2020              2.08            
REMARK 500   O    HOH D  2027     O    HOH D  2028              1.97            
REMARK 500   O    HOH D  2029     O    HOH D  2045              2.00            
REMARK 500   O    HOH D  2062     O    HOH D  2063              1.82            
REMARK 500   O    HOH D  2082     O    HOH D  2083              2.00            
REMARK 500                                                                      
REMARK 500 REMARK: NULL                                                         
REMARK 500                                                                      
REMARK 500 GEOMETRY AND STEREOCHEMISTRY                                         
REMARK 500 SUBTOPIC: COVALENT BOND ANGLES                                       
REMARK 500                                                                      
REMARK 500 THE STEREOCHEMICAL PARAMETERS OF THE FOLLOWING RESIDUES              
REMARK 500 HAVE VALUES WHICH DEVIATE FROM EXPECTED VALUES BY MORE               
REMARK 500 THAN 6*RMSD (M=MODEL NUMBER; RES=RESIDUE NAME; C=CHAIN               
REMARK 500 IDENTIFIER; SSEQ=SEQUENCE NUMBER; I=INSERTION CODE).                 
REMARK 500                                                                      
REMARK 500 STANDARD TABLE:                                                      
REMARK 500 FORMAT: (10X,I3,1X,A3,1X,A1,I4,A1,3(1X,A4,2X),12X,F5.1)              
REMARK 500                                                                      
REMARK 500 EXPECTED VALUES PROTEIN: ENGH AND HUBER, 1999                        
REMARK 500 EXPECTED VALUES NUCLEIC ACID: CLOWNEY ET AL 1996                     
REMARK 500                                                                      
REMARK 500  M RES CSSEQI ATM1   ATM2   ATM3                                     
REMARK 500    LEU B  56   CA  -  CB  -  CG  ANGL. DEV. =  14.0 DEGREES          
REMARK 500                                                                      
REMARK 500 REMARK: NULL                                                         
REMARK 500                                                                      
REMARK 500 GEOMETRY AND STEREOCHEMISTRY                                         
REMARK 500 SUBTOPIC: TORSION ANGLES                                             
REMARK 500                                                                      
REMARK 500 TORSION ANGLES OUTSIDE THE EXPECTED RAMACHANDRAN REGIONS:            
REMARK 500 (M=MODEL NUMBER; RES=RESIDUE NAME; C=CHAIN IDENTIFIER;               
REMARK 500 SSEQ=SEQUENCE NUMBER; I=INSERTION CODE).                             
REMARK 500                                                                      
REMARK 500 STANDARD TABLE:                                                      
REMARK 500 FORMAT:(10X,I3,1X,A3,1X,A1,I4,A1,4X,F7.2,3X,F7.2)                    
REMARK 500                                                                      
REMARK 500 EXPECTED VALUES: GJ KLEYWEGT AND TA JONES (1996). PHI/PSI-           
REMARK 500 CHOLOGY: RAMACHANDRAN REVISITED. STRUCTURE 4, 1395 - 1400            
REMARK 500                                                                      
REMARK 500  M RES CSSEQI        PSI       PHI                                   
REMARK 500    ASN A  49     -106.33   -130.02                                   
REMARK 500    THR A  66       66.31   -104.64                                   
REMARK 500    ALA A 100      -72.16    -53.99                                   
REMARK 500    ASN B  49       94.65     53.43                                   
REMARK 500    ASN C  49     -136.21     67.90                                   
REMARK 500    GLU C 101       62.09   -118.41                                   
REMARK 500    ASN D  49      108.00     67.73                                   
REMARK 500                                                                      
REMARK 500 REMARK: NULL                                                         
REMARK 525                                                                      
REMARK 525 SOLVENT                                                              
REMARK 525                                                                      
REMARK 525 THE FOLLOWING SOLVENT MOLECULES LIE FARTHER THAN EXPECTED            
REMARK 525 FROM THE PROTEIN OR NUCLEIC ACID MOLECULE AND ARE                    
REMARK 525 ASSOCIATED WITH A SYMMETRY RELATED MOLECULE (M=MODEL                 
REMARK 525 NUMBER; RES=RESIDUE NAME; C=CHAIN IDENTIFIER; SSEQ=SEQUENCE          
REMARK 525 NUMBER; I=INSERTION CODE): THESE HAVE BEEN REPOSITIONED              
REMARK 525 BY APPLYING THE SYMMETRY TRANSFORMATION INDICATED.                   
REMARK 525                                                                      
REMARK 525  M RES CSSEQI     ORIGINAL COORDINATES   SYMMETRY TRANS.    DIST.    
REMARK 525                    X       Y       Z                                 
REMARK 525    HOH S 265    23.957   1.452  43.375    002      656      1.84     
REMARK 525    HOH S 447    25.147  -0.762  44.192    002      656      3.35     
REMARK 525    HOH S 158    20.480   1.411  -0.105    002      655      2.56     
REMARK 525    HOH S 319    24.320  34.994  -1.498    002      645      2.67     
REMARK 525    HOH S 324    23.571  32.848  -3.509    002      645      3.46     
REMARK 525    HOH S 425    12.192 -10.537  36.729    002      656      3.14     
REMARK 525    HOH S 415    11.868 -12.601  35.678    002      656      3.49     
REMARK 525    HOH S 401    10.486 -12.730  34.074    002      656      3.63     
REMARK 525    HOH S  34    -4.487  11.523  25.479    001      655      2.92     
REMARK 525    HOH S 275    -4.961  15.672  23.643    001      655      3.16     
REMARK 525    HOH S 390    12.572 -12.338  33.829    002      656      3.40     
REMARK 525    HOH S 183    -3.760  17.550  27.836    001      655      2.76     
REMARK 525    HOH S 269    25.855  35.350  29.141    002      646      3.53     
REMARK 525    HOH S 284    21.715  44.552  25.130    002      646      2.89     
REMARK 525    HOH S 267    20.275  33.606  37.506    002      646      3.47     
REMARK 525    HOH S 333    20.963  46.720  21.470    001      545      3.61     
REMARK 525    HOH S 263    43.412   8.186  28.709    001      455      3.39     
REMARK 700                                                                      
REMARK 700 SHEET                                                                
REMARK 700 DETERMINATION METHOD: DSSP                                           
REMARK 700 THE SHEETS PRESENTED AS "AA" IN EACH CHAIN ON SHEET RECORDS          
REMARK 700 BELOW IS ACTUALLY AN  8-STRANDED BARREL THIS IS REPRESENTED BY       
REMARK 700 A  9-STRANDED SHEET IN WHICH THE FIRST AND LAST STRANDS              
REMARK 700 ARE IDENTICAL.                                                       
REMARK 700                                                                      
REMARK 700 THE SHEETS PRESENTED AS "BA" IN EACH CHAIN ON SHEET RECORDS          
REMARK 700 BELOW IS ACTUALLY AN  8-STRANDED BARREL THIS IS REPRESENTED BY       
REMARK 700 A  9-STRANDED SHEET IN WHICH THE FIRST AND LAST STRANDS              
REMARK 700 ARE IDENTICAL.                                                       
REMARK 700                                                                      
REMARK 700 THE SHEETS PRESENTED AS "CA" IN EACH CHAIN ON SHEET RECORDS          
REMARK 700 BELOW IS ACTUALLY AN  8-STRANDED BARREL THIS IS REPRESENTED BY       
REMARK 700 A  9-STRANDED SHEET IN WHICH THE FIRST AND LAST STRANDS              
REMARK 700 ARE IDENTICAL.                                                       
REMARK 700                                                                      
REMARK 700 THE SHEETS PRESENTED AS "DA" IN EACH CHAIN ON SHEET RECORDS          
REMARK 700 BELOW IS ACTUALLY AN  8-STRANDED BARREL THIS IS REPRESENTED BY       
REMARK 700 A  9-STRANDED SHEET IN WHICH THE FIRST AND LAST STRANDS              
REMARK 700 ARE IDENTICAL.                                                       
REMARK 800                                                                      
REMARK 800 SITE                                                                 
REMARK 800 SITE_IDENTIFIER: AC1                                                 
REMARK 800 EVIDENCE_CODE: SOFTWARE                                              
REMARK 800 SITE_DESCRIPTION: BINDING SITE FOR RESIDUE MPD D1135                 
REMARK 800                                                                      
REMARK 800 SITE_IDENTIFIER: AC2                                                 
REMARK 800 EVIDENCE_CODE: SOFTWARE                                              
REMARK 800 SITE_DESCRIPTION: BINDING SITE FOR RESIDUE MPD B1135                 
REMARK 800                                                                      
REMARK 800 SITE_IDENTIFIER: AC3                                                 
REMARK 800 EVIDENCE_CODE: SOFTWARE                                              
REMARK 800 SITE_DESCRIPTION: BINDING SITE FOR RESIDUE MPD B1136                 
REMARK 900                                                                      
REMARK 900 RELATED ENTRIES                                                      
REMARK 900 RELATED ID: 4BX5   RELATED DB: PDB                                   
REMARK 900  CIS-DIVALENT STREPTAVIDIN                                           
REMARK 900 RELATED ID: 4BX7   RELATED DB: PDB                                   
REMARK 900  TRANS-DIVALENT STREPTAVIDIN BOUND TO BIOTIN-4-                      
REMARK 900  FLUORESCEIN                                                         
DBREF  4BX6 A   13   139  UNP    P22629   SAV_STRAV       37    163             
DBREF  4BX6 B   13   139  UNP    P22629   SAV_STRAV       37    163             
DBREF  4BX6 C   13   139  UNP    P22629   SAV_STRAV       37    163             
DBREF  4BX6 D   13   139  UNP    P22629   SAV_STRAV       37    163             
SEQADV 4BX6 ALA A   23  UNP  P22629    ASN    47 ENGINEERED MUTATION            
SEQADV 4BX6 ASP A   27  UNP  P22629    SER    51 ENGINEERED MUTATION            
SEQADV 4BX6 ALA A   45  UNP  P22629    SER    69 ENGINEERED MUTATION            
SEQADV 4BX6 GLU B  140  UNP  P22629              EXPRESSION TAG                 
SEQADV 4BX6 GLU B  141  UNP  P22629              EXPRESSION TAG                 
SEQADV 4BX6 GLU B  142  UNP  P22629              EXPRESSION TAG                 
SEQADV 4BX6 GLU B  143  UNP  P22629              EXPRESSION TAG                 
SEQADV 4BX6 GLU B  144  UNP  P22629              EXPRESSION TAG                 
SEQADV 4BX6 GLU B  145  UNP  P22629              EXPRESSION TAG                 
SEQADV 4BX6 GLU C  140  UNP  P22629              EXPRESSION TAG                 
SEQADV 4BX6 GLU C  141  UNP  P22629              EXPRESSION TAG                 
SEQADV 4BX6 GLU C  142  UNP  P22629              EXPRESSION TAG                 
SEQADV 4BX6 GLU C  143  UNP  P22629              EXPRESSION TAG                 
SEQADV 4BX6 GLU C  144  UNP  P22629              EXPRESSION TAG                 
SEQADV 4BX6 GLU C  145  UNP  P22629              EXPRESSION TAG                 
SEQADV 4BX6 ALA D   23  UNP  P22629    ASN    47 ENGINEERED MUTATION            
SEQADV 4BX6 ASP D   27  UNP  P22629    SER    51 ENGINEERED MUTATION            
SEQADV 4BX6 ALA D   45  UNP  P22629    SER    69 ENGINEERED MUTATION            
SEQRES   1 A  127  ALA GLU ALA GLY ILE THR GLY THR TRP TYR ALA GLN LEU          
SEQRES   2 A  127  GLY ASP THR PHE ILE VAL THR ALA GLY ALA ASP GLY ALA          
SEQRES   3 A  127  LEU THR GLY THR TYR GLU ALA ALA VAL GLY ASN ALA GLU          
SEQRES   4 A  127  SER ARG TYR VAL LEU THR GLY ARG TYR ASP SER ALA PRO          
SEQRES   5 A  127  ALA THR ASP GLY SER GLY THR ALA LEU GLY TRP THR VAL          
SEQRES   6 A  127  ALA TRP LYS ASN ASN TYR ARG ASN ALA HIS SER ALA THR          
SEQRES   7 A  127  THR TRP SER GLY GLN TYR VAL GLY GLY ALA GLU ALA ARG          
SEQRES   8 A  127  ILE ASN THR GLN TRP LEU LEU THR SER GLY THR THR GLU          
SEQRES   9 A  127  ALA ASN ALA TRP LYS SER THR LEU VAL GLY HIS ASP THR          
SEQRES  10 A  127  PHE THR LYS VAL LYS PRO SER ALA ALA SER                      
SEQRES   1 B  133  ALA GLU ALA GLY ILE THR GLY THR TRP TYR ASN GLN LEU          
SEQRES   2 B  133  GLY SER THR PHE ILE VAL THR ALA GLY ALA ASP GLY ALA          
SEQRES   3 B  133  LEU THR GLY THR TYR GLU SER ALA VAL GLY ASN ALA GLU          
SEQRES   4 B  133  SER ARG TYR VAL LEU THR GLY ARG TYR ASP SER ALA PRO          
SEQRES   5 B  133  ALA THR ASP GLY SER GLY THR ALA LEU GLY TRP THR VAL          
SEQRES   6 B  133  ALA TRP LYS ASN ASN TYR ARG ASN ALA HIS SER ALA THR          
SEQRES   7 B  133  THR TRP SER GLY GLN TYR VAL GLY GLY ALA GLU ALA ARG          
SEQRES   8 B  133  ILE ASN THR GLN TRP LEU LEU THR SER GLY THR THR GLU          
SEQRES   9 B  133  ALA ASN ALA TRP LYS SER THR LEU VAL GLY HIS ASP THR          
SEQRES  10 B  133  PHE THR LYS VAL LYS PRO SER ALA ALA SER GLU GLU GLU          
SEQRES  11 B  133  GLU GLU GLU                                                  
SEQRES   1 C  133  ALA GLU ALA GLY ILE THR GLY THR TRP TYR ASN GLN LEU          
SEQRES   2 C  133  GLY SER THR PHE ILE VAL THR ALA GLY ALA ASP GLY ALA          
SEQRES   3 C  133  LEU THR GLY THR TYR GLU SER ALA VAL GLY ASN ALA GLU          
SEQRES   4 C  133  SER ARG TYR VAL LEU THR GLY ARG TYR ASP SER ALA PRO          
SEQRES   5 C  133  ALA THR ASP GLY SER GLY THR ALA LEU GLY TRP THR VAL          
SEQRES   6 C  133  ALA TRP LYS ASN ASN TYR ARG ASN ALA HIS SER ALA THR          
SEQRES   7 C  133  THR TRP SER GLY GLN TYR VAL GLY GLY ALA GLU ALA ARG          
SEQRES   8 C  133  ILE ASN THR GLN TRP LEU LEU THR SER GLY THR THR GLU          
SEQRES   9 C  133  ALA ASN ALA TRP LYS SER THR LEU VAL GLY HIS ASP THR          
SEQRES  10 C  133  PHE THR LYS VAL LYS PRO SER ALA ALA SER GLU GLU GLU          
SEQRES  11 C  133  GLU GLU GLU                                                  
SEQRES   1 D  127  ALA GLU ALA GLY ILE THR GLY THR TRP TYR ALA GLN LEU          
SEQRES   2 D  127  GLY ASP THR PHE ILE VAL THR ALA GLY ALA ASP GLY ALA          
SEQRES   3 D  127  LEU THR GLY THR TYR GLU ALA ALA VAL GLY ASN ALA GLU          
SEQRES   4 D  127  SER ARG TYR VAL LEU THR GLY ARG TYR ASP SER ALA PRO          
SEQRES   5 D  127  ALA THR ASP GLY SER GLY THR ALA LEU GLY TRP THR VAL          
SEQRES   6 D  127  ALA TRP LYS ASN ASN TYR ARG ASN ALA HIS SER ALA THR          
SEQRES   7 D  127  THR TRP SER GLY GLN TYR VAL GLY GLY ALA GLU ALA ARG          
SEQRES   8 D  127  ILE ASN THR GLN TRP LEU LEU THR SER GLY THR THR GLU          
SEQRES   9 D  127  ALA ASN ALA TRP LYS SER THR LEU VAL GLY HIS ASP THR          
SEQRES  10 D  127  PHE THR LYS VAL LYS PRO SER ALA ALA SER                      
HET    MPD  D1135       8                                                       
HET    MPD  B1135       8                                                       
HET    MPD  B1136       8                                                       
HETNAM     MPD (4S)-2-METHYL-2,4-PENTANEDIOL                                    
FORMUL   3  MPD    3(C6 H14 O2)                                                 
FORMUL   4  HOH   *466(H2 O)                                                    
HELIX    1   1 ASN A   49  GLU A   51  5                                   3    
HELIX    2   2 THR A  115  LYS A  121  5                                   7    
HELIX    3   3 ASN B   49  GLU B   51  5                                   3    
HELIX    4   4 THR B  115  LYS B  121  5                                   7    
HELIX    5   5 GLY C   48  GLU C   51  5                                   4    
HELIX    6   6 THR C  115  LYS C  121  5                                   7    
HELIX    7   7 ASN D   49  GLU D   51  5                                   3    
HELIX    8   8 THR D  115  LYS D  121  5                                   7    
SHEET    1  AA 9 GLY A  19  ALA A  23  0                                        
SHEET    2  AA 9 THR A  28  ALA A  33 -1  O  PHE A  29   N  TRP A  21           
SHEET    3  AA 9 ALA A  38  GLU A  44 -1  O  THR A  40   N  THR A  32           
SHEET    4  AA 9 ARG A  53  TYR A  60 -1  O  TYR A  54   N  TYR A  43           
SHEET    5  AA 9 THR A  71  LYS A  80 -1  O  GLY A  74   N  ARG A  59           
SHEET    6  AA 9 ASN A  85  VAL A  97 -1  N  ALA A  86   O  TRP A  79           
SHEET    7  AA 9 ARG A 103  SER A 112 -1  O  ARG A 103   N  VAL A  97           
SHEET    8  AA 9 THR A 123  THR A 131 -1  O  LEU A 124   N  LEU A 110           
SHEET    9  AA 9 GLY A  19  ALA A  23 -1  O  TYR A  22   N  THR A 131           
SHEET    1  BA 9 GLY B  19  ASN B  23  0                                        
SHEET    2  BA 9 THR B  28  ALA B  33 -1  O  PHE B  29   N  TRP B  21           
SHEET    3  BA 9 ALA B  38  GLU B  44 -1  O  THR B  40   N  THR B  32           
SHEET    4  BA 9 ARG B  53  TYR B  60 -1  O  TYR B  54   N  TYR B  43           
SHEET    5  BA 9 THR B  71  LYS B  80 -1  O  GLY B  74   N  ARG B  59           
SHEET    6  BA 9 ASN B  85  VAL B  97 -1  N  ALA B  86   O  TRP B  79           
SHEET    7  BA 9 ARG B 103  SER B 112 -1  O  ARG B 103   N  VAL B  97           
SHEET    8  BA 9 THR B 123  LYS B 132 -1  O  LEU B 124   N  LEU B 110           
SHEET    9  BA 9 GLY B  19  ASN B  23 -1  O  TYR B  22   N  THR B 131           
SHEET    1  CA 9 GLY C  19  ASN C  23  0                                        
SHEET    2  CA 9 THR C  28  ALA C  33 -1  O  PHE C  29   N  TRP C  21           
SHEET    3  CA 9 ALA C  38  GLU C  44 -1  O  THR C  40   N  THR C  32           
SHEET    4  CA 9 ARG C  53  TYR C  60 -1  O  TYR C  54   N  TYR C  43           
SHEET    5  CA 9 THR C  71  LYS C  80 -1  O  GLY C  74   N  ARG C  59           
SHEET    6  CA 9 ASN C  85  VAL C  97 -1  N  ALA C  86   O  TRP C  79           
SHEET    7  CA 9 ARG C 103  SER C 112 -1  O  ARG C 103   N  VAL C  97           
SHEET    8  CA 9 THR C 123  THR C 131 -1  O  LEU C 124   N  LEU C 110           
SHEET    9  CA 9 GLY C  19  ASN C  23 -1  O  TYR C  22   N  THR C 131           
SHEET    1  DA 9 GLY D  19  ALA D  23  0                                        
SHEET    2  DA 9 THR D  28  ALA D  33 -1  O  PHE D  29   N  TRP D  21           
SHEET    3  DA 9 ALA D  38  GLU D  44 -1  O  THR D  40   N  THR D  32           
SHEET    4  DA 9 ARG D  53  TYR D  60 -1  O  TYR D  54   N  TYR D  43           
SHEET    5  DA 9 THR D  71  LYS D  80 -1  O  GLY D  74   N  ARG D  59           
SHEET    6  DA 9 ASN D  85  VAL D  97 -1  N  ALA D  86   O  TRP D  79           
SHEET    7  DA 9 ARG D 103  SER D 112 -1  O  ARG D 103   N  VAL D  97           
SHEET    8  DA 9 THR D 123  THR D 131 -1  O  LEU D 124   N  LEU D 110           
SHEET    9  DA 9 GLY D  19  ALA D  23 -1  O  TYR D  22   N  THR D 131           
SITE     1 AC1  2 TRP B 120  TRP D  79                                          
SITE     1 AC2  4 SER B  45  ALA B  86  HOH B2040  TRP D 120                    
SITE     1 AC3  6 TRP B  79  THR B  90  TRP B  92  TRP B 108                    
SITE     2 AC3  6 ASP B 128  HOH B2017                                          
CRYST1   47.040   65.120   81.590  90.00  95.94  90.00 P 1 21 1      4          
ORIGX1      1.000000  0.000000  0.000000        0.00000                         
ORIGX2      0.000000  1.000000  0.000000        0.00000                         
ORIGX3      0.000000  0.000000  1.000000        0.00000                         
SCALE1      0.021259  0.000000  0.002212        0.00000                         
SCALE2      0.000000  0.015356  0.000000        0.00000                         
SCALE3      0.000000  0.000000  0.012323        0.00000                         
ATOM      1  N   GLY A  16       8.457  16.973  -5.786  1.00 51.57           N  
ATOM      2  CA  GLY A  16       9.315  18.053  -5.334  1.00 32.35           C  
ATOM      3  C   GLY A  16       8.981  18.488  -3.922  1.00 30.12           C  
ATOM      4  O   GLY A  16       7.935  18.147  -3.383  1.00 24.56           O  
ATOM      5  N   ILE A  17       9.885  19.250  -3.318  1.00 26.71           N  
ATOM      6  CA  ILE A  17       9.632  19.809  -1.991  1.00 22.43           C  
ATOM      7  C   ILE A  17       8.432  20.754  -1.988  1.00 22.55           C  
ATOM      8  O   ILE A  17       7.631  20.754  -1.060  1.00 23.02           O  
ATOM      9  CB  ILE A  17      10.890  20.522  -1.444  1.00 27.72           C  
ATOM     10  CG1 ILE A  17      11.956  19.461  -1.109  1.00 26.10           C  
ATOM     11  CG2 ILE A  17      10.524  21.345  -0.202  1.00 23.93           C  
ATOM     12  CD1 ILE A  17      13.378  19.982  -0.950  1.00 23.14           C  
ATOM     13  N   THR A  18       8.293  21.559  -3.037  1.00 23.92           N  
ATOM     14  CA  THR A  18       7.223  22.552  -3.068  1.00 23.37           C  
ATOM     15  C   THR A  18       5.863  21.888  -2.942  1.00 29.52           C  
ATOM     16  O   THR A  18       5.590  20.903  -3.619  1.00 29.35           O  
ATOM     17  CB  THR A  18       7.253  23.364  -4.378  1.00 24.21           C  
ATOM     18  OG1 THR A  18       8.470  24.103  -4.459  1.00 25.86           O  
ATOM     19  CG2 THR A  18       6.081  24.344  -4.440  1.00 24.77           C  
ATOM     20  N   GLY A  19       5.003  22.441  -2.098  1.00 22.65           N  
ATOM     21  CA  GLY A  19       3.692  21.865  -1.841  1.00 29.47           C  
ATOM     22  C   GLY A  19       3.201  21.973  -0.410  1.00 36.42           C  
ATOM     23  O   GLY A  19       3.765  22.714   0.400  1.00 26.23           O  
ATOM     24  N   THR A  20       2.139  21.228  -0.105  1.00 24.20           N  
ATOM     25  CA  THR A  20       1.513  21.214   1.214  1.00 26.85           C  
ATOM     26  C   THR A  20       1.801  19.887   1.918  1.00 33.93           C  
ATOM     27  O   THR A  20       1.625  18.817   1.328  1.00 28.22           O  
ATOM     28  CB  THR A  20      -0.021  21.416   1.114  1.00 31.32           C  
ATOM     29  OG1 THR A  20      -0.300  22.718   0.575  1.00 33.28           O  
ATOM     30  CG2 THR A  20      -0.690  21.265   2.485  1.00 27.37           C  
ATOM     31  N   TRP A  21       2.226  19.965   3.184  1.00 29.79           N  
ATOM     32  CA  TRP A  21       2.672  18.790   3.941  1.00 25.33           C  
ATOM     33  C   TRP A  21       1.920  18.622   5.267  1.00 22.61           C  
ATOM     34  O   TRP A  21       1.481  19.594   5.864  1.00 26.90           O  
ATOM     35  CB  TRP A  21       4.185  18.907   4.206  1.00 20.70           C  
ATOM     36  CG  TRP A  21       5.029  18.874   2.966  1.00 18.33           C  
ATOM     37  CD1 TRP A  21       5.371  19.933   2.162  1.00 21.91           C  
ATOM     38  CD2 TRP A  21       5.633  17.717   2.363  1.00 17.01           C  
ATOM     39  NE1 TRP A  21       6.146  19.509   1.137  1.00 23.93           N  
ATOM     40  CE2 TRP A  21       6.323  18.152   1.226  1.00 19.28           C  
ATOM     41  CE3 TRP A  21       5.667  16.353   2.693  1.00 23.25           C  
ATOM     42  CZ2 TRP A  21       7.055  17.282   0.415  1.00 21.78           C  
ATOM     43  CZ3 TRP A  21       6.393  15.486   1.883  1.00 21.22           C  
ATOM     44  CH2 TRP A  21       7.075  15.953   0.763  1.00 20.10           C  
ATOM     45  N   TYR A  22       1.779  17.383   5.727  1.00 25.11           N  
ATOM     46  CA  TYR A  22       0.977  17.080   6.900  1.00 23.69           C  
ATOM     47  C   TYR A  22       1.764  16.243   7.901  1.00 27.84           C  
ATOM     48  O   TYR A  22       2.478  15.340   7.493  1.00 25.54           O  
ATOM     49  CB  TYR A  22      -0.276  16.287   6.499  1.00 31.27           C  
ATOM     50  CG  TYR A  22      -1.132  16.995   5.487  1.00 37.26           C  
ATOM     51  CD1 TYR A  22      -0.909  16.835   4.127  1.00 42.46           C  
ATOM     52  CD2 TYR A  22      -2.154  17.848   5.892  1.00 44.21           C  
ATOM     53  CE1 TYR A  22      -1.685  17.509   3.189  1.00 40.70           C  
ATOM     54  CE2 TYR A  22      -2.941  18.517   4.970  1.00 40.89           C  
ATOM     55  CZ  TYR A  22      -2.703  18.344   3.620  1.00 46.56           C  
ATOM     56  OH  TYR A  22      -3.479  19.019   2.701  1.00 49.28           O  
ATOM     57  N   ALA A  23       1.588  16.549   9.195  1.00 31.62           N  
ATOM     58  CA  ALA A  23       2.137  15.779  10.319  1.00 29.86           C  
ATOM     59  C   ALA A  23       1.152  14.798  10.903  1.00 42.38           C  
ATOM     60  O   ALA A  23      -0.060  15.000  10.865  1.00 35.20           O  
ATOM     61  CB  ALA A  23       2.576  16.729  11.468  1.00 24.49           C  
ATOM     62  N   GLN A  24       1.724  13.794  11.554  1.00 43.75           N  
ATOM     63  CA  GLN A  24       0.998  12.736  12.226  1.00 43.03           C  
ATOM     64  C   GLN A  24      -0.190  13.229  13.073  1.00 50.77           C  
ATOM     65  O   GLN A  24      -1.282  12.670  12.984  1.00 54.96           O  
ATOM     66  CB  GLN A  24       2.003  11.952  13.088  1.00 56.78           C  
ATOM     67  CG  GLN A  24       3.249  11.431  12.306  1.00 52.49           C  
ATOM     68  CD  GLN A  24       4.579  12.152  12.650  1.00 61.99           C  
ATOM     69  OE1 GLN A  24       4.707  13.380  12.508  1.00 38.48           O  
ATOM     70  NE2 GLN A  24       5.585  11.369  13.078  1.00 42.39           N  
ATOM     71  N   LEU A  25       0.013  14.284  13.866  1.00 41.77           N  
ATOM     72  CA  LEU A  25      -0.993  14.731  14.835  1.00 41.44           C  
ATOM     73  C   LEU A  25      -1.662  16.063  14.473  1.00 41.23           C  
ATOM     74  O   LEU A  25      -2.185  16.748  15.354  1.00 45.79           O  
ATOM     75  CB  LEU A  25      -0.381  14.822  16.244  1.00 46.91           C  
ATOM     76  CG  LEU A  25      -0.020  13.492  16.919  1.00 43.07           C  
ATOM     77  CD1 LEU A  25       0.849  13.730  18.143  1.00 51.54           C  
ATOM     78  CD2 LEU A  25      -1.275  12.706  17.306  1.00 34.59           C  
ATOM     79  N   GLY A  26      -1.635  16.430  13.193  1.00 35.56           N  
ATOM     80  CA  GLY A  26      -2.491  17.499  12.699  1.00 39.79           C  
ATOM     81  C   GLY A  26      -1.850  18.797  12.229  1.00 44.71           C  
ATOM     82  O   GLY A  26      -2.511  19.598  11.568  1.00 29.36           O  
ATOM     83  N   ASP A  27      -0.592  19.040  12.585  1.00 29.74           N  
ATOM     84  CA  ASP A  27       0.130  20.191  12.040  1.00 30.19           C  
ATOM     85  C   ASP A  27       0.206  20.116  10.511  1.00 25.64           C  
ATOM     86  O   ASP A  27       0.302  19.037   9.940  1.00 30.00           O  
ATOM     87  CB  ASP A  27       1.562  20.242  12.615  1.00 27.19           C  
ATOM     88  CG  ASP A  27       1.618  20.688  14.066  1.00 42.86           C  
ATOM     89  OD1 ASP A  27       0.559  20.858  14.717  1.00 39.83           O  
ATOM     90  OD2 ASP A  27       2.762  20.865  14.566  1.00 35.83           O+1
ATOM     91  N  ATHR A  28       0.189  21.279   9.869  0.38 26.02           N  
ATOM     92  CA ATHR A  28       0.333  21.375   8.430  0.38 24.65           C  
ATOM     93  C  ATHR A  28       1.237  22.538   8.058  0.38 28.55           C  
ATOM     94  O  ATHR A  28       1.298  23.535   8.781  0.38 30.80           O  
ATOM     95  CB ATHR A  28      -1.042  21.587   7.763  0.38 30.32           C  
ATOM     96  OG1ATHR A  28      -1.674  22.740   8.332  0.38 26.99           O  
ATOM     97  CG2ATHR A  28      -1.917  20.386   7.999  0.38 37.74           C  
ATOM     98  N  BTHR A  28       0.143  21.268   9.850  0.62 25.76           N  
ATOM     99  CA BTHR A  28       0.338  21.357   8.412  0.62 24.56           C  
ATOM    100  C  BTHR A  28       1.247  22.522   8.066  0.62 28.55           C  
ATOM    101  O  BTHR A  28       1.325  23.499   8.816  0.62 30.88           O  
ATOM    102  CB BTHR A  28      -1.028  21.539   7.671  0.62 30.12           C  
ATOM    103  OG1BTHR A  28      -1.847  20.391   7.900  0.62 37.83           O  
ATOM    104  CG2BTHR A  28      -0.849  21.729   6.166  0.62 34.23           C  
ATOM    105  N   PHE A  29       1.954  22.408   6.944  1.00 25.32           N  
ATOM    106  CA  PHE A  29       2.694  23.539   6.397  1.00 26.78           C  
ATOM    107  C   PHE A  29       2.705  23.573   4.888  1.00 28.27           C  
ATOM    108  O   PHE A  29       2.568  22.548   4.225  1.00 28.65           O  
ATOM    109  CB  PHE A  29       4.131  23.652   6.943  1.00 23.95           C  
ATOM    110  CG  PHE A  29       5.090  22.574   6.482  1.00 23.92           C  
ATOM    111  CD1 PHE A  29       5.282  21.434   7.237  1.00 26.45           C  
ATOM    112  CD2 PHE A  29       5.911  22.771   5.382  1.00 23.82           C  
ATOM    113  CE1 PHE A  29       6.216  20.488   6.849  1.00 27.14           C  
ATOM    114  CE2 PHE A  29       6.830  21.828   4.997  1.00 22.67           C  
ATOM    115  CZ  PHE A  29       6.986  20.691   5.716  1.00 24.07           C  
ATOM    116  N   ILE A  30       2.861  24.785   4.371  1.00 25.47           N  
ATOM    117  CA  ILE A  30       2.921  25.040   2.947  1.00 26.22           C  
ATOM    118  C   ILE A  30       4.275  25.627   2.661  1.00 24.91           C  
ATOM    119  O   ILE A  30       4.684  26.548   3.347  1.00 26.27           O  
ATOM    120  CB  ILE A  30       1.855  26.079   2.545  1.00 29.04           C  
ATOM    121  CG1 ILE A  30       0.457  25.577   2.909  1.00 45.11           C  
ATOM    122  CG2 ILE A  30       1.943  26.387   1.068  1.00 37.02           C  
ATOM    123  CD1 ILE A  30      -0.563  26.693   3.067  1.00 54.71           C  
ATOM    124  N   VAL A  31       4.962  25.119   1.641  1.00 20.81           N  
ATOM    125  CA  VAL A  31       6.313  25.555   1.349  1.00 18.56           C  
ATOM    126  C   VAL A  31       6.590  25.692  -0.148  1.00 24.85           C  
ATOM    127  O   VAL A  31       6.109  24.898  -0.958  1.00 26.89           O  
ATOM    128  CB  VAL A  31       7.355  24.583   1.982  1.00 18.80           C  
ATOM    129  CG1 VAL A  31       7.276  23.209   1.337  1.00 22.32           C  
ATOM    130  CG2 VAL A  31       8.757  25.145   1.876  1.00 15.80           C  
ATOM    131  N   THR A  32       7.390  26.696  -0.483  1.00 24.76           N  
ATOM    132  CA  THR A  32       7.946  26.859  -1.814  1.00 25.31           C  
ATOM    133  C   THR A  32       9.468  26.724  -1.793  1.00 22.31           C  
ATOM    134  O   THR A  32      10.172  27.381  -0.998  1.00 20.72           O  
ATOM    135  CB  THR A  32       7.553  28.233  -2.405  1.00 29.55           C  
ATOM    136  OG1 THR A  32       6.124  28.321  -2.461  1.00 30.81           O  
ATOM    137  CG2 THR A  32       8.160  28.418  -3.803  1.00 32.78           C  
ATOM    138  N   ALA A  33       9.981  25.852  -2.650  1.00 20.33           N  
ATOM    139  CA  ALA A  33      11.413  25.655  -2.787  1.00 20.84           C  
ATOM    140  C   ALA A  33      11.916  26.439  -3.989  1.00 32.55           C  
ATOM    141  O   ALA A  33      11.597  26.106  -5.134  1.00 29.14           O  
ATOM    142  CB  ALA A  33      11.730  24.187  -2.937  1.00 19.76           C  
ATOM    143  N   GLY A  34      12.689  27.486  -3.729  1.00 22.47           N  
ATOM    144  CA  GLY A  34      13.225  28.326  -4.801  1.00 23.84           C  
ATOM    145  C   GLY A  34      14.408  27.703  -5.505  1.00 22.75           C  
ATOM    146  O   GLY A  34      15.055  26.809  -4.990  1.00 24.87           O  
ATOM    147  N   ALA A  35      14.702  28.167  -6.721  1.00 24.21           N  
ATOM    148  CA  ALA A  35      15.773  27.566  -7.505  1.00 27.67           C  
ATOM    149  C   ALA A  35      17.141  27.811  -6.881  1.00 30.84           C  
ATOM    150  O   ALA A  35      18.114  27.123  -7.199  1.00 39.52           O  
ATOM    151  CB  ALA A  35      15.749  28.117  -8.936  1.00 30.22           C  
ATOM    152  N   ASP A  36      17.188  28.796  -5.986  1.00 31.61           N  
ATOM    153  CA  ASP A  36      18.411  29.247  -5.336  1.00 47.37           C  
ATOM    154  C   ASP A  36      18.668  28.596  -3.963  1.00 33.70           C  
ATOM    155  O   ASP A  36      19.562  29.028  -3.239  1.00 35.43           O  
ATOM    156  CB  ASP A  36      18.329  30.762  -5.154  1.00 43.90           C  
ATOM    157  CG  ASP A  36      17.154  31.198  -4.257  1.00 37.24           C  
ATOM    158  OD1 ASP A  36      16.113  30.508  -4.177  1.00 22.59           O+1
ATOM    159  OD2 ASP A  36      17.285  32.263  -3.610  1.00 59.09           O  
ATOM    160  N   GLY A  37      17.874  27.585  -3.620  1.00 21.84           N  
ATOM    161  CA  GLY A  37      18.005  26.895  -2.333  1.00 20.81           C  
ATOM    162  C   GLY A  37      17.138  27.453  -1.221  1.00 21.90           C  
ATOM    163  O   GLY A  37      17.224  26.990  -0.063  1.00 16.02           O  
ATOM    164  N   ALA A  38      16.302  28.444  -1.503  1.00 18.68           N  
ATOM    165  CA  ALA A  38      15.450  28.991  -0.437  1.00 17.33           C  
ATOM    166  C   ALA A  38      14.179  28.190  -0.192  1.00 19.22           C  
ATOM    167  O   ALA A  38      13.566  27.637  -1.114  1.00 21.52           O  
ATOM    168  CB  ALA A  38      15.093  30.489  -0.702  1.00 23.90           C  
ATOM    169  N   LEU A  39      13.811  28.096   1.084  1.00 15.56           N  
ATOM    170  CA  LEU A  39      12.520  27.615   1.510  1.00 15.83           C  
ATOM    171  C   LEU A  39      11.757  28.768   2.156  1.00 20.08           C  
ATOM    172  O   LEU A  39      12.295  29.484   3.023  1.00 18.39           O  
ATOM    173  CB  LEU A  39      12.668  26.459   2.531  1.00 17.25           C  
ATOM    174  CG  LEU A  39      13.362  25.168   2.118  1.00 17.69           C  
ATOM    175  CD1 LEU A  39      13.355  24.169   3.267  1.00 18.69           C  
ATOM    176  CD2 LEU A  39      12.719  24.528   0.862  1.00 16.98           C  
ATOM    177  N  ATHR A  40      10.524  28.979   1.698  0.58 18.36           N  
ATOM    178  CA ATHR A  40       9.625  29.965   2.268  0.58 15.23           C  
ATOM    179  C  ATHR A  40       8.234  29.383   2.366  0.58 23.41           C  
ATOM    180  O  ATHR A  40       7.822  28.553   1.544  0.58 26.64           O  
ATOM    181  CB ATHR A  40       9.524  31.259   1.431  0.58 22.98           C  
ATOM    182  OG1ATHR A  40       8.985  30.936   0.140  0.58 25.32           O  
ATOM    183  CG2ATHR A  40      10.868  31.911   1.280  0.58 24.35           C  
ATOM    184  N  BTHR A  40      10.494  28.906   1.758  0.42 18.39           N  
ATOM    185  CA BTHR A  40       9.629  29.985   2.194  0.42 15.26           C  
ATOM    186  C  BTHR A  40       8.199  29.466   2.302  0.42 23.42           C  
ATOM    187  O  BTHR A  40       7.727  28.739   1.421  0.42 26.63           O  
ATOM    188  CB BTHR A  40       9.679  31.164   1.190  0.42 24.66           C  
ATOM    189  OG1BTHR A  40      11.016  31.657   1.089  0.42 25.87           O  
ATOM    190  CG2BTHR A  40       8.770  32.284   1.614  0.42 22.07           C  
ATOM    191  N   GLY A  41       7.508  29.816   3.380  1.00 20.32           N  
ATOM    192  CA  GLY A  41       6.132  29.404   3.524  1.00 24.03           C  
ATOM    193  C   GLY A  41       5.482  29.708   4.842  1.00 19.85           C  
ATOM    194  O   GLY A  41       5.837  30.682   5.518  1.00 18.42           O  
ATOM    195  N  ATHR A  42       4.490  28.897   5.188  0.30 22.04           N  
ATOM    196  CA ATHR A  42       3.753  29.063   6.425  0.30 20.54           C  
ATOM    197  C  ATHR A  42       3.592  27.719   7.095  0.30 26.48           C  
ATOM    198  O  ATHR A  42       3.457  26.695   6.427  0.30 27.85           O  
ATOM    199  CB ATHR A  42       2.350  29.634   6.185  0.30 27.59           C  
ATOM    200  OG1ATHR A  42       1.670  28.824   5.221  0.30 26.43           O  
ATOM    201  CG2ATHR A  42       2.431  31.069   5.687  0.30 28.83           C  
ATOM    202  N  BTHR A  42       4.539  28.846   5.210  0.70 21.80           N  
ATOM    203  CA BTHR A  42       3.698  29.043   6.375  0.70 20.19           C  
ATOM    204  C  BTHR A  42       3.469  27.724   7.097  0.70 26.61           C  
ATOM    205  O  BTHR A  42       3.172  26.711   6.466  0.70 28.37           O  
ATOM    206  CB BTHR A  42       2.338  29.650   5.972  0.70 28.12           C  
ATOM    207  OG1BTHR A  42       2.570  30.884   5.280  0.70 28.04           O  
ATOM    208  CG2BTHR A  42       1.458  29.909   7.198  0.70 29.86           C  
ATOM    209  N   TYR A  43       3.604  27.741   8.421  1.00 21.84           N  
ATOM    210  CA  TYR A  43       3.394  26.545   9.228  1.00 18.46           C  
ATOM    211  C   TYR A  43       2.146  26.749  10.098  1.00 21.73           C  
ATOM    212  O   TYR A  43       1.971  27.808  10.718  1.00 24.12           O  
ATOM    213  CB  TYR A  43       4.644  26.268  10.129  1.00 17.90           C  
ATOM    214  CG  TYR A  43       4.646  24.887  10.794  1.00 17.29           C  
ATOM    215  CD1 TYR A  43       3.901  24.649  11.928  1.00 20.96           C  
ATOM    216  CD2 TYR A  43       5.408  23.849  10.283  1.00 24.46           C  
ATOM    217  CE1 TYR A  43       3.877  23.387  12.539  1.00 20.54           C  
ATOM    218  CE2 TYR A  43       5.410  22.575  10.902  1.00 26.17           C  
ATOM    219  CZ  TYR A  43       4.641  22.369  12.022  1.00 25.14           C  
ATOM    220  OH  TYR A  43       4.635  21.121  12.645  1.00 31.60           O  
ATOM    221  N   GLU A  44       1.265  25.751  10.132  1.00 25.53           N  
ATOM    222  CA  GLU A  44       0.026  25.866  10.906  1.00 25.99           C  
ATOM    223  C   GLU A  44      -0.089  24.769  11.935  1.00 26.24           C  
ATOM    224  O   GLU A  44      -0.061  23.584  11.598  1.00 30.22           O  
ATOM    225  CB  GLU A  44      -1.199  25.845   9.979  1.00 35.52           C  
ATOM    226  CG  GLU A  44      -2.512  26.200  10.677  1.00 58.76           C  
ATOM    227  CD  GLU A  44      -3.702  26.213   9.724  1.00 65.24           C  
ATOM    228  OE1 GLU A  44      -3.558  26.675   8.569  1.00 55.59           O  
ATOM    229  OE2 GLU A  44      -4.783  25.752  10.135  1.00 56.10           O+1
ATOM    230  N   ALA A  45      -0.184  25.168  13.198  1.00 33.61           N  
ATOM    231  CA  ALA A  45      -0.329  24.217  14.291  1.00 37.97           C  
ATOM    232  C   ALA A  45      -1.680  23.522  14.138  1.00 55.13           C  
ATOM    233  O   ALA A  45      -2.561  24.021  13.431  1.00 57.42           O  
ATOM    234  CB  ALA A  45      -0.224  24.929  15.627  1.00 43.71           C  
ATOM    235  N   ALA A  46      -1.841  22.368  14.780  1.00 58.86           N  
ATOM    236  CA  ALA A  46      -3.002  21.507  14.520  1.00 67.82           C  
ATOM    237  C   ALA A  46      -4.353  22.185  14.814  1.00 76.78           C  
ATOM    238  O   ALA A  46      -5.287  22.096  14.010  1.00 63.70           O  
ATOM    239  CB  ALA A  46      -2.874  20.197  15.295  1.00 52.61           C  
ATOM    240  N   VAL A  47      -4.448  22.863  15.956  1.00 76.08           N  
ATOM    241  CA  VAL A  47      -5.683  23.539  16.356  1.00 88.49           C  
ATOM    242  C   VAL A  47      -5.642  25.021  15.985  1.00 82.89           C  
ATOM    243  O   VAL A  47      -4.619  25.682  16.147  1.00 70.78           O  
ATOM    244  CB  VAL A  47      -5.929  23.407  17.877  1.00 99.96           C  
ATOM    245  CG1 VAL A  47      -7.231  24.097  18.278  1.00 97.68           C  
ATOM    246  CG2 VAL A  47      -5.955  21.938  18.291  1.00 78.16           C  
ATOM    247  N   GLY A  48      -6.765  25.539  15.496  1.00 82.37           N  
ATOM    248  CA  GLY A  48      -6.863  26.938  15.113  1.00 84.47           C  
ATOM    249  C   GLY A  48      -6.563  27.136  13.641  1.00 84.86           C  
ATOM    250  O   GLY A  48      -6.310  26.164  12.925  1.00 85.81           O  
ATOM    251  N   ASN A  49      -6.605  28.385  13.183  1.00 82.25           N  
ATOM    252  CA  ASN A  49      -6.168  28.698  11.827  1.00 85.91           C  
ATOM    253  C   ASN A  49      -5.180  29.869  11.781  1.00 77.75           C  
ATOM    254  O   ASN A  49      -4.025  29.692  12.161  1.00 75.46           O  
ATOM    255  CB  ASN A  49      -7.354  28.919  10.891  1.00 92.02           C  
ATOM    256  CG  ASN A  49      -6.955  28.818   9.425  1.00106.90           C  
ATOM    257  OD1 ASN A  49      -6.300  27.858   9.011  1.00 99.81           O  
ATOM    258  ND2 ASN A  49      -7.327  29.820   8.640  1.00107.92           N  
ATOM    259  N   ALA A  50      -5.606  31.048  11.324  1.00 73.79           N  
ATOM    260  CA  ALA A  50      -4.675  32.165  11.140  1.00 79.02           C  
ATOM    261  C   ALA A  50      -4.049  32.575  12.458  1.00 70.80           C  
ATOM    262  O   ALA A  50      -2.914  33.055  12.496  1.00 63.71           O  
ATOM    263  CB  ALA A  50      -5.364  33.351  10.509  1.00 94.34           C  
ATOM    264  N   GLU A  51      -4.798  32.391  13.538  1.00 71.55           N  
ATOM    265  CA  GLU A  51      -4.264  32.595  14.876  1.00 68.72           C  
ATOM    266  C   GLU A  51      -3.103  31.636  15.113  1.00 47.17           C  
ATOM    267  O   GLU A  51      -2.204  31.934  15.886  1.00 41.43           O  
ATOM    268  CB  GLU A  51      -5.356  32.385  15.928  1.00 76.25           C  
ATOM    269  CG  GLU A  51      -6.009  31.009  15.887  1.00 87.21           C  
ATOM    270  CD  GLU A  51      -7.521  31.083  15.776  1.00102.29           C  
ATOM    271  OE1 GLU A  51      -8.029  31.209  14.639  1.00 88.75           O+1
ATOM    272  OE2 GLU A  51      -8.197  31.015  16.827  1.00106.21           O  
ATOM    273  N   SER A  52      -3.135  30.500  14.418  1.00 37.63           N  
ATOM    274  CA  SER A  52      -2.138  29.443  14.563  1.00 50.38           C  
ATOM    275  C   SER A  52      -1.262  29.270  13.320  1.00 29.19           C  
ATOM    276  O   SER A  52      -0.708  28.203  13.107  1.00 29.16           O  
ATOM    277  CB  SER A  52      -2.838  28.112  14.851  1.00 50.34           C  
ATOM    278  OG  SER A  52      -3.584  28.176  16.052  1.00 69.28           O  
ATOM    279  N   ARG A  53      -1.142  30.302  12.503  1.00 30.23           N  
ATOM    280  CA  ARG A  53      -0.280  30.231  11.334  1.00 32.10           C  
ATOM    281  C   ARG A  53       0.933  31.101  11.549  1.00 26.48           C  
ATOM    282  O   ARG A  53       0.806  32.213  12.015  1.00 23.09           O  
ATOM    283  CB  ARG A  53      -1.036  30.667  10.074  1.00 36.17           C  
ATOM    284  CG  ARG A  53      -1.822  29.520   9.436  1.00 56.85           C  
ATOM    285  CD  ARG A  53      -2.902  29.999   8.466  1.00 80.06           C  
ATOM    286  NE  ARG A  53      -2.352  30.647   7.276  1.00 93.33           N  
ATOM    287  CZ  ARG A  53      -2.575  31.911   6.920  1.00108.45           C  
ATOM    288  NH1 ARG A  53      -3.350  32.705   7.653  1.00102.83           N+1
ATOM    289  NH2 ARG A  53      -2.018  32.387   5.813  1.00103.98           N  
ATOM    290  N   TYR A  54       2.108  30.584  11.184  1.00 24.13           N  
ATOM    291  CA  TYR A  54       3.363  31.291  11.404  1.00 19.80           C  
ATOM    292  C   TYR A  54       4.271  31.228  10.189  1.00 16.69           C  
ATOM    293  O   TYR A  54       4.227  30.260   9.417  1.00 20.34           O  
ATOM    294  CB  TYR A  54       4.108  30.658  12.601  1.00 19.78           C  
ATOM    295  CG  TYR A  54       3.289  30.646  13.854  1.00 20.10           C  
ATOM    296  CD1 TYR A  54       2.340  29.656  14.066  1.00 21.18           C  
ATOM    297  CD2 TYR A  54       3.464  31.625  14.826  1.00 23.86           C  
ATOM    298  CE1 TYR A  54       1.587  29.631  15.208  1.00 26.64           C  
ATOM    299  CE2 TYR A  54       2.712  31.625  15.974  1.00 20.81           C  
ATOM    300  CZ  TYR A  54       1.769  30.614  16.162  1.00 25.20           C  
ATOM    301  OH  TYR A  54       1.002  30.586  17.298  1.00 27.11           O  
ATOM    302  N   VAL A  55       5.123  32.241  10.047  1.00 17.02           N  
ATOM    303  CA  VAL A  55       6.104  32.308   8.976  1.00 18.14           C  
ATOM    304  C   VAL A  55       7.181  31.251   9.138  1.00 25.87           C  
ATOM    305  O   VAL A  55       7.713  31.064  10.230  1.00 18.01           O  
ATOM    306  CB  VAL A  55       6.766  33.683   8.911  1.00 19.26           C  
ATOM    307  CG1 VAL A  55       7.895  33.700   7.917  1.00 18.61           C  
ATOM    308  CG2 VAL A  55       5.737  34.762   8.543  1.00 23.91           C  
ATOM    309  N   LEU A  56       7.511  30.590   8.035  1.00 19.06           N  
ATOM    310  CA  LEU A  56       8.669  29.702   7.993  1.00 20.43           C  
ATOM    311  C   LEU A  56       9.667  30.110   6.926  1.00 24.20           C  
ATOM    312  O   LEU A  56       9.310  30.579   5.836  1.00 19.51           O  
ATOM    313  CB  LEU A  56       8.243  28.230   7.838  1.00 22.67           C  
ATOM    314  CG  LEU A  56       8.038  27.570   6.485  1.00 25.49           C  
ATOM    315  CD1 LEU A  56       9.371  27.271   5.707  1.00 18.90           C  
ATOM    316  CD2 LEU A  56       7.278  26.285   6.740  1.00 29.45           C  
ATOM    317  N  ATHR A  57      10.944  30.000   7.263  0.50 15.81           N  
ATOM    318  CA ATHR A  57      12.001  30.211   6.301  0.50 17.25           C  
ATOM    319  C  ATHR A  57      13.086  29.179   6.528  0.50 18.02           C  
ATOM    320  O  ATHR A  57      13.280  28.744   7.657  0.50 14.04           O  
ATOM    321  CB ATHR A  57      12.577  31.632   6.361  0.50 22.28           C  
ATOM    322  OG1ATHR A  57      13.589  31.778   5.359  0.50 15.77           O  
ATOM    323  CG2ATHR A  57      13.141  31.951   7.726  0.50 21.37           C  
ATOM    324  N  BTHR A  57      10.945  29.917   7.238  0.50 15.74           N  
ATOM    325  CA BTHR A  57      12.011  30.177   6.292  0.50 17.32           C  
ATOM    326  C  BTHR A  57      13.176  29.257   6.537  0.50 17.87           C  
ATOM    327  O  BTHR A  57      13.539  28.994   7.680  0.50 15.20           O  
ATOM    328  CB BTHR A  57      12.491  31.620   6.326  0.50 22.47           C  
ATOM    329  OG1BTHR A  57      13.687  31.747   7.108  0.50 23.79           O  
ATOM    330  CG2BTHR A  57      11.419  32.481   6.901  0.50 12.82           C  
ATOM    331  N   GLY A  58      13.745  28.757   5.454  1.00 17.23           N  
ATOM    332  CA  GLY A  58      14.844  27.803   5.557  1.00 14.54           C  
ATOM    333  C   GLY A  58      15.677  27.674   4.301  1.00 14.74           C  
ATOM    334  O   GLY A  58      15.654  28.559   3.432  1.00 15.42           O  
ATOM    335  N   ARG A  59      16.403  26.563   4.199  1.00 13.12           N  
ATOM    336  CA  ARG A  59      17.309  26.307   3.076  1.00 13.80           C  
ATOM    337  C   ARG A  59      17.294  24.828   2.733  1.00 17.13           C  
ATOM    338  O   ARG A  59      17.006  23.984   3.595  1.00 15.21           O  
ATOM    339  CB  ARG A  59      18.751  26.689   3.401  1.00 12.94           C  
ATOM    340  CG  ARG A  59      19.007  28.127   3.770  1.00 13.58           C  
ATOM    341  CD  ARG A  59      18.900  29.110   2.607  1.00 15.11           C  
ATOM    342  NE  ARG A  59      19.931  28.845   1.616  1.00 16.13           N  
ATOM    343  CZ  ARG A  59      19.907  29.326   0.366  1.00 17.02           C  
ATOM    344  NH1 ARG A  59      18.914  30.102  -0.034  1.00 23.35           N+1
ATOM    345  NH2 ARG A  59      20.872  29.004  -0.461  1.00 17.09           N  
ATOM    346  N   TYR A  60      17.612  24.506   1.473  1.00 15.98           N  
ATOM    347  CA  TYR A  60      17.704  23.122   1.052  1.00 15.26           C  
ATOM    348  C   TYR A  60      18.795  23.010  -0.003  1.00 19.27           C  
ATOM    349  O   TYR A  60      19.197  24.004  -0.620  1.00 16.20           O  
ATOM    350  CB  TYR A  60      16.364  22.602   0.510  1.00 15.21           C  
ATOM    351  CG  TYR A  60      16.043  23.038  -0.897  1.00 17.97           C  
ATOM    352  CD1 TYR A  60      15.607  24.340  -1.154  1.00 18.56           C  
ATOM    353  CD2 TYR A  60      16.158  22.157  -1.950  1.00 17.74           C  
ATOM    354  CE1 TYR A  60      15.304  24.764  -2.454  1.00 19.83           C  
ATOM    355  CE2 TYR A  60      15.852  22.569  -3.260  1.00 19.31           C  
ATOM    356  CZ  TYR A  60      15.419  23.861  -3.488  1.00 20.08           C  
ATOM    357  OH  TYR A  60      15.117  24.290  -4.778  1.00 25.87           O  
ATOM    358  N   ASP A  61      19.309  21.797  -0.170  1.00 17.65           N  
ATOM    359  CA  ASP A  61      20.326  21.503  -1.183  1.00 18.65           C  
ATOM    360  C   ASP A  61      19.666  21.474  -2.573  1.00 21.18           C  
ATOM    361  O   ASP A  61      18.903  20.568  -2.871  1.00 19.14           O  
ATOM    362  CB  ASP A  61      20.945  20.144  -0.872  1.00 15.76           C  
ATOM    363  CG  ASP A  61      22.034  19.713  -1.867  1.00 19.08           C  
ATOM    364  OD1 ASP A  61      22.356  20.455  -2.808  1.00 19.58           O  
ATOM    365  OD2 ASP A  61      22.610  18.612  -1.681  1.00 16.04           O+1
ATOM    366  N   SER A  62      19.935  22.484  -3.399  1.00 19.58           N  
ATOM    367  CA  SER A  62      19.243  22.580  -4.685  1.00 22.15           C  
ATOM    368  C   SER A  62      19.905  21.730  -5.764  1.00 28.50           C  
ATOM    369  O   SER A  62      19.447  21.737  -6.903  1.00 28.74           O  
ATOM    370  CB  SER A  62      19.185  24.035  -5.144  1.00 19.00           C  
ATOM    371  OG  SER A  62      20.475  24.545  -5.297  1.00 23.28           O  
ATOM    372  N   ALA A  63      20.953  20.993  -5.408  1.00 19.51           N  
ATOM    373  CA  ALA A  63      21.579  20.040  -6.340  1.00 23.92           C  
ATOM    374  C   ALA A  63      22.039  18.776  -5.616  1.00 17.04           C  
ATOM    375  O   ALA A  63      23.250  18.573  -5.457  1.00 20.20           O  
ATOM    376  CB  ALA A  63      22.762  20.697  -7.033  1.00 24.78           C  
ATOM    377  N   PRO A  64      21.089  17.953  -5.178  1.00 18.84           N  
ATOM    378  CA  PRO A  64      21.419  16.761  -4.383  1.00 19.99           C  
ATOM    379  C   PRO A  64      22.162  15.703  -5.187  1.00 22.47           C  
ATOM    380  O   PRO A  64      22.135  15.761  -6.423  1.00 22.68           O  
ATOM    381  CB  PRO A  64      20.056  16.239  -3.955  1.00 22.48           C  
ATOM    382  CG  PRO A  64      19.085  16.781  -4.949  1.00 23.85           C  
ATOM    383  CD  PRO A  64      19.638  18.093  -5.380  1.00 18.40           C  
ATOM    384  N   ALA A  65      22.792  14.760  -4.489  1.00 24.31           N  
ATOM    385  CA  ALA A  65      23.509  13.653  -5.117  1.00 22.93           C  
ATOM    386  C   ALA A  65      22.533  12.790  -5.899  1.00 24.34           C  
ATOM    387  O   ALA A  65      21.361  12.666  -5.539  1.00 23.03           O  
ATOM    388  CB  ALA A  65      24.220  12.823  -4.064  1.00 26.20           C  
ATOM    389  N   THR A  66      23.015  12.214  -7.000  1.00 21.58           N  
ATOM    390  CA  THR A  66      22.197  11.377  -7.867  1.00 19.08           C  
ATOM    391  C   THR A  66      22.589   9.907  -7.613  1.00 24.32           C  
ATOM    392  O   THR A  66      23.156   9.232  -8.484  1.00 21.66           O  
ATOM    393  CB  THR A  66      22.436  11.776  -9.356  1.00 20.81           C  
ATOM    394  OG1 THR A  66      22.140  13.167  -9.510  1.00 26.59           O  
ATOM    395  CG2 THR A  66      21.537  10.989 -10.301  1.00 22.67           C  
ATOM    396  N   ASP A  67      22.297   9.425  -6.402  1.00 20.49           N  
ATOM    397  CA  ASP A  67      22.776   8.102  -5.963  1.00 16.98           C  
ATOM    398  C   ASP A  67      21.778   7.387  -5.082  1.00 19.15           C  
ATOM    399  O   ASP A  67      22.109   6.361  -4.526  1.00 21.72           O  
ATOM    400  CB  ASP A  67      24.158   8.191  -5.306  1.00 20.25           C  
ATOM    401  CG  ASP A  67      24.152   9.014  -4.016  1.00 19.06           C  
ATOM    402  OD1 ASP A  67      23.064   9.462  -3.608  1.00 21.75           O  
ATOM    403  OD2 ASP A  67      25.251   9.189  -3.469  1.00 23.70           O+1
ATOM    404  N   GLY A  68      20.559   7.928  -4.992  1.00 16.09           N  
ATOM    405  CA  GLY A  68      19.483   7.387  -4.172  1.00 18.96           C  
ATOM    406  C   GLY A  68      19.375   8.054  -2.798  1.00 21.64           C  
ATOM    407  O   GLY A  68      18.520   7.668  -1.989  1.00 21.70           O  
ATOM    408  N   SER A  69      20.253   9.027  -2.558  1.00 18.50           N  
ATOM    409  CA  SER A  69      20.253   9.863  -1.322  1.00 17.81           C  
ATOM    410  C   SER A  69      19.077  10.812  -1.317  1.00 23.41           C  
ATOM    411  O   SER A  69      18.644  11.292  -2.363  1.00 20.71           O  
ATOM    412  CB  SER A  69      21.516  10.715  -1.254  1.00 20.69           C  
ATOM    413  OG  SER A  69      22.638   9.946  -0.915  1.00 25.45           O  
ATOM    414  N   GLY A  70      18.571  11.117  -0.118  1.00 18.49           N  
ATOM    415  CA  GLY A  70      17.631  12.213   0.042  1.00 18.21           C  
ATOM    416  C   GLY A  70      18.255  13.590  -0.155  1.00 15.42           C  
ATOM    417  O   GLY A  70      19.449  13.733  -0.334  1.00 16.94           O  
ATOM    418  N   THR A  71      17.402  14.604  -0.087  1.00 15.99           N  
ATOM    419  CA  THR A  71      17.795  15.996  -0.257  1.00 15.02           C  
ATOM    420  C   THR A  71      17.782  16.704   1.103  1.00  9.71           C  
ATOM    421  O   THR A  71      16.721  16.849   1.714  1.00 14.96           O  
ATOM    422  CB  THR A  71      16.796  16.691  -1.182  1.00 16.76           C  
ATOM    423  OG1 THR A  71      16.875  16.067  -2.471  1.00 18.73           O  
ATOM    424  CG2 THR A  71      17.117  18.163  -1.370  1.00 19.44           C  
ATOM    425  N   ALA A  72      18.973  17.107   1.559  1.00 12.51           N  
ATOM    426  CA  ALA A  72      19.123  17.779   2.876  1.00 13.66           C  
ATOM    427  C   ALA A  72      18.401  19.124   2.891  1.00 18.45           C  
ATOM    428  O   ALA A  72      18.417  19.872   1.894  1.00 15.53           O  
ATOM    429  CB  ALA A  72      20.603  17.975   3.219  1.00 15.17           C  
ATOM    430  N   LEU A  73      17.766  19.418   4.022  1.00 15.10           N  
ATOM    431  CA  LEU A  73      17.036  20.678   4.209  1.00 14.24           C  
ATOM    432  C   LEU A  73      16.929  21.044   5.694  1.00 16.19           C  
ATOM    433  O   LEU A  73      17.224  20.227   6.572  1.00 15.37           O  
ATOM    434  CB  LEU A  73      15.644  20.605   3.552  1.00 17.26           C  
ATOM    435  CG  LEU A  73      14.761  19.413   3.908  1.00 18.86           C  
ATOM    436  CD1 LEU A  73      14.183  19.529   5.288  1.00 25.23           C  
ATOM    437  CD2 LEU A  73      13.624  19.273   2.858  1.00 23.69           C  
ATOM    438  N   GLY A  74      16.509  22.277   5.955  1.00 13.41           N  
ATOM    439  CA  GLY A  74      16.137  22.694   7.312  1.00 13.10           C  
ATOM    440  C   GLY A  74      15.299  23.958   7.244  1.00 14.20           C  
ATOM    441  O   GLY A  74      15.403  24.709   6.266  1.00 13.25           O  
ATOM    442  N   TRP A  75      14.479  24.203   8.258  1.00 13.24           N  
ATOM    443  CA  TRP A  75      13.734  25.455   8.356  1.00 12.24           C  
ATOM    444  C   TRP A  75      13.461  25.816   9.807  1.00 14.25           C  
ATOM    445  O   TRP A  75      13.606  24.984  10.719  1.00 12.45           O  
ATOM    446  CB  TRP A  75      12.405  25.400   7.554  1.00 12.54           C  
ATOM    447  CG  TRP A  75      11.330  24.496   8.113  1.00 13.22           C  
ATOM    448  CD1 TRP A  75      10.361  24.853   9.003  1.00 16.82           C  
ATOM    449  CD2 TRP A  75      11.096  23.113   7.795  1.00 14.27           C  
ATOM    450  NE1 TRP A  75       9.539  23.787   9.257  1.00 18.16           N  
ATOM    451  CE2 TRP A  75       9.961  22.707   8.524  1.00 12.38           C  
ATOM    452  CE3 TRP A  75      11.730  22.191   6.958  1.00 15.41           C  
ATOM    453  CZ2 TRP A  75       9.471  21.391   8.489  1.00 15.05           C  
ATOM    454  CZ3 TRP A  75      11.229  20.886   6.898  1.00 14.69           C  
ATOM    455  CH2 TRP A  75      10.109  20.507   7.661  1.00 15.14           C  
ATOM    456  N   THR A  76      13.071  27.071  10.010  1.00 12.76           N  
ATOM    457  CA  THR A  76      12.800  27.650  11.333  1.00 11.24           C  
ATOM    458  C   THR A  76      11.438  28.288  11.331  1.00 14.88           C  
ATOM    459  O   THR A  76      11.051  28.944  10.326  1.00 14.32           O  
ATOM    460  CB  THR A  76      13.816  28.743  11.693  1.00 13.45           C  
ATOM    461  OG1 THR A  76      15.138  28.209  11.619  1.00 14.10           O  
ATOM    462  CG2 THR A  76      13.575  29.288  13.100  1.00 12.65           C  
ATOM    463  N   VAL A  77      10.736  28.131  12.446  1.00 13.15           N  
ATOM    464  CA  VAL A  77       9.543  28.926  12.767  1.00 13.58           C  
ATOM    465  C   VAL A  77       9.751  29.564  14.135  1.00 15.06           C  
ATOM    466  O   VAL A  77      10.006  28.843  15.126  1.00 16.07           O  
ATOM    467  CB  VAL A  77       8.271  28.063  12.822  1.00 16.63           C  
ATOM    468  CG1 VAL A  77       7.062  28.849  13.402  1.00 16.71           C  
ATOM    469  CG2 VAL A  77       7.945  27.476  11.436  1.00 14.04           C  
ATOM    470  N   ALA A  78       9.623  30.896  14.207  1.00 15.07           N  
ATOM    471  CA  ALA A  78       9.516  31.598  15.479  1.00 14.17           C  
ATOM    472  C   ALA A  78       8.015  31.681  15.835  1.00 18.26           C  
ATOM    473  O   ALA A  78       7.208  32.107  14.999  1.00 17.98           O  
ATOM    474  CB  ALA A  78      10.094  32.967  15.376  1.00 16.56           C  
ATOM    475  N   TRP A  79       7.645  31.261  17.040  1.00 13.74           N  
ATOM    476  CA  TRP A  79       6.241  31.080  17.412  1.00 14.59           C  
ATOM    477  C   TRP A  79       5.611  32.397  17.838  1.00 18.42           C  
ATOM    478  O   TRP A  79       5.031  32.504  18.923  1.00 18.50           O  
ATOM    479  CB  TRP A  79       6.107  29.992  18.471  1.00 17.05           C  
ATOM    480  CG  TRP A  79       6.551  28.632  17.924  1.00 15.33           C  
ATOM    481  CD1 TRP A  79       7.684  27.944  18.294  1.00 16.81           C  
ATOM    482  CD2 TRP A  79       5.918  27.836  16.902  1.00 16.81           C  
ATOM    483  NE1 TRP A  79       7.773  26.772  17.597  1.00 16.03           N  
ATOM    484  CE2 TRP A  79       6.701  26.672  16.743  1.00 15.78           C  
ATOM    485  CE3 TRP A  79       4.753  27.970  16.143  1.00 17.58           C  
ATOM    486  CZ2 TRP A  79       6.388  25.677  15.822  1.00 17.45           C  
ATOM    487  CZ3 TRP A  79       4.430  26.963  15.229  1.00 20.68           C  
ATOM    488  CH2 TRP A  79       5.242  25.825  15.088  1.00 20.26           C  
ATOM    489  N   LYS A  80       5.764  33.395  16.965  1.00 17.76           N  
ATOM    490  CA  LYS A  80       5.127  34.704  17.137  1.00 21.50           C  
ATOM    491  C   LYS A  80       4.384  35.031  15.856  1.00 23.30           C  
ATOM    492  O   LYS A  80       4.934  34.899  14.762  1.00 19.86           O  
ATOM    493  CB  LYS A  80       6.158  35.818  17.408  1.00 16.93           C  
ATOM    494  CG  LYS A  80       5.499  37.235  17.479  1.00 20.06           C  
ATOM    495  CD  LYS A  80       6.528  38.335  17.624  1.00 27.10           C  
ATOM    496  CE  LYS A  80       5.912  39.719  17.617  1.00 30.85           C  
ATOM    497  NZ  LYS A  80       5.384  40.041  16.261  1.00 38.99           N+1
ATOM    498  N   ASN A  81       3.130  35.461  15.979  1.00 20.51           N  
ATOM    499  CA  ASN A  81       2.417  36.001  14.832  1.00 19.69           C  
ATOM    500  C   ASN A  81       1.654  37.263  15.296  1.00 25.20           C  
ATOM    501  O   ASN A  81       1.951  37.835  16.366  1.00 25.72           O  
ATOM    502  CB  ASN A  81       1.496  34.951  14.200  1.00 22.61           C  
ATOM    503  CG  ASN A  81       0.439  34.422  15.150  1.00 24.72           C  
ATOM    504  OD1 ASN A  81       0.084  35.058  16.132  1.00 30.26           O  
ATOM    505  ND2 ASN A  81      -0.053  33.224  14.864  1.00 24.66           N  
ATOM    506  N   ASN A  82       0.703  37.723  14.495  1.00 30.69           N  
ATOM    507  CA  ASN A  82       0.018  38.959  14.859  1.00 39.19           C  
ATOM    508  C   ASN A  82      -0.871  38.776  16.078  1.00 41.26           C  
ATOM    509  O   ASN A  82      -1.274  39.751  16.706  1.00 40.40           O  
ATOM    510  CB  ASN A  82      -0.786  39.497  13.675  1.00 44.18           C  
ATOM    511  CG  ASN A  82       0.091  40.199  12.657  1.00 57.47           C  
ATOM    512  OD1 ASN A  82       1.151  40.732  12.995  1.00 50.91           O  
ATOM    513  ND2 ASN A  82      -0.346  40.206  11.405  1.00 59.46           N  
ATOM    514  N   TYR A  83      -1.127  37.522  16.432  1.00 31.88           N  
ATOM    515  CA  TYR A  83      -2.091  37.190  17.472  1.00 39.07           C  
ATOM    516  C   TYR A  83      -1.486  36.718  18.807  1.00 42.02           C  
ATOM    517  O   TYR A  83      -1.993  37.060  19.877  1.00 41.08           O  
ATOM    518  CB  TYR A  83      -3.062  36.143  16.920  1.00 42.86           C  
ATOM    519  CG  TYR A  83      -3.731  36.599  15.636  1.00 61.21           C  
ATOM    520  CD1 TYR A  83      -4.666  37.629  15.646  1.00 67.55           C  
ATOM    521  CD2 TYR A  83      -3.415  36.013  14.415  1.00 60.56           C  
ATOM    522  CE1 TYR A  83      -5.273  38.058  14.478  1.00 74.98           C  
ATOM    523  CE2 TYR A  83      -4.023  36.433  13.240  1.00 77.76           C  
ATOM    524  CZ  TYR A  83      -4.949  37.457  13.278  1.00 82.17           C  
ATOM    525  OH  TYR A  83      -5.553  37.882  12.116  1.00 78.56           O  
ATOM    526  N   ARG A  84      -0.412  35.935  18.753  1.00 28.69           N  
ATOM    527  CA  ARG A  84       0.121  35.316  19.963  1.00 23.99           C  
ATOM    528  C   ARG A  84       1.644  35.236  19.899  1.00 25.30           C  
ATOM    529  O   ARG A  84       2.221  35.414  18.837  1.00 25.50           O  
ATOM    530  CB  ARG A  84      -0.492  33.932  20.181  1.00 33.97           C  
ATOM    531  CG  ARG A  84      -0.752  33.149  18.924  1.00 45.31           C  
ATOM    532  CD  ARG A  84      -1.397  31.802  19.215  1.00 47.86           C  
ATOM    533  NE  ARG A  84      -2.743  31.922  19.770  1.00 73.71           N  
ATOM    534  CZ  ARG A  84      -3.694  30.997  19.648  1.00 87.60           C  
ATOM    535  NH1 ARG A  84      -3.461  29.876  18.978  1.00 74.67           N+1
ATOM    536  NH2 ARG A  84      -4.889  31.198  20.190  1.00 98.65           N  
ATOM    537  N   ASN A  85       2.270  35.033  21.056  1.00 22.95           N  
ATOM    538  CA  ASN A  85       3.723  34.955  21.131  1.00 25.90           C  
ATOM    539  C   ASN A  85       4.153  34.003  22.237  1.00 25.63           C  
ATOM    540  O   ASN A  85       4.000  34.304  23.413  1.00 23.39           O  
ATOM    541  CB  ASN A  85       4.331  36.335  21.354  1.00 22.71           C  
ATOM    542  CG  ASN A  85       5.848  36.336  21.171  1.00 21.46           C  
ATOM    543  OD1 ASN A  85       6.455  35.284  20.917  1.00 19.83           O  
ATOM    544  ND2 ASN A  85       6.448  37.501  21.254  1.00 23.33           N  
ATOM    545  N   ALA A  86       4.703  32.856  21.854  1.00 19.59           N  
ATOM    546  CA  ALA A  86       5.133  31.845  22.815  1.00 18.39           C  
ATOM    547  C   ALA A  86       6.586  32.021  23.270  1.00 19.85           C  
ATOM    548  O   ALA A  86       7.069  31.219  24.071  1.00 20.33           O  
ATOM    549  CB  ALA A  86       4.952  30.450  22.210  1.00 17.43           C  
ATOM    550  N   HIS A  87       7.268  33.048  22.757  1.00 16.76           N  
ATOM    551  CA  HIS A  87       8.678  33.344  23.082  1.00 13.59           C  
ATOM    552  C   HIS A  87       9.517  32.091  22.901  1.00 16.03           C  
ATOM    553  O   HIS A  87      10.265  31.671  23.795  1.00 18.26           O  
ATOM    554  CB  HIS A  87       8.837  33.894  24.508  1.00 17.68           C  
ATOM    555  CG  HIS A  87       8.033  35.129  24.772  1.00 21.33           C  
ATOM    556  ND1 HIS A  87       8.069  36.245  23.955  1.00 22.12           N  
ATOM    557  CD2 HIS A  87       7.156  35.417  25.766  1.00 25.18           C  
ATOM    558  CE1 HIS A  87       7.257  37.170  24.445  1.00 26.69           C  
ATOM    559  NE2 HIS A  87       6.697  36.693  25.546  1.00 23.81           N  
ATOM    560  N  ASER A  88       9.394  31.502  21.721  0.56 15.90           N  
ATOM    561  CA ASER A  88      10.111  30.293  21.389  0.56 13.06           C  
ATOM    562  C  ASER A  88      10.230  30.150  19.887  0.56 15.16           C  
ATOM    563  O  ASER A  88       9.541  30.836  19.129  0.56 16.49           O  
ATOM    564  CB ASER A  88       9.401  29.077  21.965  0.56 16.92           C  
ATOM    565  OG ASER A  88       8.077  28.998  21.486  0.56 17.92           O  
ATOM    566  N  BSER A  88       9.377  31.503  21.717  0.44 15.95           N  
ATOM    567  CA BSER A  88       9.985  30.227  21.387  0.44 12.93           C  
ATOM    568  C  BSER A  88      10.171  30.100  19.879  0.44 15.22           C  
ATOM    569  O  BSER A  88       9.474  30.762  19.105  0.44 16.49           O  
ATOM    570  CB BSER A  88       9.105  29.082  21.883  0.44 16.97           C  
ATOM    571  OG BSER A  88       9.028  29.076  23.295  0.44 19.39           O  
ATOM    572  N   ALA A  89      11.102  29.241  19.473  1.00 13.77           N  
ATOM    573  CA  ALA A  89      11.325  28.940  18.047  1.00 13.41           C  
ATOM    574  C   ALA A  89      11.699  27.464  17.873  1.00 15.78           C  
ATOM    575  O   ALA A  89      12.424  26.895  18.695  1.00 13.77           O  
ATOM    576  CB  ALA A  89      12.448  29.794  17.491  1.00 16.15           C  
ATOM    577  N   THR A  90      11.259  26.886  16.765  1.00 13.82           N  
ATOM    578  CA  THR A  90      11.598  25.498  16.415  1.00 11.14           C  
ATOM    579  C   THR A  90      12.422  25.472  15.150  1.00 13.66           C  
ATOM    580  O   THR A  90      12.112  26.224  14.207  1.00 13.94           O  
ATOM    581  CB  THR A  90      10.345  24.658  16.190  1.00 13.40           C  
ATOM    582  OG1 THR A  90       9.568  24.607  17.395  1.00 16.95           O  
ATOM    583  CG2 THR A  90      10.701  23.210  15.753  1.00 14.07           C  
ATOM    584  N   THR A  91      13.489  24.654  15.128  1.00 12.50           N  
ATOM    585  CA  THR A  91      14.183  24.357  13.887  1.00 11.00           C  
ATOM    586  C   THR A  91      14.020  22.882  13.573  1.00 10.62           C  
ATOM    587  O   THR A  91      14.167  22.038  14.432  1.00 14.30           O  
ATOM    588  CB  THR A  91      15.691  24.682  13.924  1.00 12.90           C  
ATOM    589  OG1 THR A  91      16.362  23.872  14.902  1.00 14.07           O  
ATOM    590  CG2 THR A  91      15.925  26.150  14.258  1.00 14.26           C  
ATOM    591  N   TRP A  92      13.715  22.586  12.309  1.00 10.02           N  
ATOM    592  CA  TRP A  92      13.625  21.224  11.811  1.00 11.43           C  
ATOM    593  C   TRP A  92      14.783  20.955  10.878  1.00 13.24           C  
ATOM    594  O   TRP A  92      15.053  21.764   9.994  1.00 14.70           O  
ATOM    595  CB  TRP A  92      12.340  21.060  10.987  1.00 12.98           C  
ATOM    596  CG  TRP A  92      11.041  21.048  11.719  1.00 11.69           C  
ATOM    597  CD1 TRP A  92      10.271  19.947  12.015  1.00 11.27           C  
ATOM    598  CD2 TRP A  92      10.276  22.180  12.132  1.00 11.55           C  
ATOM    599  NE1 TRP A  92       9.123  20.323  12.630  1.00 14.97           N  
ATOM    600  CE2 TRP A  92       9.083  21.691  12.705  1.00 14.17           C  
ATOM    601  CE3 TRP A  92      10.488  23.565  12.088  1.00 14.22           C  
ATOM    602  CZ2 TRP A  92       8.118  22.534  13.239  1.00 16.01           C  
ATOM    603  CZ3 TRP A  92       9.524  24.407  12.618  1.00 14.52           C  
ATOM    604  CH2 TRP A  92       8.340  23.887  13.166  1.00 16.60           C  
ATOM    605  N   SER A  93      15.481  19.833  11.080  1.00 12.76           N  
ATOM    606  CA  SER A  93      16.591  19.420  10.229  1.00 12.98           C  
ATOM    607  C   SER A  93      16.283  18.046   9.667  1.00 12.69           C  
ATOM    608  O   SER A  93      15.928  17.144  10.410  1.00 13.74           O  
ATOM    609  CB  SER A  93      17.845  19.312  11.119  1.00 14.59           C  
ATOM    610  OG  SER A  93      18.986  18.896  10.428  1.00 17.66           O  
ATOM    611  N   GLY A  94      16.439  17.841   8.366  1.00 12.94           N  
ATOM    612  CA  GLY A  94      16.051  16.548   7.830  1.00 13.27           C  
ATOM    613  C   GLY A  94      16.330  16.432   6.345  1.00 13.96           C  
ATOM    614  O   GLY A  94      17.197  17.114   5.792  1.00 14.32           O  
ATOM    615  N   GLN A  95      15.575  15.554   5.714  1.00 15.82           N  
ATOM    616  CA  GLN A  95      15.759  15.319   4.288  1.00 15.68           C  
ATOM    617  C   GLN A  95      14.454  14.918   3.641  1.00 16.06           C  
ATOM    618  O   GLN A  95      13.573  14.322   4.250  1.00 14.88           O  
ATOM    619  CB  GLN A  95      16.855  14.276   3.988  1.00 20.35           C  
ATOM    620  CG  GLN A  95      16.613  12.886   4.514  1.00 16.89           C  
ATOM    621  CD  GLN A  95      17.819  11.967   4.281  1.00 21.23           C  
ATOM    622  OE1 GLN A  95      18.402  11.961   3.194  1.00 16.94           O  
ATOM    623  NE2 GLN A  95      18.225  11.221   5.322  1.00 20.79           N  
ATOM    624  N   TYR A  96      14.361  15.313   2.374  1.00 18.81           N  
ATOM    625  CA  TYR A  96      13.236  14.982   1.494  1.00 18.98           C  
ATOM    626  C   TYR A  96      13.582  13.735   0.694  1.00 17.96           C  
ATOM    627  O   TYR A  96      14.691  13.613   0.147  1.00 19.44           O  
ATOM    628  CB  TYR A  96      12.995  16.150   0.522  1.00 14.19           C  
ATOM    629  CG  TYR A  96      12.132  15.791  -0.669  1.00 19.46           C  
ATOM    630  CD1 TYR A  96      10.758  15.835  -0.582  1.00 18.59           C  
ATOM    631  CD2 TYR A  96      12.726  15.388  -1.858  1.00 26.76           C  
ATOM    632  CE1 TYR A  96       9.971  15.505  -1.695  1.00 32.24           C  
ATOM    633  CE2 TYR A  96      11.961  15.056  -2.954  1.00 31.31           C  
ATOM    634  CZ  TYR A  96      10.603  15.115  -2.867  1.00 32.60           C  
ATOM    635  OH  TYR A  96       9.886  14.763  -3.993  1.00 33.38           O  
ATOM    636  N   VAL A  97      12.640  12.797   0.693  1.00 21.44           N  
ATOM    637  CA  VAL A  97      12.829  11.502   0.049  1.00 27.51           C  
ATOM    638  C   VAL A  97      11.737  11.391  -0.998  1.00 39.51           C  
ATOM    639  O   VAL A  97      10.563  11.332  -0.656  1.00 29.82           O  
ATOM    640  CB  VAL A  97      12.708  10.348   1.077  1.00 27.57           C  
ATOM    641  CG1 VAL A  97      12.986   9.005   0.408  1.00 47.75           C  
ATOM    642  CG2 VAL A  97      13.660  10.560   2.277  1.00 28.44           C  
ATOM    643  N   GLY A  98      12.123  11.390  -2.270  1.00 39.50           N  
ATOM    644  CA  GLY A  98      11.157  11.502  -3.347  1.00 36.62           C  
ATOM    645  C   GLY A  98      10.552  10.169  -3.738  1.00 52.18           C  
ATOM    646  O   GLY A  98      10.810   9.147  -3.102  1.00 49.12           O  
ATOM    647  N   GLY A  99       9.737  10.187  -4.790  1.00 67.94           N  
ATOM    648  CA  GLY A  99       9.181   8.969  -5.346  1.00 72.26           C  
ATOM    649  C   GLY A  99       7.696   8.832  -5.105  1.00 73.30           C  
ATOM    650  O   GLY A  99       6.983   9.830  -4.970  1.00 61.02           O  
ATOM    651  N   ALA A 100       7.240   7.583  -5.055  1.00 93.96           N  
ATOM    652  CA  ALA A 100       5.824   7.267  -4.925  1.00109.58           C  
ATOM    653  C   ALA A 100       5.225   7.975  -3.721  1.00103.15           C  
ATOM    654  O   ALA A 100       4.466   8.933  -3.868  1.00101.59           O  
ATOM    655  CB  ALA A 100       5.634   5.763  -4.802  1.00120.70           C  
ATOM    656  N   GLU A 101       5.581   7.502  -2.532  1.00 94.94           N  
ATOM    657  CA  GLU A 101       5.160   8.139  -1.291  1.00 86.96           C  
ATOM    658  C   GLU A 101       6.286   9.044  -0.786  1.00 61.31           C  
ATOM    659  O   GLU A 101       7.138   8.621  -0.008  1.00 47.62           O  
ATOM    660  CB  GLU A 101       4.758   7.093  -0.238  1.00 97.70           C  
ATOM    661  CG  GLU A 101       5.586   5.802  -0.234  1.00119.37           C  
ATOM    662  CD  GLU A 101       5.025   4.742   0.706  1.00126.20           C  
ATOM    663  OE1 GLU A 101       3.792   4.536   0.712  1.00126.29           O+1
ATOM    664  OE2 GLU A 101       5.818   4.106   1.432  1.00124.31           O  
ATOM    665  N   ALA A 102       6.292  10.284  -1.267  1.00 52.35           N  
ATOM    666  CA  ALA A 102       7.308  11.253  -0.879  1.00 38.42           C  
ATOM    667  C   ALA A 102       7.094  11.680   0.570  1.00 35.56           C  
ATOM    668  O   ALA A 102       5.959  11.898   1.003  1.00 28.45           O  
ATOM    669  CB  ALA A 102       7.268  12.451  -1.789  1.00 42.62           C  
ATOM    670  N   ARG A 103       8.196  11.800   1.304  1.00 28.78           N  
ATOM    671  CA  ARG A 103       8.169  12.182   2.718  1.00 20.86           C  
ATOM    672  C   ARG A 103       9.277  13.206   3.004  1.00 17.09           C  
ATOM    673  O   ARG A 103      10.285  13.253   2.310  1.00 17.85           O  
ATOM    674  CB  ARG A 103       8.428  10.968   3.619  1.00 25.96           C  
ATOM    675  CG  ARG A 103       7.549   9.749   3.354  1.00 45.05           C  
ATOM    676  CD  ARG A 103       6.686   9.408   4.572  1.00 57.41           C  
ATOM    677  NE  ARG A 103       5.703   8.337   4.348  1.00 72.11           N  
ATOM    678  CZ  ARG A 103       4.724   8.345   3.436  1.00 84.59           C  
ATOM    679  NH1 ARG A 103       4.557   9.364   2.597  1.00 76.61           N+1
ATOM    680  NH2 ARG A 103       3.901   7.307   3.351  1.00 90.30           N  
ATOM    681  N   ILE A 104       9.078  14.005   4.047  1.00 20.85           N  
ATOM    682  CA  ILE A 104      10.176  14.767   4.663  1.00 16.60           C  
ATOM    683  C   ILE A 104      10.319  14.243   6.081  1.00 14.53           C  
ATOM    684  O   ILE A 104       9.381  14.276   6.880  1.00 16.04           O  
ATOM    685  CB  ILE A 104       9.918  16.262   4.694  1.00 17.35           C  
ATOM    686  CG1 ILE A 104       9.816  16.790   3.256  1.00 18.87           C  
ATOM    687  CG2 ILE A 104      11.058  16.997   5.447  1.00 17.51           C  
ATOM    688  CD1 ILE A 104       9.492  18.240   3.140  1.00 21.87           C  
ATOM    689  N   ASN A 105      11.494  13.701   6.335  1.00 14.28           N  
ATOM    690  CA  ASN A 105      11.820  13.113   7.627  1.00 14.01           C  
ATOM    691  C   ASN A 105      12.683  14.107   8.384  1.00 15.62           C  
ATOM    692  O   ASN A 105      13.728  14.495   7.888  1.00 15.77           O  
ATOM    693  CB  ASN A 105      12.588  11.805   7.441  1.00 20.63           C  
ATOM    694  CG  ASN A 105      11.757  10.752   6.727  1.00 24.94           C  
ATOM    695  OD1 ASN A 105      10.573  10.614   6.999  1.00 28.17           O  
ATOM    696  ND2 ASN A 105      12.363  10.054   5.778  1.00 30.58           N  
ATOM    697  N   THR A 106      12.258  14.465   9.589  1.00 15.63           N  
ATOM    698  CA  THR A 106      12.975  15.451  10.377  1.00 14.10           C  
ATOM    699  C   THR A 106      13.246  15.071  11.832  1.00 15.25           C  
ATOM    700  O   THR A 106      12.542  14.263  12.448  1.00 15.76           O  
ATOM    701  CB  THR A 106      12.204  16.801  10.445  1.00 16.06           C  
ATOM    702  OG1 THR A 106      11.041  16.676  11.263  1.00 17.47           O  
ATOM    703  CG2 THR A 106      11.776  17.250   9.056  1.00 19.17           C  
ATOM    704  N   GLN A 107      14.256  15.744  12.374  1.00 15.18           N  
ATOM    705  CA  GLN A 107      14.418  15.883  13.798  1.00 12.26           C  
ATOM    706  C   GLN A 107      14.359  17.364  14.102  1.00 11.59           C  
ATOM    707  O   GLN A 107      14.753  18.158  13.254  1.00 12.97           O  
ATOM    708  CB  GLN A 107      15.754  15.269  14.202  1.00 16.41           C  
ATOM    709  CG  GLN A 107      15.733  13.811  13.747  1.00 26.86           C  
ATOM    710  CD  GLN A 107      16.682  12.929  14.454  1.00 30.01           C  
ATOM    711  OE1 GLN A 107      17.685  12.506  13.883  1.00 32.24           O  
ATOM    712  NE2 GLN A 107      16.380  12.626  15.696  1.00 28.80           N  
ATOM    713  N   TRP A 108      13.881  17.735  15.287  1.00 13.21           N  
ATOM    714  CA  TRP A 108      13.679  19.152  15.579  1.00 12.08           C  
ATOM    715  C   TRP A 108      14.110  19.539  16.968  1.00 12.52           C  
ATOM    716  O   TRP A 108      14.210  18.678  17.845  1.00 13.16           O  
ATOM    717  CB  TRP A 108      12.206  19.576  15.298  1.00 10.19           C  
ATOM    718  CG  TRP A 108      11.098  18.808  16.008  1.00 11.77           C  
ATOM    719  CD1 TRP A 108      10.268  17.878  15.448  1.00 14.94           C  
ATOM    720  CD2 TRP A 108      10.700  18.906  17.399  1.00 11.75           C  
ATOM    721  NE1 TRP A 108       9.373  17.393  16.377  1.00 18.12           N  
ATOM    722  CE2 TRP A 108       9.615  17.999  17.586  1.00 12.57           C  
ATOM    723  CE3 TRP A 108      11.137  19.663  18.487  1.00 14.11           C  
ATOM    724  CZ2 TRP A 108       8.967  17.848  18.794  1.00 15.88           C  
ATOM    725  CZ3 TRP A 108      10.507  19.491  19.708  1.00 14.19           C  
ATOM    726  CH2 TRP A 108       9.430  18.582  19.858  1.00 16.60           C  
ATOM    727  N   LEU A 109      14.391  20.833  17.132  1.00 11.23           N  
ATOM    728  CA  LEU A 109      14.766  21.446  18.390  1.00  9.94           C  
ATOM    729  C   LEU A 109      13.854  22.635  18.635  1.00 13.04           C  
ATOM    730  O   LEU A 109      13.762  23.515  17.794  1.00 15.49           O  
ATOM    731  CB  LEU A 109      16.216  21.924  18.347  1.00  9.38           C  
ATOM    732  CG  LEU A 109      17.278  20.858  18.148  1.00 11.21           C  
ATOM    733  CD1 LEU A 109      18.627  21.549  17.895  1.00 18.71           C  
ATOM    734  CD2 LEU A 109      17.361  19.971  19.415  1.00 12.85           C  
ATOM    735  N   LEU A 110      13.226  22.684  19.797  1.00 12.33           N  
ATOM    736  CA  LEU A 110      12.359  23.803  20.178  1.00 11.87           C  
ATOM    737  C   LEU A 110      12.978  24.532  21.348  1.00 13.82           C  
ATOM    738  O   LEU A 110      13.013  23.967  22.453  1.00 14.26           O  
ATOM    739  CB  LEU A 110      10.978  23.269  20.557  1.00 14.54           C  
ATOM    740  CG  LEU A 110       9.937  24.202  21.199  1.00 21.48           C  
ATOM    741  CD1 LEU A 110       9.704  25.457  20.476  1.00 21.78           C  
ATOM    742  CD2 LEU A 110       8.595  23.438  21.321  1.00 26.77           C  
ATOM    743  N   THR A 111      13.496  25.742  21.112  1.00 13.39           N  
ATOM    744  CA  THR A 111      14.107  26.539  22.200  1.00 12.47           C  
ATOM    745  C   THR A 111      13.195  27.682  22.629  1.00 15.64           C  
ATOM    746  O   THR A 111      12.684  28.453  21.802  1.00 15.29           O  
ATOM    747  CB  THR A 111      15.490  27.131  21.830  1.00 13.94           C  
ATOM    748  OG1 THR A 111      16.397  26.081  21.469  1.00 15.01           O  
ATOM    749  CG2 THR A 111      16.112  27.846  23.037  1.00 12.55           C  
ATOM    750  N   SER A 112      12.988  27.763  23.938  1.00 14.04           N  
ATOM    751  CA  SER A 112      12.245  28.882  24.557  1.00 15.51           C  
ATOM    752  C   SER A 112      13.190  29.896  25.142  1.00 16.54           C  
ATOM    753  O   SER A 112      14.244  29.546  25.659  1.00 16.89           O  
ATOM    754  CB  SER A 112      11.321  28.382  25.669  1.00 17.96           C  
ATOM    755  OG  SER A 112      10.333  27.496  25.193  1.00 22.47           O  
ATOM    756  N   GLY A 113      12.822  31.170  25.119  1.00 17.28           N  
ATOM    757  CA  GLY A 113      13.630  32.153  25.823  1.00 18.17           C  
ATOM    758  C   GLY A 113      13.504  31.890  27.325  1.00 20.74           C  
ATOM    759  O   GLY A 113      12.410  31.687  27.832  1.00 21.01           O  
ATOM    760  N   THR A 114      14.628  31.849  28.018  1.00 16.87           N  
ATOM    761  CA  THR A 114      14.618  31.557  29.450  1.00 17.73           C  
ATOM    762  C   THR A 114      15.531  32.495  30.213  1.00 17.87           C  
ATOM    763  O   THR A 114      16.439  33.109  29.666  1.00 19.69           O  
ATOM    764  CB  THR A 114      15.109  30.116  29.780  1.00 16.16           C  
ATOM    765  OG1 THR A 114      16.504  29.982  29.504  1.00 18.64           O  
ATOM    766  CG2 THR A 114      14.301  29.060  29.029  1.00 17.98           C  
ATOM    767  N   THR A 115      15.331  32.539  31.534  1.00 22.73           N  
ATOM    768  CA  THR A 115      16.340  33.125  32.381  1.00 22.56           C  
ATOM    769  C   THR A 115      17.576  32.242  32.374  1.00 27.39           C  
ATOM    770  O   THR A 115      17.512  31.064  31.994  1.00 22.38           O  
ATOM    771  CB  THR A 115      15.817  33.258  33.825  1.00 23.90           C  
ATOM    772  OG1 THR A 115      15.526  31.962  34.332  1.00 30.52           O  
ATOM    773  CG2 THR A 115      14.546  34.079  33.856  1.00 28.70           C  
ATOM    774  N   GLU A 116      18.701  32.782  32.841  1.00 24.86           N  
ATOM    775  CA  GLU A 116      19.930  32.012  32.951  1.00 33.28           C  
ATOM    776  C   GLU A 116      19.765  30.743  33.793  1.00 28.54           C  
ATOM    777  O   GLU A 116      20.326  29.694  33.468  1.00 33.46           O  
ATOM    778  CB  GLU A 116      21.051  32.872  33.553  1.00 48.27           C  
ATOM    779  CG  GLU A 116      22.349  32.092  33.819  1.00 68.46           C  
ATOM    780  CD  GLU A 116      23.496  32.960  34.331  1.00 74.37           C  
ATOM    781  OE1 GLU A 116      23.507  34.175  34.036  1.00 61.71           O  
ATOM    782  OE2 GLU A 116      24.389  32.417  35.028  1.00 74.23           O+1
ATOM    783  N   ALA A 117      19.001  30.837  34.877  1.00 27.75           N  
ATOM    784  CA  ALA A 117      18.898  29.720  35.809  1.00 36.42           C  
ATOM    785  C   ALA A 117      18.105  28.584  35.184  1.00 39.47           C  
ATOM    786  O   ALA A 117      18.307  27.426  35.555  1.00 26.49           O  
ATOM    787  CB  ALA A 117      18.254  30.162  37.110  1.00 44.57           C  
ATOM    788  N   ASN A 118      17.214  28.925  34.243  1.00 23.14           N  
ATOM    789  CA  ASN A 118      16.377  27.938  33.583  1.00 21.59           C  
ATOM    790  C   ASN A 118      16.922  27.505  32.206  1.00 15.73           C  
ATOM    791  O   ASN A 118      16.257  26.742  31.531  1.00 20.37           O  
ATOM    792  CB  ASN A 118      14.944  28.442  33.433  1.00 24.94           C  
ATOM    793  CG  ASN A 118      14.180  28.464  34.754  1.00 35.42           C  
ATOM    794  OD1 ASN A 118      14.483  27.707  35.681  1.00 33.20           O  
ATOM    795  ND2 ASN A 118      13.168  29.318  34.829  1.00 34.37           N  
ATOM    796  N   ALA A 119      18.138  27.911  31.859  1.00 17.82           N  
ATOM    797  CA  ALA A 119      18.659  27.657  30.507  1.00 22.15           C  
ATOM    798  C   ALA A 119      18.871  26.161  30.286  1.00 17.83           C  
ATOM    799  O   ALA A 119      18.776  25.658  29.158  1.00 19.73           O  
ATOM    800  CB  ALA A 119      19.945  28.438  30.256  1.00 24.72           C  
ATOM    801  N   TRP A 120      19.144  25.424  31.356  1.00 20.71           N  
ATOM    802  CA  TRP A 120      19.374  23.998  31.216  1.00 18.71           C  
ATOM    803  C   TRP A 120      18.169  23.286  30.604  1.00 21.00           C  
ATOM    804  O   TRP A 120      18.343  22.270  29.942  1.00 21.58           O  
ATOM    805  CB  TRP A 120      19.753  23.353  32.562  1.00 22.38           C  
ATOM    806  CG  TRP A 120      18.644  23.338  33.528  1.00 19.75           C  
ATOM    807  CD1 TRP A 120      18.299  24.339  34.389  1.00 25.29           C  
ATOM    808  CD2 TRP A 120      17.715  22.282  33.750  1.00 19.72           C  
ATOM    809  NE1 TRP A 120      17.197  23.983  35.123  1.00 21.28           N  
ATOM    810  CE2 TRP A 120      16.817  22.721  34.748  1.00 26.50           C  
ATOM    811  CE3 TRP A 120      17.541  21.006  33.200  1.00 22.82           C  
ATOM    812  CZ2 TRP A 120      15.784  21.926  35.222  1.00 26.97           C  
ATOM    813  CZ3 TRP A 120      16.495  20.228  33.667  1.00 22.70           C  
ATOM    814  CH2 TRP A 120      15.634  20.690  34.658  1.00 24.15           C  
ATOM    815  N   LYS A 121      16.973  23.838  30.791  1.00 17.98           N  
ATOM    816  CA  LYS A 121      15.719  23.226  30.310  1.00 20.16           C  
ATOM    817  C   LYS A 121      15.066  24.077  29.198  1.00 15.95           C  
ATOM    818  O   LYS A 121      13.847  24.058  28.993  1.00 17.04           O  
ATOM    819  CB  LYS A 121      14.741  22.960  31.456  1.00 18.37           C  
ATOM    820  CG  LYS A 121      14.362  24.188  32.311  1.00 18.42           C  
ATOM    821  CD  LYS A 121      13.207  23.880  33.261  1.00 25.70           C  
ATOM    822  CE  LYS A 121      12.931  25.059  34.182  1.00 30.29           C  
ATOM    823  NZ  LYS A 121      11.797  24.770  35.112  1.00 38.14           N+1
ATOM    824  N   SER A 122      15.909  24.804  28.478  1.00 14.08           N  
ATOM    825  CA  SER A 122      15.457  25.676  27.367  1.00 12.80           C  
ATOM    826  C   SER A 122      14.999  24.933  26.102  1.00 16.18           C  
ATOM    827  O   SER A 122      14.223  25.489  25.339  1.00 14.76           O  
ATOM    828  CB  SER A 122      16.592  26.633  26.981  1.00 13.15           C  
ATOM    829  OG  SER A 122      17.659  25.931  26.355  1.00 19.88           O  
ATOM    830  N   THR A 123      15.436  23.695  25.890  1.00 13.15           N  
ATOM    831  CA  THR A 123      15.344  23.093  24.551  1.00 11.82           C  
ATOM    832  C   THR A 123      14.754  21.687  24.551  1.00 13.01           C  
ATOM    833  O   THR A 123      15.325  20.759  25.097  1.00 13.82           O  
ATOM    834  CB  THR A 123      16.734  23.046  23.870  1.00 13.23           C  
ATOM    835  OG1 THR A 123      17.307  24.351  23.880  1.00 16.73           O  
ATOM    836  CG2 THR A 123      16.631  22.573  22.400  1.00 12.27           C  
ATOM    837  N   LEU A 124      13.587  21.544  23.929  1.00 11.82           N  
ATOM    838  CA  LEU A 124      12.998  20.235  23.676  1.00 13.19           C  
ATOM    839  C   LEU A 124      13.525  19.640  22.366  1.00 13.62           C  
ATOM    840  O   LEU A 124      13.882  20.382  21.432  1.00 13.86           O  
ATOM    841  CB  LEU A 124      11.459  20.387  23.598  1.00 12.02           C  
ATOM    842  CG  LEU A 124      10.741  20.770  24.891  1.00 15.61           C  
ATOM    843  CD1 LEU A 124       9.290  21.249  24.630  1.00 20.05           C  
ATOM    844  CD2 LEU A 124      10.711  19.534  25.785  1.00 19.00           C  
ATOM    845  N   VAL A 125      13.522  18.314  22.249  1.00 11.08           N  
ATOM    846  CA  VAL A 125      13.945  17.637  21.041  1.00 11.71           C  
ATOM    847  C   VAL A 125      12.903  16.588  20.657  1.00 11.86           C  
ATOM    848  O   VAL A 125      12.287  15.937  21.515  1.00 13.05           O  
ATOM    849  CB  VAL A 125      15.365  16.982  21.168  1.00 12.35           C  
ATOM    850  CG1 VAL A 125      15.366  15.952  22.312  1.00 14.60           C  
ATOM    851  CG2 VAL A 125      15.765  16.291  19.888  1.00 12.63           C  
ATOM    852  N   GLY A 126      12.682  16.466  19.361  1.00 13.09           N  
ATOM    853  CA  GLY A 126      11.717  15.503  18.847  1.00 14.90           C  
ATOM    854  C   GLY A 126      11.968  15.166  17.401  1.00 16.29           C  
ATOM    855  O   GLY A 126      13.013  15.479  16.818  1.00 14.23           O  
ATOM    856  N   HIS A 127      10.989  14.475  16.817  1.00 16.05           N  
ATOM    857  CA  HIS A 127      11.094  14.031  15.430  1.00 13.62           C  
ATOM    858  C   HIS A 127       9.704  13.986  14.814  1.00 18.33           C  
ATOM    859  O   HIS A 127       8.747  13.671  15.484  1.00 20.62           O  
ATOM    860  CB  HIS A 127      11.766  12.663  15.352  1.00 16.65           C  
ATOM    861  CG  HIS A 127      11.159  11.656  16.284  1.00 21.99           C  
ATOM    862  ND1 HIS A 127      10.202  10.747  15.888  1.00 28.68           N  
ATOM    863  CD2 HIS A 127      11.358  11.438  17.607  1.00 23.94           C  
ATOM    864  CE1 HIS A 127       9.851  10.001  16.919  1.00 25.96           C  
ATOM    865  NE2 HIS A 127      10.534  10.404  17.977  1.00 24.55           N  
ATOM    866  N   ASP A 128       9.612  14.339  13.542  1.00 15.96           N  
ATOM    867  CA  ASP A 128       8.346  14.243  12.822  1.00 18.04           C  
ATOM    868  C   ASP A 128       8.576  13.935  11.359  1.00 16.99           C  
ATOM    869  O   ASP A 128       9.528  14.405  10.739  1.00 15.46           O  
ATOM    870  CB  ASP A 128       7.525  15.527  12.948  1.00 23.17           C  
ATOM    871  CG  ASP A 128       6.736  15.579  14.251  1.00 41.35           C  
ATOM    872  OD1 ASP A 128       5.845  14.713  14.458  1.00 39.47           O  
ATOM    873  OD2 ASP A 128       7.016  16.474  15.079  1.00 31.55           O+1
ATOM    874  N  ATHR A 129       7.681  13.113  10.820  0.57 21.72           N  
ATOM    875  CA ATHR A 129       7.656  12.828   9.401  0.57 18.47           C  
ATOM    876  C  ATHR A 129       6.449  13.535   8.805  0.57 17.74           C  
ATOM    877  O  ATHR A 129       5.382  13.581   9.425  0.57 23.17           O  
ATOM    878  CB ATHR A 129       7.547  11.323   9.121  0.57 26.17           C  
ATOM    879  OG1ATHR A 129       8.669  10.647   9.691  0.57 31.09           O  
ATOM    880  CG2ATHR A 129       7.535  11.062   7.626  0.57 19.76           C  
ATOM    881  N  BTHR A 129       7.673  13.135  10.801  0.43 21.75           N  
ATOM    882  CA BTHR A 129       7.695  12.814   9.383  0.43 18.52           C  
ATOM    883  C  BTHR A 129       6.448  13.392   8.728  0.43 17.94           C  
ATOM    884  O  BTHR A 129       5.342  13.194   9.226  0.43 25.80           O  
ATOM    885  CB BTHR A 129       7.717  11.297   9.151  0.43 25.92           C  
ATOM    886  OG1BTHR A 129       6.604  10.699   9.823  0.43 29.24           O  
ATOM    887  CG2BTHR A 129       9.005  10.698   9.674  0.43 29.40           C  
ATOM    888  N   PHE A 130       6.652  14.114   7.633  1.00 19.32           N  
ATOM    889  CA  PHE A 130       5.574  14.792   6.899  1.00 21.06           C  
ATOM    890  C   PHE A 130       5.294  14.077   5.594  1.00 22.24           C  
ATOM    891  O   PHE A 130       6.209  13.589   4.962  1.00 21.68           O  
ATOM    892  CB  PHE A 130       5.997  16.228   6.578  1.00 24.98           C  
ATOM    893  CG  PHE A 130       6.266  17.067   7.802  1.00 23.35           C  
ATOM    894  CD1 PHE A 130       7.533  17.103   8.362  1.00 23.89           C  
ATOM    895  CD2 PHE A 130       5.253  17.802   8.397  1.00 30.31           C  
ATOM    896  CE1 PHE A 130       7.777  17.861   9.501  1.00 22.34           C  
ATOM    897  CE2 PHE A 130       5.499  18.569   9.523  1.00 30.81           C  
ATOM    898  CZ  PHE A 130       6.783  18.590  10.078  1.00 27.12           C  
ATOM    899  N   THR A 131       4.021  14.045   5.190  1.00 24.65           N  
ATOM    900  CA  THR A 131       3.648  13.515   3.869  1.00 27.70           C  
ATOM    901  C   THR A 131       2.784  14.516   3.128  1.00 25.11           C  
ATOM    902  O   THR A 131       2.210  15.406   3.733  1.00 23.15           O  
ATOM    903  CB  THR A 131       2.867  12.195   4.010  1.00 37.44           C  
ATOM    904  OG1 THR A 131       1.716  12.404   4.827  1.00 35.90           O  
ATOM    905  CG2 THR A 131       3.723  11.162   4.676  1.00 44.68           C  
ATOM    906  N   LYS A 132       2.699  14.378   1.810  1.00 30.19           N  
ATOM    907  CA  LYS A 132       1.761  15.193   1.030  1.00 35.91           C  
ATOM    908  C   LYS A 132       0.330  14.626   1.074  1.00 37.87           C  
ATOM    909  O   LYS A 132      -0.614  15.267   0.613  1.00 41.59           O  
ATOM    910  CB  LYS A 132       2.249  15.335  -0.413  1.00 36.46           C  
ATOM    911  CG  LYS A 132       3.414  16.312  -0.570  1.00 26.40           C  
ATOM    912  CD  LYS A 132       3.851  16.439  -2.024  1.00 35.74           C  
ATOM    913  CE  LYS A 132       4.702  17.679  -2.271  1.00 35.45           C  
ATOM    914  NZ  LYS A 132       5.218  17.767  -3.672  1.00 32.77           N+1
ATOM    915  N   VAL A 133       0.167  13.442   1.655  1.00 44.25           N  
ATOM    916  CA  VAL A 133      -1.159  12.847   1.821  1.00 57.52           C  
ATOM    917  C   VAL A 133      -1.768  13.196   3.183  1.00 59.35           C  
ATOM    918  O   VAL A 133      -1.069  13.186   4.198  1.00 56.99           O  
ATOM    919  CB  VAL A 133      -1.110  11.311   1.698  1.00 50.30           C  
ATOM    920  CG1 VAL A 133      -2.512  10.721   1.797  1.00 59.48           C  
ATOM    921  CG2 VAL A 133      -0.451  10.893   0.389  1.00 49.19           C  
ATOM    922  N   LYS A 134      -3.070  13.494   3.166  1.00 73.50           N  
ATOM    923  CA  LYS A 134      -3.906  13.733   4.356  1.00 82.95           C  
ATOM    924  C   LYS A 134      -3.200  13.653   5.710  1.00 82.72           C  
ATOM    925  O   LYS A 134      -3.838  13.752   6.757  1.00 92.01           O  
ATOM    926  CB  LYS A 134      -5.077  12.746   4.356  1.00 96.59           C  
ATOM    927  CG  LYS A 134      -6.436  13.396   4.554  1.00116.76           C  
ATOM    928  CD  LYS A 134      -7.561  12.380   4.424  1.00119.11           C  
ATOM    929  CE  LYS A 134      -8.928  13.042   4.505  1.00120.04           C  
ATOM    930  NZ  LYS A 134      -9.151  14.006   3.392  1.00114.91           N+1
TER     931      LYS A 134                                                      
ATOM    932  N   GLY B  16      19.874  43.860  19.116  1.00 38.66           N  
ATOM    933  CA  GLY B  16      21.101  43.325  19.683  1.00 25.62           C  
ATOM    934  C   GLY B  16      21.681  42.177  18.876  1.00 18.75           C  
ATOM    935  O   GLY B  16      22.887  41.909  18.927  1.00 22.10           O  
ATOM    936  N   ILE B  17      20.819  41.516  18.119  1.00 20.24           N  
ATOM    937  CA  ILE B  17      21.226  40.364  17.320  1.00 17.14           C  
ATOM    938  C   ILE B  17      22.028  40.794  16.069  1.00 21.37           C  
ATOM    939  O   ILE B  17      22.995  40.128  15.682  1.00 18.16           O  
ATOM    940  CB  ILE B  17      20.008  39.529  16.935  1.00 15.88           C  
ATOM    941  CG1 ILE B  17      19.417  38.860  18.201  1.00 19.77           C  
ATOM    942  CG2 ILE B  17      20.355  38.465  15.910  1.00 16.70           C  
ATOM    943  CD1 ILE B  17      17.995  38.273  18.003  1.00 21.61           C  
ATOM    944  N   THR B  18      21.613  41.879  15.428  1.00 18.86           N  
ATOM    945  CA  THR B  18      22.265  42.327  14.206  1.00 16.41           C  
ATOM    946  C   THR B  18      23.749  42.612  14.454  1.00 17.52           C  
ATOM    947  O   THR B  18      24.121  43.351  15.390  1.00 20.70           O  
ATOM    948  CB  THR B  18      21.578  43.609  13.648  1.00 17.11           C  
ATOM    949  OG1 THR B  18      20.227  43.320  13.315  1.00 18.42           O  
ATOM    950  CG2 THR B  18      22.311  44.129  12.424  1.00 19.73           C  
ATOM    951  N   GLY B  19      24.596  42.029  13.611  1.00 15.91           N  
ATOM    952  CA  GLY B  19      26.034  42.148  13.745  1.00 17.32           C  
ATOM    953  C   GLY B  19      26.796  40.910  13.345  1.00 16.13           C  
ATOM    954  O   GLY B  19      26.250  40.055  12.616  1.00 15.58           O  
ATOM    955  N   THR B  20      28.055  40.842  13.785  1.00 15.11           N  
ATOM    956  CA  THR B  20      28.957  39.746  13.453  1.00 15.75           C  
ATOM    957  C   THR B  20      29.223  38.913  14.703  1.00 15.86           C  
ATOM    958  O   THR B  20      29.452  39.451  15.789  1.00 17.49           O  
ATOM    959  CB  THR B  20      30.277  40.259  12.826  1.00 20.42           C  
ATOM    960  OG1 THR B  20      29.986  40.961  11.593  1.00 23.31           O  
ATOM    961  CG2 THR B  20      31.272  39.126  12.555  1.00 21.96           C  
ATOM    962  N   TRP B  21      29.186  37.602  14.514  1.00 14.33           N  
ATOM    963  CA  TRP B  21      29.270  36.647  15.614  1.00 17.15           C  
ATOM    964  C   TRP B  21      30.332  35.587  15.325  1.00 15.61           C  
ATOM    965  O   TRP B  21      30.516  35.197  14.174  1.00 19.03           O  
ATOM    966  CB  TRP B  21      27.915  35.967  15.783  1.00 15.35           C  
ATOM    967  CG  TRP B  21      26.829  36.912  16.206  1.00 14.56           C  
ATOM    968  CD1 TRP B  21      26.056  37.688  15.403  1.00 12.71           C  
ATOM    969  CD2 TRP B  21      26.420  37.189  17.561  1.00 14.85           C  
ATOM    970  NE1 TRP B  21      25.181  38.449  16.172  1.00 15.73           N  
ATOM    971  CE2 TRP B  21      25.379  38.130  17.501  1.00 15.81           C  
ATOM    972  CE3 TRP B  21      26.826  36.697  18.817  1.00 20.71           C  
ATOM    973  CZ2 TRP B  21      24.744  38.602  18.635  1.00 18.70           C  
ATOM    974  CZ3 TRP B  21      26.187  37.161  19.946  1.00 18.31           C  
ATOM    975  CH2 TRP B  21      25.155  38.096  19.853  1.00 14.56           C  
ATOM    976  N   TYR B  22      30.984  35.084  16.373  1.00 17.31           N  
ATOM    977  CA  TYR B  22      31.970  34.036  16.181  1.00 17.20           C  
ATOM    978  C   TYR B  22      31.897  32.990  17.253  1.00 16.89           C  
ATOM    979  O   TYR B  22      31.595  33.295  18.408  1.00 17.56           O  
ATOM    980  CB  TYR B  22      33.373  34.628  16.112  1.00 31.36           C  
ATOM    981  CG  TYR B  22      33.865  35.195  17.406  1.00 26.95           C  
ATOM    982  CD1 TYR B  22      33.637  36.526  17.727  1.00 40.53           C  
ATOM    983  CD2 TYR B  22      34.572  34.407  18.316  1.00 37.97           C  
ATOM    984  CE1 TYR B  22      34.100  37.074  18.923  1.00 44.99           C  
ATOM    985  CE2 TYR B  22      35.037  34.949  19.527  1.00 41.43           C  
ATOM    986  CZ  TYR B  22      34.800  36.287  19.815  1.00 48.17           C  
ATOM    987  OH  TYR B  22      35.240  36.844  21.002  1.00 51.12           O  
ATOM    988  N   ASN B  23      32.149  31.756  16.840  1.00 20.31           N  
ATOM    989  CA  ASN B  23      32.066  30.605  17.740  1.00 26.49           C  
ATOM    990  C   ASN B  23      33.422  30.175  18.206  1.00 35.61           C  
ATOM    991  O   ASN B  23      34.431  30.672  17.725  1.00 25.05           O  
ATOM    992  CB  ASN B  23      31.309  29.433  17.106  1.00 31.61           C  
ATOM    993  CG  ASN B  23      32.154  28.595  16.125  1.00 38.12           C  
ATOM    994  OD1 ASN B  23      33.283  28.941  15.765  1.00 39.15           O  
ATOM    995  ND2 ASN B  23      31.564  27.493  15.660  1.00 45.02           N  
ATOM    996  N   GLN B  24      33.419  29.233  19.146  1.00 46.41           N  
ATOM    997  CA  GLN B  24      34.633  28.731  19.786  1.00 51.11           C  
ATOM    998  C   GLN B  24      35.611  28.074  18.800  1.00 52.45           C  
ATOM    999  O   GLN B  24      36.823  28.097  19.011  1.00 49.82           O  
ATOM   1000  CB  GLN B  24      34.244  27.735  20.895  1.00 70.04           C  
ATOM   1001  CG  GLN B  24      33.375  26.550  20.422  1.00 62.73           C  
ATOM   1002  CD  GLN B  24      31.878  26.732  20.678  1.00 62.08           C  
ATOM   1003  OE1 GLN B  24      31.116  27.109  19.776  1.00 48.04           O  
ATOM   1004  NE2 GLN B  24      31.446  26.436  21.904  1.00 61.33           N  
ATOM   1005  N   LEU B  25      35.082  27.506  17.715  1.00 43.30           N  
ATOM   1006  CA  LEU B  25      35.907  26.757  16.766  1.00 40.78           C  
ATOM   1007  C   LEU B  25      36.337  27.591  15.564  1.00 50.12           C  
ATOM   1008  O   LEU B  25      36.953  27.068  14.640  1.00 46.15           O  
ATOM   1009  CB  LEU B  25      35.164  25.508  16.289  1.00 49.47           C  
ATOM   1010  CG  LEU B  25      34.712  24.555  17.402  1.00 64.25           C  
ATOM   1011  CD1 LEU B  25      33.861  23.427  16.832  1.00 62.76           C  
ATOM   1012  CD2 LEU B  25      35.901  23.997  18.181  1.00 62.69           C  
ATOM   1013  N   GLY B  26      35.996  28.877  15.568  1.00 34.06           N  
ATOM   1014  CA  GLY B  26      36.482  29.790  14.547  1.00 48.90           C  
ATOM   1015  C   GLY B  26      35.473  30.227  13.497  1.00 45.47           C  
ATOM   1016  O   GLY B  26      35.709  31.206  12.799  1.00 51.83           O  
ATOM   1017  N   SER B  27      34.352  29.529  13.363  1.00 30.29           N  
ATOM   1018  CA  SER B  27      33.360  29.938  12.370  1.00 19.27           C  
ATOM   1019  C   SER B  27      32.855  31.330  12.732  1.00 22.87           C  
ATOM   1020  O   SER B  27      32.830  31.689  13.908  1.00 21.55           O  
ATOM   1021  CB  SER B  27      32.192  28.953  12.310  1.00 28.54           C  
ATOM   1022  OG  SER B  27      32.631  27.659  11.903  1.00 33.47           O  
ATOM   1023  N  ATHR B  28      32.449  32.104  11.727  0.68 20.65           N  
ATOM   1024  CA ATHR B  28      31.857  33.414  11.956  0.68 19.19           C  
ATOM   1025  C  ATHR B  28      30.635  33.592  11.086  0.68 16.66           C  
ATOM   1026  O  ATHR B  28      30.535  32.993  10.022  0.68 20.61           O  
ATOM   1027  CB ATHR B  28      32.827  34.542  11.619  0.68 27.18           C  
ATOM   1028  OG1ATHR B  28      33.268  34.386  10.260  0.68 27.33           O  
ATOM   1029  CG2ATHR B  28      34.016  34.502  12.541  0.68 29.82           C  
ATOM   1030  N  BTHR B  28      32.452  32.092  11.716  0.32 20.84           N  
ATOM   1031  CA BTHR B  28      31.899  33.428  11.899  0.32 19.34           C  
ATOM   1032  C  BTHR B  28      30.614  33.559  11.090  0.32 16.94           C  
ATOM   1033  O  BTHR B  28      30.451  32.889  10.072  0.32 20.64           O  
ATOM   1034  CB BTHR B  28      32.879  34.513  11.407  0.32 28.00           C  
ATOM   1035  OG1BTHR B  28      34.196  34.239  11.895  0.32 28.30           O  
ATOM   1036  CG2BTHR B  28      32.446  35.891  11.865  0.32 17.17           C  
ATOM   1037  N   PHE B  29      29.694  34.408  11.538  1.00 14.32           N  
ATOM   1038  CA  PHE B  29      28.551  34.784  10.695  1.00 16.73           C  
ATOM   1039  C   PHE B  29      28.177  36.242  10.889  1.00 18.75           C  
ATOM   1040  O   PHE B  29      28.509  36.853  11.902  1.00 17.85           O  
ATOM   1041  CB  PHE B  29      27.353  33.832  10.821  1.00 15.53           C  
ATOM   1042  CG  PHE B  29      26.607  33.896  12.127  1.00 14.51           C  
ATOM   1043  CD1 PHE B  29      25.582  34.815  12.316  1.00 18.04           C  
ATOM   1044  CD2 PHE B  29      26.838  32.966  13.123  1.00 13.48           C  
ATOM   1045  CE1 PHE B  29      24.855  34.838  13.508  1.00 22.11           C  
ATOM   1046  CE2 PHE B  29      26.112  32.994  14.318  1.00 14.75           C  
ATOM   1047  CZ  PHE B  29      25.136  33.904  14.514  1.00 17.56           C  
ATOM   1048  N   ILE B  30      27.538  36.805   9.872  1.00 15.42           N  
ATOM   1049  CA  ILE B  30      27.046  38.192   9.940  1.00 12.83           C  
ATOM   1050  C   ILE B  30      25.578  38.130   9.619  1.00 15.56           C  
ATOM   1051  O   ILE B  30      25.162  37.445   8.662  1.00 17.91           O  
ATOM   1052  CB  ILE B  30      27.834  39.127   9.017  1.00 16.04           C  
ATOM   1053  CG1 ILE B  30      27.305  40.564   9.126  1.00 17.03           C  
ATOM   1054  CG2 ILE B  30      27.758  38.615   7.589  1.00 20.25           C  
ATOM   1055  CD1 ILE B  30      28.152  41.584   8.383  1.00 20.78           C  
ATOM   1056  N   VAL B  31      24.767  38.787  10.441  1.00 13.07           N  
ATOM   1057  CA  VAL B  31      23.324  38.634  10.363  1.00 14.30           C  
ATOM   1058  C   VAL B  31      22.607  39.970  10.605  1.00 16.64           C  
ATOM   1059  O   VAL B  31      23.087  40.804  11.368  1.00 17.54           O  
ATOM   1060  CB  VAL B  31      22.807  37.571  11.393  1.00 14.89           C  
ATOM   1061  CG1 VAL B  31      23.028  38.070  12.847  1.00 16.03           C  
ATOM   1062  CG2 VAL B  31      21.336  37.241  11.159  1.00 15.74           C  
ATOM   1063  N   THR B  32      21.477  40.133   9.920  1.00 16.30           N  
ATOM   1064  CA  THR B  32      20.499  41.189  10.192  1.00 13.95           C  
ATOM   1065  C   THR B  32      19.206  40.618  10.725  1.00 16.12           C  
ATOM   1066  O   THR B  32      18.599  39.724  10.132  1.00 16.88           O  
ATOM   1067  CB  THR B  32      20.157  41.933   8.882  1.00 21.15           C  
ATOM   1068  OG1 THR B  32      21.316  42.647   8.484  1.00 23.34           O  
ATOM   1069  CG2 THR B  32      18.968  42.916   9.085  1.00 24.20           C  
ATOM   1070  N   ALA B  33      18.793  41.126  11.879  1.00 18.27           N  
ATOM   1071  CA  ALA B  33      17.508  40.816  12.476  1.00 18.86           C  
ATOM   1072  C   ALA B  33      16.511  41.872  12.037  1.00 22.73           C  
ATOM   1073  O   ALA B  33      16.596  43.019  12.474  1.00 24.34           O  
ATOM   1074  CB  ALA B  33      17.651  40.832  13.995  1.00 19.71           C  
ATOM   1075  N   GLY B  34      15.597  41.497  11.158  1.00 20.19           N  
ATOM   1076  CA  GLY B  34      14.620  42.414  10.597  1.00 27.96           C  
ATOM   1077  C   GLY B  34      13.455  42.695  11.526  1.00 26.29           C  
ATOM   1078  O   GLY B  34      13.162  41.922  12.427  1.00 24.14           O  
ATOM   1079  N   ALA B  35      12.784  43.828  11.320  1.00 25.20           N  
ATOM   1080  CA  ALA B  35      11.755  44.262  12.260  1.00 30.46           C  
ATOM   1081  C   ALA B  35      10.637  43.251  12.369  1.00 29.56           C  
ATOM   1082  O   ALA B  35       9.944  43.196  13.376  1.00 36.32           O  
ATOM   1083  CB  ALA B  35      11.190  45.635  11.845  1.00 27.79           C  
ATOM   1084  N   ASP B  36      10.506  42.448  11.319  1.00 30.91           N  
ATOM   1085  CA  ASP B  36       9.428  41.491  11.117  1.00 46.94           C  
ATOM   1086  C   ASP B  36       9.690  40.078  11.679  1.00 35.55           C  
ATOM   1087  O   ASP B  36       8.815  39.209  11.618  1.00 34.87           O  
ATOM   1088  CB  ASP B  36       9.231  41.345   9.612  1.00 48.38           C  
ATOM   1089  CG  ASP B  36      10.426  40.651   8.921  1.00 49.03           C  
ATOM   1090  OD1 ASP B  36      11.593  41.099   9.074  1.00 21.75           O+1
ATOM   1091  OD2 ASP B  36      10.180  39.635   8.226  1.00 59.83           O  
ATOM   1092  N   GLY B  37      10.890  39.836  12.189  1.00 22.54           N  
ATOM   1093  CA  GLY B  37      11.213  38.517  12.697  1.00 22.48           C  
ATOM   1094  C   GLY B  37      12.188  37.736  11.828  1.00 22.17           C  
ATOM   1095  O   GLY B  37      12.569  36.610  12.185  1.00 17.43           O  
ATOM   1096  N   ALA B  38      12.595  38.293  10.688  1.00 17.24           N  
ATOM   1097  CA  ALA B  38      13.504  37.573   9.796  1.00 13.63           C  
ATOM   1098  C   ALA B  38      14.965  37.683  10.244  1.00 16.57           C  
ATOM   1099  O   ALA B  38      15.411  38.747  10.701  1.00 18.09           O  
ATOM   1100  CB  ALA B  38      13.364  38.107   8.349  1.00 18.71           C  
ATOM   1101  N   LEU B  39      15.704  36.589  10.079  1.00 14.88           N  
ATOM   1102  CA  LEU B  39      17.154  36.582  10.108  1.00 13.58           C  
ATOM   1103  C   LEU B  39      17.680  36.318   8.693  1.00 13.81           C  
ATOM   1104  O   LEU B  39      17.267  35.353   8.040  1.00 15.13           O  
ATOM   1105  CB  LEU B  39      17.734  35.506  11.068  1.00 13.87           C  
ATOM   1106  CG  LEU B  39      17.357  35.599  12.555  1.00 14.14           C  
ATOM   1107  CD1 LEU B  39      17.859  34.391  13.347  1.00 13.02           C  
ATOM   1108  CD2 LEU B  39      17.867  36.894  13.188  1.00 15.46           C  
ATOM   1109  N  ATHR B  40      18.581  37.175   8.231  0.59 16.50           N  
ATOM   1110  CA ATHR B  40      19.221  37.037   6.925  0.59 17.89           C  
ATOM   1111  C  ATHR B  40      20.704  37.372   7.059  0.59 16.57           C  
ATOM   1112  O  ATHR B  40      21.087  38.305   7.766  0.59 18.83           O  
ATOM   1113  CB ATHR B  40      18.582  37.984   5.883  0.59 19.14           C  
ATOM   1114  OG1ATHR B  40      18.745  39.330   6.327  0.59 17.88           O  
ATOM   1115  CG2ATHR B  40      17.099  37.686   5.679  0.59 14.68           C  
ATOM   1116  N  BTHR B  40      18.589  37.184   8.254  0.41 16.57           N  
ATOM   1117  CA BTHR B  40      19.230  37.103   6.946  0.41 17.90           C  
ATOM   1118  C  BTHR B  40      20.723  37.363   7.103  0.41 16.73           C  
ATOM   1119  O  BTHR B  40      21.132  38.240   7.864  0.41 18.70           O  
ATOM   1120  CB BTHR B  40      18.659  38.166   5.983  0.41 19.15           C  
ATOM   1121  OG1BTHR B  40      17.281  38.406   6.281  0.41 18.02           O  
ATOM   1122  CG2BTHR B  40      18.797  37.707   4.545  0.41 21.92           C  
ATOM   1123  N   GLY B  41      21.553  36.603   6.408  1.00 13.89           N  
ATOM   1124  CA  GLY B  41      22.986  36.811   6.502  1.00 14.73           C  
ATOM   1125  C   GLY B  41      23.834  35.791   5.772  1.00 14.06           C  
ATOM   1126  O   GLY B  41      23.327  35.072   4.871  1.00 14.87           O  
ATOM   1127  N   THR B  42      25.113  35.767   6.151  1.00 15.67           N  
ATOM   1128  CA  THR B  42      26.140  34.948   5.509  1.00 12.01           C  
ATOM   1129  C   THR B  42      26.929  34.222   6.604  1.00 18.01           C  
ATOM   1130  O   THR B  42      27.340  34.850   7.580  1.00 16.60           O  
ATOM   1131  CB  THR B  42      27.074  35.818   4.666  1.00 18.10           C  
ATOM   1132  OG1 THR B  42      26.284  36.501   3.671  1.00 20.67           O  
ATOM   1133  CG2 THR B  42      28.117  34.973   4.009  1.00 21.29           C  
ATOM   1134  N   TYR B  43      27.121  32.912   6.429  1.00 15.92           N  
ATOM   1135  CA  TYR B  43      27.886  32.094   7.371  1.00 17.37           C  
ATOM   1136  C   TYR B  43      29.201  31.704   6.730  1.00 22.27           C  
ATOM   1137  O   TYR B  43      29.202  31.155   5.626  1.00 19.67           O  
ATOM   1138  CB  TYR B  43      27.104  30.819   7.750  1.00 14.34           C  
ATOM   1139  CG  TYR B  43      27.618  30.112   9.009  1.00 17.67           C  
ATOM   1140  CD1 TYR B  43      28.726  29.279   8.968  1.00 20.64           C  
ATOM   1141  CD2 TYR B  43      26.984  30.293  10.214  1.00 15.35           C  
ATOM   1142  CE1 TYR B  43      29.198  28.637  10.128  1.00 18.73           C  
ATOM   1143  CE2 TYR B  43      27.440  29.663  11.372  1.00 18.74           C  
ATOM   1144  CZ  TYR B  43      28.539  28.836  11.308  1.00 21.44           C  
ATOM   1145  OH  TYR B  43      29.000  28.222  12.465  1.00 22.99           O  
ATOM   1146  N   GLU B  44      30.300  31.975   7.421  1.00 18.73           N  
ATOM   1147  CA  GLU B  44      31.643  31.621   6.953  1.00 23.25           C  
ATOM   1148  C   GLU B  44      32.201  30.484   7.789  1.00 28.98           C  
ATOM   1149  O   GLU B  44      32.488  30.666   8.959  1.00 23.96           O  
ATOM   1150  CB  GLU B  44      32.561  32.835   7.043  1.00 30.14           C  
ATOM   1151  CG  GLU B  44      33.953  32.594   6.478  1.00 42.84           C  
ATOM   1152  CD  GLU B  44      34.724  33.881   6.284  1.00 53.74           C  
ATOM   1153  OE1 GLU B  44      35.374  34.334   7.245  1.00 59.14           O  
ATOM   1154  OE2 GLU B  44      34.671  34.446   5.172  1.00 66.41           O  
ATOM   1155  N   SER B  45      32.338  29.302   7.196  1.00 27.56           N  
ATOM   1156  CA  SER B  45      32.717  28.119   7.963  1.00 29.97           C  
ATOM   1157  C   SER B  45      34.171  28.196   8.408  1.00 45.41           C  
ATOM   1158  O   SER B  45      34.580  27.515   9.350  1.00 42.45           O  
ATOM   1159  CB  SER B  45      32.472  26.835   7.151  1.00 35.57           C  
ATOM   1160  OG  SER B  45      33.297  26.797   5.999  1.00 54.79           O  
ATOM   1161  N   ALA B  46      34.945  29.039   7.737  1.00 34.53           N  
ATOM   1162  CA  ALA B  46      36.361  29.189   8.068  1.00 69.77           C  
ATOM   1163  C   ALA B  46      36.804  30.625   7.839  1.00 74.33           C  
ATOM   1164  O   ALA B  46      36.787  31.097   6.707  1.00 74.70           O  
ATOM   1165  CB  ALA B  46      37.202  28.231   7.228  1.00 65.75           C  
ATOM   1166  N   VAL B  47      37.181  31.309   8.922  1.00 81.04           N  
ATOM   1167  CA  VAL B  47      37.707  32.679   8.860  1.00 80.95           C  
ATOM   1168  C   VAL B  47      38.716  32.827   7.716  1.00 90.79           C  
ATOM   1169  O   VAL B  47      39.532  31.935   7.479  1.00 96.03           O  
ATOM   1170  CB  VAL B  47      38.425  33.098  10.163  1.00 85.86           C  
ATOM   1171  CG1 VAL B  47      38.671  34.605  10.173  1.00 84.34           C  
ATOM   1172  CG2 VAL B  47      37.648  32.694  11.394  1.00 82.48           C  
ATOM   1173  N   GLY B  48      38.672  33.961   7.021  1.00 92.25           N  
ATOM   1174  CA  GLY B  48      39.383  34.098   5.762  1.00 96.24           C  
ATOM   1175  C   GLY B  48      38.645  33.249   4.745  1.00 95.28           C  
ATOM   1176  O   GLY B  48      37.483  32.926   4.963  1.00 97.65           O  
ATOM   1177  N   ASN B  49      39.301  32.896   3.643  1.00 97.40           N  
ATOM   1178  CA  ASN B  49      38.747  31.933   2.687  1.00 87.94           C  
ATOM   1179  C   ASN B  49      37.337  32.280   2.190  1.00 78.04           C  
ATOM   1180  O   ASN B  49      36.334  31.919   2.814  1.00 69.98           O  
ATOM   1181  CB  ASN B  49      38.753  30.537   3.314  1.00 75.59           C  
ATOM   1182  CG  ASN B  49      38.383  29.453   2.326  1.00 81.12           C  
ATOM   1183  OD1 ASN B  49      38.154  29.719   1.143  1.00 73.00           O  
ATOM   1184  ND2 ASN B  49      38.334  28.214   2.804  1.00 81.48           N  
ATOM   1185  N   ALA B  50      37.265  32.954   1.048  1.00 75.21           N  
ATOM   1186  CA  ALA B  50      35.987  33.420   0.515  1.00 70.88           C  
ATOM   1187  C   ALA B  50      35.175  32.320  -0.183  1.00 66.43           C  
ATOM   1188  O   ALA B  50      34.026  32.546  -0.566  1.00 65.16           O  
ATOM   1189  CB  ALA B  50      36.214  34.590  -0.430  1.00 68.68           C  
ATOM   1190  N   GLU B  51      35.770  31.141  -0.351  1.00 52.12           N  
ATOM   1191  CA  GLU B  51      35.058  29.995  -0.921  1.00 42.85           C  
ATOM   1192  C   GLU B  51      34.279  29.235   0.162  1.00 41.30           C  
ATOM   1193  O   GLU B  51      33.668  28.193  -0.098  1.00 30.65           O  
ATOM   1194  CB  GLU B  51      36.044  29.049  -1.611  1.00 53.16           C  
ATOM   1195  CG  GLU B  51      36.757  29.671  -2.809  1.00 73.43           C  
ATOM   1196  CD  GLU B  51      37.632  28.678  -3.556  1.00 97.89           C  
ATOM   1197  OE1 GLU B  51      37.591  27.474  -3.221  1.00101.13           O  
ATOM   1198  OE2 GLU B  51      38.362  29.102  -4.480  1.00100.20           O+1
ATOM   1199  N   SER B  52      34.307  29.762   1.381  1.00 27.22           N  
ATOM   1200  CA  SER B  52      33.685  29.084   2.500  1.00 31.42           C  
ATOM   1201  C   SER B  52      32.493  29.874   3.033  1.00 23.77           C  
ATOM   1202  O   SER B  52      32.141  29.721   4.192  1.00 20.60           O  
ATOM   1203  CB  SER B  52      34.709  28.874   3.618  1.00 43.11           C  
ATOM   1204  OG  SER B  52      35.052  30.103   4.224  1.00 55.07           O  
ATOM   1205  N   ARG B  53      31.864  30.701   2.187  1.00 20.82           N  
ATOM   1206  CA  ARG B  53      30.681  31.459   2.592  1.00 18.92           C  
ATOM   1207  C   ARG B  53      29.380  30.860   2.068  1.00 18.11           C  
ATOM   1208  O   ARG B  53      29.276  30.459   0.893  1.00 19.06           O  
ATOM   1209  CB  ARG B  53      30.785  32.922   2.130  1.00 18.54           C  
ATOM   1210  CG  ARG B  53      31.948  33.646   2.737  1.00 27.57           C  
ATOM   1211  CD  ARG B  53      32.054  35.067   2.202  1.00 41.45           C  
ATOM   1212  NE  ARG B  53      33.116  35.792   2.896  1.00 51.24           N  
ATOM   1213  CZ  ARG B  53      33.516  37.021   2.592  1.00 73.62           C  
ATOM   1214  NH1 ARG B  53      32.946  37.684   1.596  1.00 70.76           N  
ATOM   1215  NH2 ARG B  53      34.493  37.587   3.289  1.00 66.65           N+1
ATOM   1216  N   TYR B  54      28.377  30.822   2.947  1.00 14.26           N  
ATOM   1217  CA  TYR B  54      27.093  30.214   2.651  1.00 12.96           C  
ATOM   1218  C   TYR B  54      25.936  31.094   3.116  1.00 13.62           C  
ATOM   1219  O   TYR B  54      26.065  31.820   4.129  1.00 16.14           O  
ATOM   1220  CB  TYR B  54      26.996  28.843   3.374  1.00 13.35           C  
ATOM   1221  CG  TYR B  54      28.087  27.891   2.979  1.00 13.25           C  
ATOM   1222  CD1 TYR B  54      29.326  27.922   3.591  1.00 16.63           C  
ATOM   1223  CD2 TYR B  54      27.860  26.927   1.984  1.00 16.13           C  
ATOM   1224  CE1 TYR B  54      30.329  27.055   3.217  1.00 18.00           C  
ATOM   1225  CE2 TYR B  54      28.860  26.060   1.594  1.00 16.67           C  
ATOM   1226  CZ  TYR B  54      30.087  26.124   2.211  1.00 17.55           C  
ATOM   1227  OH  TYR B  54      31.104  25.261   1.854  1.00 22.99           O  
ATOM   1228  N   VAL B  55      24.802  31.006   2.429  1.00 15.47           N  
ATOM   1229  CA  VAL B  55      23.595  31.758   2.786  1.00 15.71           C  
ATOM   1230  C   VAL B  55      23.042  31.242   4.117  1.00 17.32           C  
ATOM   1231  O   VAL B  55      22.940  30.031   4.294  1.00 14.81           O  
ATOM   1232  CB  VAL B  55      22.504  31.616   1.742  1.00 15.14           C  
ATOM   1233  CG1 VAL B  55      21.189  32.272   2.172  1.00 18.03           C  
ATOM   1234  CG2 VAL B  55      22.991  32.215   0.410  1.00 17.60           C  
ATOM   1235  N   LEU B  56      22.682  32.153   5.023  1.00 15.54           N  
ATOM   1236  CA  LEU B  56      21.882  31.810   6.220  1.00 15.21           C  
ATOM   1237  C   LEU B  56      20.530  32.523   6.242  1.00 15.58           C  
ATOM   1238  O   LEU B  56      20.435  33.703   5.884  1.00 15.84           O  
ATOM   1239  CB  LEU B  56      22.696  32.050   7.500  1.00 22.37           C  
ATOM   1240  CG  LEU B  56      22.667  33.236   8.451  1.00 26.82           C  
ATOM   1241  CD1 LEU B  56      21.303  33.635   9.062  1.00 16.81           C  
ATOM   1242  CD2 LEU B  56      23.604  32.813   9.574  1.00 28.52           C  
ATOM   1243  N  ATHR B  57      19.494  31.802   6.645  0.42 13.78           N  
ATOM   1244  CA ATHR B  57      18.184  32.376   6.828  0.42 14.98           C  
ATOM   1245  C  ATHR B  57      17.495  31.724   8.016  0.42 15.17           C  
ATOM   1246  O  ATHR B  57      17.655  30.520   8.259  0.42 13.63           O  
ATOM   1247  CB ATHR B  57      17.310  32.250   5.574  0.42 16.52           C  
ATOM   1248  OG1ATHR B  57      16.021  32.822   5.826  0.42 14.69           O  
ATOM   1249  CG2ATHR B  57      17.159  30.809   5.174  0.42 19.05           C  
ATOM   1250  N  BTHR B  57      19.484  31.796   6.607  0.58 13.74           N  
ATOM   1251  CA BTHR B  57      18.196  32.386   6.856  0.58 14.99           C  
ATOM   1252  C  BTHR B  57      17.552  31.743   8.062  0.58 15.16           C  
ATOM   1253  O  BTHR B  57      17.788  30.564   8.356  0.58 13.61           O  
ATOM   1254  CB BTHR B  57      17.227  32.298   5.669  0.58 16.28           C  
ATOM   1255  OG1BTHR B  57      16.758  30.958   5.514  0.58 18.67           O  
ATOM   1256  CG2BTHR B  57      17.900  32.756   4.398  0.58 19.84           C  
ATOM   1257  N   GLY B  58      16.754  32.531   8.764  1.00 15.78           N  
ATOM   1258  CA  GLY B  58      16.081  32.059   9.960  1.00 14.84           C  
ATOM   1259  C   GLY B  58      15.044  33.033  10.489  1.00 15.39           C  
ATOM   1260  O   GLY B  58      14.582  33.943   9.786  1.00 14.36           O  
ATOM   1261  N   ARG B  59      14.664  32.825  11.738  1.00 13.55           N  
ATOM   1262  CA  ARG B  59      13.593  33.590  12.377  1.00 10.87           C  
ATOM   1263  C   ARG B  59      13.963  33.853  13.841  1.00 14.16           C  
ATOM   1264  O   ARG B  59      14.700  33.098  14.444  1.00 15.02           O  
ATOM   1265  CB  ARG B  59      12.264  32.838  12.335  1.00 13.79           C  
ATOM   1266  CG  ARG B  59      11.733  32.427  10.979  1.00 15.45           C  
ATOM   1267  CD  ARG B  59      11.225  33.654  10.168  1.00 15.57           C  
ATOM   1268  NE  ARG B  59      10.100  34.311  10.816  1.00 16.65           N  
ATOM   1269  CZ  ARG B  59       9.670  35.526  10.502  1.00 19.24           C  
ATOM   1270  NH1 ARG B  59      10.243  36.195   9.511  1.00 19.59           N+1
ATOM   1271  NH2 ARG B  59       8.651  36.043  11.170  1.00 18.44           N  
ATOM   1272  N   TYR B  60      13.456  34.944  14.398  1.00 14.65           N  
ATOM   1273  CA  TYR B  60      13.652  35.216  15.828  1.00 14.90           C  
ATOM   1274  C   TYR B  60      12.406  35.865  16.395  1.00 17.64           C  
ATOM   1275  O   TYR B  60      11.590  36.418  15.659  1.00 15.91           O  
ATOM   1276  CB  TYR B  60      14.881  36.086  16.100  1.00 14.05           C  
ATOM   1277  CG  TYR B  60      14.676  37.560  15.785  1.00 14.89           C  
ATOM   1278  CD1 TYR B  60      14.571  37.997  14.463  1.00 16.64           C  
ATOM   1279  CD2 TYR B  60      14.559  38.495  16.806  1.00 17.20           C  
ATOM   1280  CE1 TYR B  60      14.364  39.343  14.163  1.00 18.29           C  
ATOM   1281  CE2 TYR B  60      14.355  39.841  16.530  1.00 19.05           C  
ATOM   1282  CZ  TYR B  60      14.256  40.249  15.202  1.00 20.81           C  
ATOM   1283  OH  TYR B  60      14.066  41.578  14.934  1.00 22.54           O  
ATOM   1284  N   ASP B  61      12.287  35.830  17.722  1.00 15.43           N  
ATOM   1285  CA  ASP B  61      11.188  36.497  18.416  1.00 15.40           C  
ATOM   1286  C   ASP B  61      11.462  37.998  18.448  1.00 17.50           C  
ATOM   1287  O   ASP B  61      12.375  38.440  19.149  1.00 17.03           O  
ATOM   1288  CB  ASP B  61      11.115  35.929  19.842  1.00 11.96           C  
ATOM   1289  CG  ASP B  61      10.002  36.563  20.695  1.00 19.26           C  
ATOM   1290  OD1 ASP B  61       9.252  37.416  20.165  1.00 19.07           O  
ATOM   1291  OD2 ASP B  61       9.872  36.166  21.883  1.00 18.93           O+1
ATOM   1292  N   SER B  62      10.683  38.777  17.683  1.00 18.58           N  
ATOM   1293  CA  SER B  62      10.905  40.207  17.597  1.00 18.16           C  
ATOM   1294  C   SER B  62      10.249  41.001  18.725  1.00 24.30           C  
ATOM   1295  O   SER B  62      10.354  42.222  18.746  1.00 25.80           O  
ATOM   1296  CB  SER B  62      10.460  40.749  16.226  1.00 23.44           C  
ATOM   1297  OG  SER B  62       9.128  40.360  15.928  1.00 26.41           O  
ATOM   1298  N   ALA B  63       9.596  40.309  19.660  1.00 22.13           N  
ATOM   1299  CA  ALA B  63       8.989  40.967  20.836  1.00 22.72           C  
ATOM   1300  C   ALA B  63       9.177  40.097  22.070  1.00 21.27           C  
ATOM   1301  O   ALA B  63       8.215  39.553  22.599  1.00 23.77           O  
ATOM   1302  CB  ALA B  63       7.493  41.225  20.586  1.00 25.40           C  
ATOM   1303  N   PRO B  64      10.423  39.954  22.524  1.00 19.70           N  
ATOM   1304  CA  PRO B  64      10.723  39.002  23.600  1.00 20.17           C  
ATOM   1305  C   PRO B  64      10.227  39.495  24.958  1.00 22.82           C  
ATOM   1306  O   PRO B  64       9.844  40.658  25.082  1.00 23.91           O  
ATOM   1307  CB  PRO B  64      12.246  38.924  23.577  1.00 22.79           C  
ATOM   1308  CG  PRO B  64      12.678  40.248  23.048  1.00 20.54           C  
ATOM   1309  CD  PRO B  64      11.629  40.660  22.066  1.00 21.75           C  
ATOM   1310  N   ALA B  65      10.222  38.595  25.933  1.00 21.12           N  
ATOM   1311  CA  ALA B  65       9.827  38.923  27.298  1.00 21.33           C  
ATOM   1312  C   ALA B  65      10.755  39.978  27.862  1.00 24.75           C  
ATOM   1313  O   ALA B  65      11.909  40.095  27.444  1.00 23.75           O  
ATOM   1314  CB  ALA B  65       9.855  37.676  28.155  1.00 20.58           C  
ATOM   1315  N   THR B  66      10.270  40.744  28.834  1.00 29.74           N  
ATOM   1316  CA  THR B  66      11.074  41.796  29.441  1.00 30.47           C  
ATOM   1317  C   THR B  66      11.456  41.440  30.890  1.00 27.45           C  
ATOM   1318  O   THR B  66      11.764  42.322  31.694  1.00 34.36           O  
ATOM   1319  CB  THR B  66      10.305  43.131  29.446  1.00 28.90           C  
ATOM   1320  OG1 THR B  66       9.010  42.930  30.040  1.00 36.40           O  
ATOM   1321  CG2 THR B  66      10.142  43.662  28.035  1.00 33.27           C  
ATOM   1322  N   ASP B  67      11.459  40.148  31.195  1.00 24.06           N  
ATOM   1323  CA  ASP B  67      11.733  39.653  32.537  1.00 27.88           C  
ATOM   1324  C   ASP B  67      13.155  39.136  32.701  1.00 32.64           C  
ATOM   1325  O   ASP B  67      13.442  38.441  33.671  1.00 32.51           O  
ATOM   1326  CB  ASP B  67      10.750  38.530  32.880  1.00 26.43           C  
ATOM   1327  CG  ASP B  67      10.833  37.349  31.910  1.00 40.11           C  
ATOM   1328  OD1 ASP B  67      11.746  37.333  31.049  1.00 29.47           O  
ATOM   1329  OD2 ASP B  67       9.994  36.428  32.013  1.00 34.21           O+1
ATOM   1330  N   GLY B  68      14.032  39.445  31.742  1.00 23.74           N  
ATOM   1331  CA  GLY B  68      15.418  38.991  31.790  1.00 22.57           C  
ATOM   1332  C   GLY B  68      15.698  37.733  30.962  1.00 27.01           C  
ATOM   1333  O   GLY B  68      16.853  37.291  30.851  1.00 25.50           O  
ATOM   1334  N   SER B  69      14.643  37.150  30.407  1.00 18.33           N  
ATOM   1335  CA  SER B  69      14.752  35.948  29.582  1.00 18.14           C  
ATOM   1336  C   SER B  69      15.457  36.283  28.284  1.00 19.17           C  
ATOM   1337  O   SER B  69      15.408  37.426  27.835  1.00 17.94           O  
ATOM   1338  CB  SER B  69      13.346  35.440  29.209  1.00 19.70           C  
ATOM   1339  OG  SER B  69      12.633  34.970  30.336  1.00 32.85           O  
ATOM   1340  N   GLY B  70      16.095  35.277  27.687  1.00 17.79           N  
ATOM   1341  CA  GLY B  70      16.714  35.408  26.371  1.00 15.41           C  
ATOM   1342  C   GLY B  70      15.691  35.530  25.271  1.00 14.79           C  
ATOM   1343  O   GLY B  70      14.495  35.352  25.481  1.00 14.81           O  
ATOM   1344  N   THR B  71      16.198  35.800  24.072  1.00 15.42           N  
ATOM   1345  CA  THR B  71      15.393  35.933  22.863  1.00 13.62           C  
ATOM   1346  C   THR B  71      15.530  34.675  22.018  1.00 11.58           C  
ATOM   1347  O   THR B  71      16.618  34.403  21.502  1.00 13.78           O  
ATOM   1348  CB  THR B  71      15.870  37.156  22.050  1.00 15.70           C  
ATOM   1349  OG1 THR B  71      15.736  38.353  22.850  1.00 18.47           O  
ATOM   1350  CG2 THR B  71      15.068  37.330  20.759  1.00 15.25           C  
ATOM   1351  N   ALA B  72      14.439  33.931  21.850  1.00 13.45           N  
ATOM   1352  CA  ALA B  72      14.467  32.681  21.056  1.00 12.46           C  
ATOM   1353  C   ALA B  72      14.724  32.967  19.569  1.00 13.73           C  
ATOM   1354  O   ALA B  72      14.222  33.944  18.993  1.00 13.36           O  
ATOM   1355  CB  ALA B  72      13.165  31.919  21.210  1.00 13.21           C  
ATOM   1356  N   LEU B  73      15.485  32.076  18.938  1.00 12.88           N  
ATOM   1357  CA  LEU B  73      15.806  32.215  17.526  1.00 10.27           C  
ATOM   1358  C   LEU B  73      16.237  30.884  16.916  1.00 15.25           C  
ATOM   1359  O   LEU B  73      16.506  29.914  17.614  1.00 14.81           O  
ATOM   1360  CB  LEU B  73      16.888  33.274  17.321  1.00 13.83           C  
ATOM   1361  CG  LEU B  73      18.213  33.184  18.108  1.00 19.60           C  
ATOM   1362  CD1 LEU B  73      19.055  31.983  17.728  1.00 29.27           C  
ATOM   1363  CD2 LEU B  73      19.000  34.478  17.873  1.00 24.51           C  
ATOM   1364  N   GLY B  74      16.318  30.853  15.592  1.00 12.07           N  
ATOM   1365  CA  GLY B  74      16.904  29.707  14.942  1.00 10.86           C  
ATOM   1366  C   GLY B  74      17.284  30.076  13.532  1.00 11.05           C  
ATOM   1367  O   GLY B  74      16.736  31.052  12.998  1.00 13.90           O  
ATOM   1368  N   TRP B  75      18.208  29.327  12.927  1.00  9.85           N  
ATOM   1369  CA  TRP B  75      18.529  29.536  11.516  1.00 10.80           C  
ATOM   1370  C   TRP B  75      19.080  28.279  10.860  1.00 12.83           C  
ATOM   1371  O   TRP B  75      19.465  27.325  11.526  1.00 12.46           O  
ATOM   1372  CB  TRP B  75      19.471  30.722  11.328  1.00 10.55           C  
ATOM   1373  CG  TRP B  75      20.905  30.472  11.816  1.00 11.06           C  
ATOM   1374  CD1 TRP B  75      21.911  29.942  11.095  1.00 14.08           C  
ATOM   1375  CD2 TRP B  75      21.446  30.736  13.135  1.00 11.38           C  
ATOM   1376  NE1 TRP B  75      23.061  29.870  11.857  1.00 15.33           N  
ATOM   1377  CE2 TRP B  75      22.792  30.351  13.110  1.00 14.00           C  
ATOM   1378  CE3 TRP B  75      20.924  31.270  14.308  1.00 15.52           C  
ATOM   1379  CZ2 TRP B  75      23.626  30.465  14.224  1.00 15.16           C  
ATOM   1380  CZ3 TRP B  75      21.780  31.381  15.438  1.00 14.72           C  
ATOM   1381  CH2 TRP B  75      23.093  30.984  15.365  1.00 12.66           C  
ATOM   1382  N   THR B  76      19.146  28.310   9.530  1.00 10.57           N  
ATOM   1383  CA  THR B  76      19.577  27.160   8.750  1.00 11.71           C  
ATOM   1384  C   THR B  76      20.645  27.614   7.777  1.00 14.39           C  
ATOM   1385  O   THR B  76      20.583  28.744   7.239  1.00 13.68           O  
ATOM   1386  CB  THR B  76      18.417  26.599   7.891  1.00 11.89           C  
ATOM   1387  OG1 THR B  76      17.345  26.177   8.722  1.00 13.39           O  
ATOM   1388  CG2 THR B  76      18.850  25.396   7.041  1.00 13.29           C  
ATOM   1389  N   VAL B  77      21.655  26.764   7.590  1.00 11.03           N  
ATOM   1390  CA  VAL B  77      22.566  26.894   6.439  1.00 11.87           C  
ATOM   1391  C   VAL B  77      22.573  25.561   5.687  1.00 16.41           C  
ATOM   1392  O   VAL B  77      22.869  24.522   6.288  1.00 14.45           O  
ATOM   1393  CB  VAL B  77      23.982  27.204   6.906  1.00 13.34           C  
ATOM   1394  CG1 VAL B  77      25.015  27.122   5.751  1.00 14.96           C  
ATOM   1395  CG2 VAL B  77      24.033  28.560   7.627  1.00 12.37           C  
ATOM   1396  N   ALA B  78      22.276  25.590   4.381  1.00 13.62           N  
ATOM   1397  CA  ALA B  78      22.536  24.432   3.504  1.00 12.56           C  
ATOM   1398  C   ALA B  78      23.960  24.603   2.942  1.00 18.83           C  
ATOM   1399  O   ALA B  78      24.330  25.687   2.465  1.00 15.85           O  
ATOM   1400  CB  ALA B  78      21.533  24.378   2.407  1.00 13.30           C  
ATOM   1401  N   TRP B  79      24.766  23.551   3.023  1.00 11.81           N  
ATOM   1402  CA  TRP B  79      26.204  23.626   2.767  1.00 10.36           C  
ATOM   1403  C   TRP B  79      26.526  23.472   1.283  1.00 15.25           C  
ATOM   1404  O   TRP B  79      27.362  22.638   0.887  1.00 16.47           O  
ATOM   1405  CB  TRP B  79      26.949  22.571   3.602  1.00 15.87           C  
ATOM   1406  CG  TRP B  79      26.796  22.837   5.111  1.00 13.85           C  
ATOM   1407  CD1 TRP B  79      26.096  22.082   6.010  1.00 16.70           C  
ATOM   1408  CD2 TRP B  79      27.319  23.953   5.842  1.00 13.49           C  
ATOM   1409  NE1 TRP B  79      26.160  22.652   7.244  1.00 14.31           N  
ATOM   1410  CE2 TRP B  79      26.902  23.803   7.182  1.00 13.51           C  
ATOM   1411  CE3 TRP B  79      28.118  25.043   5.500  1.00 13.33           C  
ATOM   1412  CZ2 TRP B  79      27.254  24.706   8.188  1.00 13.76           C  
ATOM   1413  CZ3 TRP B  79      28.443  25.959   6.478  1.00 15.49           C  
ATOM   1414  CH2 TRP B  79      28.019  25.779   7.828  1.00 17.01           C  
ATOM   1415  N   LYS B  80      25.851  24.298   0.497  1.00 16.94           N  
ATOM   1416  CA  LYS B  80      26.079  24.391  -0.967  1.00 14.57           C  
ATOM   1417  C   LYS B  80      26.308  25.860  -1.272  1.00 14.61           C  
ATOM   1418  O   LYS B  80      25.494  26.691  -0.876  1.00 17.51           O  
ATOM   1419  CB  LYS B  80      24.867  23.917  -1.746  1.00 19.71           C  
ATOM   1420  CG  LYS B  80      24.968  24.151  -3.304  1.00 19.35           C  
ATOM   1421  CD  LYS B  80      23.692  23.754  -4.003  1.00 25.18           C  
ATOM   1422  CE  LYS B  80      23.771  24.021  -5.517  1.00 35.36           C  
ATOM   1423  NZ  LYS B  80      23.942  25.486  -5.825  1.00 32.16           N+1
ATOM   1424  N   ASN B  81      27.380  26.154  -2.008  1.00 19.14           N  
ATOM   1425  CA  ASN B  81      27.603  27.498  -2.559  1.00 17.54           C  
ATOM   1426  C   ASN B  81      28.157  27.312  -3.974  1.00 21.20           C  
ATOM   1427  O   ASN B  81      28.025  26.223  -4.531  1.00 24.16           O  
ATOM   1428  CB  ASN B  81      28.526  28.350  -1.690  1.00 18.36           C  
ATOM   1429  CG  ASN B  81      29.925  27.765  -1.515  1.00 20.99           C  
ATOM   1430  OD1 ASN B  81      30.380  26.901  -2.260  1.00 22.52           O  
ATOM   1431  ND2 ASN B  81      30.617  28.259  -0.521  1.00 19.04           N  
ATOM   1432  N   ASN B  82      28.759  28.355  -4.543  1.00 21.25           N  
ATOM   1433  CA  ASN B  82      29.233  28.278  -5.927  1.00 32.09           C  
ATOM   1434  C   ASN B  82      30.421  27.339  -6.124  1.00 36.90           C  
ATOM   1435  O   ASN B  82      30.733  26.966  -7.261  1.00 36.74           O  
ATOM   1436  CB  ASN B  82      29.634  29.671  -6.444  1.00 35.30           C  
ATOM   1437  CG  ASN B  82      28.452  30.596  -6.629  1.00 39.15           C  
ATOM   1438  OD1 ASN B  82      27.322  30.156  -6.811  1.00 49.10           O  
ATOM   1439  ND2 ASN B  82      28.715  31.899  -6.594  1.00 38.21           N  
ATOM   1440  N   TYR B  83      31.101  26.988  -5.039  1.00 26.58           N  
ATOM   1441  CA  TYR B  83      32.342  26.236  -5.120  1.00 33.00           C  
ATOM   1442  C   TYR B  83      32.257  24.814  -4.595  1.00 41.18           C  
ATOM   1443  O   TYR B  83      33.047  23.966  -5.010  1.00 32.92           O  
ATOM   1444  CB  TYR B  83      33.437  26.956  -4.346  1.00 31.12           C  
ATOM   1445  CG  TYR B  83      33.639  28.374  -4.804  1.00 48.97           C  
ATOM   1446  CD1 TYR B  83      32.893  29.408  -4.262  1.00 39.45           C  
ATOM   1447  CD2 TYR B  83      34.566  28.679  -5.786  1.00 59.82           C  
ATOM   1448  CE1 TYR B  83      33.072  30.712  -4.684  1.00 48.94           C  
ATOM   1449  CE2 TYR B  83      34.752  29.976  -6.214  1.00 59.73           C  
ATOM   1450  CZ  TYR B  83      34.002  30.988  -5.661  1.00 55.82           C  
ATOM   1451  OH  TYR B  83      34.181  32.284  -6.085  1.00 66.87           O  
ATOM   1452  N   ARG B  84      31.330  24.554  -3.669  1.00 23.84           N  
ATOM   1453  CA  ARG B  84      31.318  23.287  -2.943  1.00 27.97           C  
ATOM   1454  C   ARG B  84      29.894  22.859  -2.620  1.00 22.26           C  
ATOM   1455  O   ARG B  84      28.987  23.668  -2.558  1.00 19.76           O  
ATOM   1456  CB  ARG B  84      32.126  23.402  -1.642  1.00 37.71           C  
ATOM   1457  CG  ARG B  84      33.546  23.924  -1.829  1.00 50.42           C  
ATOM   1458  CD  ARG B  84      34.293  24.090  -0.506  1.00 64.73           C  
ATOM   1459  NE  ARG B  84      35.057  22.897  -0.148  1.00 82.27           N  
ATOM   1460  CZ  ARG B  84      36.143  22.479  -0.796  1.00 91.43           C  
ATOM   1461  NH1 ARG B  84      36.596  23.146  -1.851  1.00 88.45           N+1
ATOM   1462  NH2 ARG B  84      36.772  21.383  -0.396  1.00 93.30           N  
ATOM   1463  N   ASN B  85      29.688  21.556  -2.484  1.00 20.99           N  
ATOM   1464  CA  ASN B  85      28.392  21.056  -2.062  1.00 18.77           C  
ATOM   1465  C   ASN B  85      28.602  19.804  -1.236  1.00 24.21           C  
ATOM   1466  O   ASN B  85      29.022  18.770  -1.755  1.00 21.27           O  
ATOM   1467  CB  ASN B  85      27.453  20.787  -3.237  1.00 17.57           C  
ATOM   1468  CG  ASN B  85      26.014  20.504  -2.786  1.00 24.37           C  
ATOM   1469  OD1 ASN B  85      25.722  20.446  -1.573  1.00 20.66           O  
ATOM   1470  ND2 ASN B  85      25.116  20.346  -3.739  1.00 22.53           N  
ATOM   1471  N   ALA B  86      28.326  19.930   0.060  1.00 17.05           N  
ATOM   1472  CA  ALA B  86      28.444  18.817   1.006  1.00 17.98           C  
ATOM   1473  C   ALA B  86      27.168  17.967   1.134  1.00 17.15           C  
ATOM   1474  O   ALA B  86      27.152  16.983   1.875  1.00 19.02           O  
ATOM   1475  CB  ALA B  86      28.856  19.356   2.371  1.00 17.45           C  
ATOM   1476  N   HIS B  87      26.112  18.325   0.424  1.00 15.43           N  
ATOM   1477  CA  HIS B  87      24.833  17.630   0.476  1.00 16.16           C  
ATOM   1478  C   HIS B  87      24.366  17.467   1.923  1.00 19.16           C  
ATOM   1479  O   HIS B  87      24.014  16.366   2.388  1.00 16.30           O  
ATOM   1480  CB  HIS B  87      24.927  16.271  -0.220  1.00 17.88           C  
ATOM   1481  CG  HIS B  87      25.383  16.368  -1.645  1.00 17.26           C  
ATOM   1482  ND1 HIS B  87      24.713  17.117  -2.588  1.00 21.15           N  
ATOM   1483  CD2 HIS B  87      26.440  15.815  -2.286  1.00 21.47           C  
ATOM   1484  CE1 HIS B  87      25.332  17.010  -3.753  1.00 21.96           C  
ATOM   1485  NE2 HIS B  87      26.389  16.238  -3.596  1.00 22.14           N  
ATOM   1486  N  ASER B  88      24.366  18.577   2.642  0.45 17.60           N  
ATOM   1487  CA ASER B  88      23.937  18.570   4.031  0.45 17.36           C  
ATOM   1488  C  ASER B  88      23.489  19.962   4.446  0.45 16.12           C  
ATOM   1489  O  ASER B  88      23.706  20.941   3.711  0.45 14.75           O  
ATOM   1490  CB ASER B  88      25.073  18.073   4.919  0.45 16.88           C  
ATOM   1491  OG ASER B  88      26.240  18.864   4.779  0.45 16.14           O  
ATOM   1492  N  BSER B  88      24.385  18.587   2.634  0.55 17.55           N  
ATOM   1493  CA BSER B  88      24.060  18.620   4.056  0.55 17.42           C  
ATOM   1494  C  BSER B  88      23.460  19.971   4.432  0.55 16.09           C  
ATOM   1495  O  BSER B  88      23.565  20.946   3.669  0.55 14.71           O  
ATOM   1496  CB BSER B  88      25.332  18.403   4.866  0.55 16.94           C  
ATOM   1497  OG BSER B  88      25.912  17.136   4.617  0.55 21.36           O  
ATOM   1498  N   ALA B  89      22.878  20.055   5.629  1.00 12.98           N  
ATOM   1499  CA  ALA B  89      22.358  21.325   6.150  1.00 12.68           C  
ATOM   1500  C   ALA B  89      22.395  21.278   7.652  1.00 11.14           C  
ATOM   1501  O   ALA B  89      22.075  20.235   8.247  1.00 12.96           O  
ATOM   1502  CB  ALA B  89      20.912  21.578   5.670  1.00 14.59           C  
ATOM   1503  N   THR B  90      22.732  22.413   8.253  1.00 11.52           N  
ATOM   1504  CA  THR B  90      22.719  22.533   9.718  1.00 10.67           C  
ATOM   1505  C   THR B  90      21.607  23.488  10.140  1.00 13.69           C  
ATOM   1506  O   THR B  90      21.395  24.542   9.516  1.00 13.47           O  
ATOM   1507  CB  THR B  90      24.047  23.069  10.281  1.00 10.46           C  
ATOM   1508  OG1 THR B  90      25.146  22.245   9.883  1.00 15.35           O  
ATOM   1509  CG2 THR B  90      24.031  23.173  11.825  1.00 10.85           C  
ATOM   1510  N   THR B  91      20.887  23.138  11.199  1.00 11.66           N  
ATOM   1511  CA  THR B  91      20.034  24.098  11.848  1.00 11.10           C  
ATOM   1512  C   THR B  91      20.509  24.333  13.262  1.00 12.22           C  
ATOM   1513  O   THR B  91      20.870  23.403  13.980  1.00 13.06           O  
ATOM   1514  CB  THR B  91      18.549  23.644  11.931  1.00 12.79           C  
ATOM   1515  OG1 THR B  91      18.454  22.455  12.750  1.00 15.90           O  
ATOM   1516  CG2 THR B  91      18.010  23.351  10.539  1.00 13.75           C  
ATOM   1517  N   TRP B  92      20.523  25.601  13.645  1.00 10.36           N  
ATOM   1518  CA  TRP B  92      20.855  26.013  15.002  1.00  8.98           C  
ATOM   1519  C   TRP B  92      19.595  26.556  15.692  1.00 14.16           C  
ATOM   1520  O   TRP B  92      18.894  27.425  15.157  1.00 12.12           O  
ATOM   1521  CB  TRP B  92      21.882  27.137  15.003  1.00 10.47           C  
ATOM   1522  CG  TRP B  92      23.277  26.826  14.549  1.00  8.78           C  
ATOM   1523  CD1 TRP B  92      24.380  26.656  15.344  1.00 10.01           C  
ATOM   1524  CD2 TRP B  92      23.755  26.729  13.194  1.00 10.51           C  
ATOM   1525  NE1 TRP B  92      25.505  26.455  14.580  1.00 12.71           N  
ATOM   1526  CE2 TRP B  92      25.156  26.530  13.256  1.00 10.90           C  
ATOM   1527  CE3 TRP B  92      23.157  26.866  11.934  1.00 11.45           C  
ATOM   1528  CZ2 TRP B  92      25.936  26.375  12.111  1.00 12.51           C  
ATOM   1529  CZ3 TRP B  92      23.947  26.707  10.807  1.00 11.42           C  
ATOM   1530  CH2 TRP B  92      25.308  26.496  10.902  1.00 12.54           C  
ATOM   1531  N   SER B  93      19.323  26.068  16.907  1.00 10.88           N  
ATOM   1532  CA  SER B  93      18.186  26.510  17.684  1.00 11.57           C  
ATOM   1533  C   SER B  93      18.729  27.076  19.005  1.00 13.60           C  
ATOM   1534  O   SER B  93      19.536  26.415  19.668  1.00 12.66           O  
ATOM   1535  CB  SER B  93      17.291  25.311  17.973  1.00 13.38           C  
ATOM   1536  OG  SER B  93      16.203  25.650  18.806  1.00 16.63           O  
ATOM   1537  N   GLY B  94      18.338  28.281  19.379  1.00 11.47           N  
ATOM   1538  CA  GLY B  94      18.891  28.788  20.629  1.00 12.96           C  
ATOM   1539  C   GLY B  94      18.298  30.091  21.094  1.00 15.59           C  
ATOM   1540  O   GLY B  94      17.167  30.411  20.765  1.00 12.89           O  
ATOM   1541  N   GLN B  95      19.065  30.822  21.892  1.00 13.12           N  
ATOM   1542  CA  GLN B  95      18.616  32.130  22.387  1.00 14.60           C  
ATOM   1543  C   GLN B  95      19.752  33.119  22.475  1.00 11.84           C  
ATOM   1544  O   GLN B  95      20.901  32.765  22.783  1.00 12.74           O  
ATOM   1545  CB  GLN B  95      17.891  32.037  23.747  1.00 17.09           C  
ATOM   1546  CG  GLN B  95      18.651  31.365  24.858  1.00 17.22           C  
ATOM   1547  CD  GLN B  95      17.786  31.240  26.110  1.00 22.14           C  
ATOM   1548  OE1 GLN B  95      17.008  32.146  26.441  1.00 17.92           O  
ATOM   1549  NE2 GLN B  95      17.887  30.102  26.783  1.00 22.50           N  
ATOM   1550  N   TYR B  96      19.416  34.372  22.165  1.00 13.49           N  
ATOM   1551  CA  TYR B  96      20.312  35.514  22.308  1.00 13.60           C  
ATOM   1552  C   TYR B  96      20.201  36.011  23.749  1.00 14.02           C  
ATOM   1553  O   TYR B  96      19.089  36.169  24.274  1.00 14.48           O  
ATOM   1554  CB  TYR B  96      19.902  36.625  21.321  1.00 13.67           C  
ATOM   1555  CG  TYR B  96      20.411  37.996  21.679  1.00 14.11           C  
ATOM   1556  CD1 TYR B  96      21.653  38.441  21.238  1.00 18.16           C  
ATOM   1557  CD2 TYR B  96      19.645  38.839  22.443  1.00 17.51           C  
ATOM   1558  CE1 TYR B  96      22.125  39.735  21.589  1.00 18.60           C  
ATOM   1559  CE2 TYR B  96      20.091  40.110  22.773  1.00 18.33           C  
ATOM   1560  CZ  TYR B  96      21.336  40.537  22.363  1.00 20.73           C  
ATOM   1561  OH  TYR B  96      21.754  41.806  22.701  1.00 23.99           O  
ATOM   1562  N   VAL B  97      21.360  36.192  24.368  1.00 14.25           N  
ATOM   1563  CA  VAL B  97      21.463  36.659  25.742  1.00 18.39           C  
ATOM   1564  C   VAL B  97      22.290  37.940  25.738  1.00 16.54           C  
ATOM   1565  O   VAL B  97      23.519  37.886  25.565  1.00 16.91           O  
ATOM   1566  CB  VAL B  97      22.136  35.607  26.596  1.00 20.09           C  
ATOM   1567  CG1 VAL B  97      22.292  36.112  28.069  1.00 20.87           C  
ATOM   1568  CG2 VAL B  97      21.325  34.319  26.570  1.00 20.14           C  
ATOM   1569  N   GLY B  98      21.631  39.075  25.983  1.00 16.22           N  
ATOM   1570  CA  GLY B  98      22.307  40.353  25.958  1.00 18.44           C  
ATOM   1571  C   GLY B  98      23.213  40.502  27.176  1.00 16.80           C  
ATOM   1572  O   GLY B  98      23.041  39.824  28.214  1.00 17.80           O  
ATOM   1573  N   GLY B  99      24.215  41.360  27.051  1.00 18.07           N  
ATOM   1574  CA  GLY B  99      25.179  41.531  28.127  1.00 18.56           C  
ATOM   1575  C   GLY B  99      26.314  42.431  27.703  1.00 23.89           C  
ATOM   1576  O   GLY B  99      26.338  42.925  26.570  1.00 23.58           O  
ATOM   1577  N   ALA B 100      27.256  42.647  28.610  1.00 20.28           N  
ATOM   1578  CA  ALA B 100      28.487  43.360  28.287  1.00 22.35           C  
ATOM   1579  C   ALA B 100      29.193  42.621  27.165  1.00 27.87           C  
ATOM   1580  O   ALA B 100      29.689  43.241  26.221  1.00 31.85           O  
ATOM   1581  CB  ALA B 100      29.364  43.436  29.490  1.00 25.23           C  
ATOM   1582  N   GLU B 101      29.233  41.294  27.286  1.00 22.79           N  
ATOM   1583  CA  GLU B 101      29.572  40.433  26.154  1.00 21.74           C  
ATOM   1584  C   GLU B 101      28.309  39.648  25.732  1.00 18.66           C  
ATOM   1585  O   GLU B 101      27.963  38.656  26.370  1.00 26.20           O  
ATOM   1586  CB  GLU B 101      30.663  39.448  26.561  1.00 26.80           C  
ATOM   1587  CG  GLU B 101      32.047  40.055  26.718  1.00 59.09           C  
ATOM   1588  CD  GLU B 101      32.788  40.185  25.399  1.00 78.80           C  
ATOM   1589  OE1 GLU B 101      32.685  39.259  24.560  1.00 64.30           O  
ATOM   1590  OE2 GLU B 101      33.473  41.216  25.207  1.00 78.79           O+1
ATOM   1591  N   ALA B 102      27.657  40.055  24.647  1.00 17.24           N  
ATOM   1592  CA  ALA B 102      26.431  39.375  24.221  1.00 16.03           C  
ATOM   1593  C   ALA B 102      26.747  38.000  23.650  1.00 18.47           C  
ATOM   1594  O   ALA B 102      27.790  37.802  23.061  1.00 17.88           O  
ATOM   1595  CB  ALA B 102      25.644  40.205  23.221  1.00 18.51           C  
ATOM   1596  N   ARG B 103      25.821  37.060  23.825  1.00 13.93           N  
ATOM   1597  CA  ARG B 103      26.044  35.681  23.392  1.00 16.55           C  
ATOM   1598  C   ARG B 103      24.802  35.138  22.707  1.00 13.55           C  
ATOM   1599  O   ARG B 103      23.689  35.577  22.979  1.00 16.68           O  
ATOM   1600  CB  ARG B 103      26.402  34.771  24.577  1.00 21.63           C  
ATOM   1601  CG  ARG B 103      27.717  35.196  25.217  1.00 34.96           C  
ATOM   1602  CD  ARG B 103      28.537  34.062  25.805  1.00 50.16           C  
ATOM   1603  NE  ARG B 103      29.945  34.449  25.938  1.00 58.10           N  
ATOM   1604  CZ  ARG B 103      30.395  35.383  26.774  1.00 62.40           C  
ATOM   1605  NH1 ARG B 103      29.550  36.044  27.562  1.00 58.34           N+1
ATOM   1606  NH2 ARG B 103      31.694  35.665  26.820  1.00 57.84           N  
ATOM   1607  N   ILE B 104      25.016  34.206  21.770  1.00 13.51           N  
ATOM   1608  CA  ILE B 104      23.936  33.351  21.284  1.00 13.77           C  
ATOM   1609  C   ILE B 104      24.342  31.901  21.612  1.00 12.13           C  
ATOM   1610  O   ILE B 104      25.363  31.402  21.137  1.00 14.06           O  
ATOM   1611  CB  ILE B 104      23.694  33.533  19.767  1.00 13.34           C  
ATOM   1612  CG1 ILE B 104      23.166  34.946  19.479  1.00 14.80           C  
ATOM   1613  CG2 ILE B 104      22.705  32.490  19.265  1.00 14.64           C  
ATOM   1614  CD1 ILE B 104      23.141  35.318  17.973  1.00 14.41           C  
ATOM   1615  N   ASN B 105      23.555  31.264  22.478  1.00 13.76           N  
ATOM   1616  CA  ASN B 105      23.797  29.899  22.918  1.00 14.67           C  
ATOM   1617  C   ASN B 105      22.893  28.961  22.130  1.00 14.81           C  
ATOM   1618  O   ASN B 105      21.674  29.154  22.120  1.00 14.50           O  
ATOM   1619  CB  ASN B 105      23.440  29.819  24.393  1.00 15.26           C  
ATOM   1620  CG  ASN B 105      24.315  30.713  25.251  1.00 20.60           C  
ATOM   1621  OD1 ASN B 105      25.518  30.827  25.012  1.00 22.65           O  
ATOM   1622  ND2 ASN B 105      23.717  31.360  26.243  1.00 22.12           N  
ATOM   1623  N   THR B 106      23.481  27.980  21.454  1.00 13.73           N  
ATOM   1624  CA  THR B 106      22.724  27.129  20.548  1.00 12.11           C  
ATOM   1625  C   THR B 106      22.975  25.654  20.766  1.00 12.17           C  
ATOM   1626  O   THR B 106      24.013  25.256  21.314  1.00 13.12           O  
ATOM   1627  CB  THR B 106      23.054  27.399  19.063  1.00 12.60           C  
ATOM   1628  OG1 THR B 106      24.363  26.908  18.742  1.00 14.26           O  
ATOM   1629  CG2 THR B 106      22.940  28.873  18.734  1.00 16.82           C  
ATOM   1630  N   GLN B 107      21.993  24.874  20.344  1.00 10.92           N  
ATOM   1631  CA  GLN B 107      22.149  23.472  19.986  1.00 11.39           C  
ATOM   1632  C   GLN B 107      21.873  23.335  18.510  1.00 11.87           C  
ATOM   1633  O   GLN B 107      21.106  24.128  17.935  1.00 12.64           O  
ATOM   1634  CB  GLN B 107      21.190  22.633  20.792  1.00 14.39           C  
ATOM   1635  CG  GLN B 107      21.544  22.924  22.259  1.00 29.41           C  
ATOM   1636  CD  GLN B 107      21.129  21.876  23.236  1.00 31.57           C  
ATOM   1637  OE1 GLN B 107      21.752  20.825  23.328  1.00 28.49           O  
ATOM   1638  NE2 GLN B 107      20.063  22.161  23.992  1.00 29.76           N  
ATOM   1639  N   TRP B 108      22.524  22.371  17.887  1.00  9.89           N  
ATOM   1640  CA  TRP B 108      22.431  22.246  16.438  1.00  9.63           C  
ATOM   1641  C   TRP B 108      22.261  20.796  15.986  1.00 12.67           C  
ATOM   1642  O   TRP B 108      22.631  19.853  16.698  1.00 12.55           O  
ATOM   1643  CB  TRP B 108      23.623  22.904  15.686  1.00 10.90           C  
ATOM   1644  CG  TRP B 108      24.993  22.454  16.068  1.00 11.76           C  
ATOM   1645  CD1 TRP B 108      25.880  23.135  16.826  1.00 13.07           C  
ATOM   1646  CD2 TRP B 108      25.656  21.254  15.650  1.00 10.17           C  
ATOM   1647  NE1 TRP B 108      27.067  22.450  16.901  1.00 14.79           N  
ATOM   1648  CE2 TRP B 108      26.947  21.277  16.197  1.00 15.03           C  
ATOM   1649  CE3 TRP B 108      25.277  20.170  14.851  1.00 12.99           C  
ATOM   1650  CZ2 TRP B 108      27.871  20.239  15.982  1.00 15.03           C  
ATOM   1651  CZ3 TRP B 108      26.184  19.132  14.650  1.00 14.20           C  
ATOM   1652  CH2 TRP B 108      27.468  19.172  15.223  1.00 14.98           C  
ATOM   1653  N   LEU B 109      21.663  20.654  14.807  1.00 11.53           N  
ATOM   1654  CA  LEU B 109      21.458  19.383  14.112  1.00 10.73           C  
ATOM   1655  C   LEU B 109      22.038  19.519  12.695  1.00 14.09           C  
ATOM   1656  O   LEU B 109      21.687  20.434  11.973  1.00 15.32           O  
ATOM   1657  CB  LEU B 109      19.954  19.087  14.014  1.00 12.12           C  
ATOM   1658  CG  LEU B 109      19.208  18.780  15.315  1.00 11.50           C  
ATOM   1659  CD1 LEU B 109      17.701  18.665  15.076  1.00 12.17           C  
ATOM   1660  CD2 LEU B 109      19.796  17.528  16.012  1.00 12.82           C  
ATOM   1661  N  ALEU B 110      22.909  18.592  12.303  0.54 12.75           N  
ATOM   1662  CA ALEU B 110      23.468  18.564  10.953  0.54 12.81           C  
ATOM   1663  C  ALEU B 110      22.992  17.292  10.247  0.54 15.59           C  
ATOM   1664  O  ALEU B 110      23.422  16.199  10.599  0.54 13.84           O  
ATOM   1665  CB ALEU B 110      24.999  18.619  11.005  0.54 13.44           C  
ATOM   1666  CG ALEU B 110      25.762  18.160   9.750  0.54 14.81           C  
ATOM   1667  CD1ALEU B 110      25.425  19.030   8.575  0.54 12.85           C  
ATOM   1668  CD2ALEU B 110      27.265  18.193   9.986  0.54 22.10           C  
ATOM   1669  N  BLEU B 110      22.927  18.605  12.317  0.46 12.78           N  
ATOM   1670  CA BLEU B 110      23.447  18.545  10.955  0.46 12.87           C  
ATOM   1671  C  BLEU B 110      22.903  17.276  10.307  0.46 15.51           C  
ATOM   1672  O  BLEU B 110      23.193  16.175  10.749  0.46 13.54           O  
ATOM   1673  CB BLEU B 110      24.979  18.543  10.955  0.46 13.60           C  
ATOM   1674  CG BLEU B 110      25.737  18.619   9.614  0.46 19.23           C  
ATOM   1675  CD1BLEU B 110      27.230  18.695   9.898  0.46 23.24           C  
ATOM   1676  CD2BLEU B 110      25.478  17.466   8.665  0.46 15.44           C  
ATOM   1677  N   THR B 111      22.105  17.444   9.261  1.00 14.23           N  
ATOM   1678  CA  THR B 111      21.592  16.302   8.494  1.00 12.05           C  
ATOM   1679  C   THR B 111      22.256  16.262   7.123  1.00 15.69           C  
ATOM   1680  O   THR B 111      22.312  17.275   6.396  1.00 13.54           O  
ATOM   1681  CB  THR B 111      20.062  16.335   8.332  1.00 14.03           C  
ATOM   1682  OG1 THR B 111      19.426  16.299   9.614  1.00 16.49           O  
ATOM   1683  CG2 THR B 111      19.585  15.110   7.568  1.00 17.53           C  
ATOM   1684  N   SER B 112      22.781  15.082   6.798  1.00 15.05           N  
ATOM   1685  CA  SER B 112      23.274  14.799   5.434  1.00 15.92           C  
ATOM   1686  C   SER B 112      22.229  14.044   4.634  1.00 15.13           C  
ATOM   1687  O   SER B 112      21.506  13.211   5.165  1.00 18.51           O  
ATOM   1688  CB  SER B 112      24.545  13.951   5.502  1.00 17.84           C  
ATOM   1689  OG  SER B 112      25.607  14.655   6.088  1.00 25.41           O  
ATOM   1690  N   GLY B 113      22.149  14.296   3.328  1.00 15.24           N  
ATOM   1691  CA  GLY B 113      21.368  13.409   2.471  1.00 16.82           C  
ATOM   1692  C   GLY B 113      21.937  11.988   2.495  1.00 14.86           C  
ATOM   1693  O   GLY B 113      23.137  11.804   2.333  1.00 18.42           O  
ATOM   1694  N   THR B 114      21.066  11.012   2.742  1.00 17.85           N  
ATOM   1695  CA  THR B 114      21.448   9.602   2.827  1.00 18.80           C  
ATOM   1696  C   THR B 114      20.440   8.743   2.074  1.00 17.39           C  
ATOM   1697  O   THR B 114      19.310   9.131   1.794  1.00 15.96           O  
ATOM   1698  CB  THR B 114      21.507   9.053   4.312  1.00 17.02           C  
ATOM   1699  OG1 THR B 114      20.189   8.988   4.852  1.00 20.12           O  
ATOM   1700  CG2 THR B 114      22.403   9.910   5.199  1.00 19.51           C  
ATOM   1701  N   THR B 115      20.864   7.517   1.764  1.00 18.57           N  
ATOM   1702  CA  THR B 115      19.922   6.510   1.345  1.00 19.65           C  
ATOM   1703  C   THR B 115      19.048   6.145   2.531  1.00 26.36           C  
ATOM   1704  O   THR B 115      19.403   6.413   3.690  1.00 20.61           O  
ATOM   1705  CB  THR B 115      20.658   5.265   0.860  1.00 24.93           C  
ATOM   1706  OG1 THR B 115      21.453   4.741   1.929  1.00 26.45           O  
ATOM   1707  CG2 THR B 115      21.562   5.600  -0.316  1.00 27.73           C  
ATOM   1708  N   GLU B 116      17.910   5.529   2.261  1.00 29.15           N  
ATOM   1709  CA  GLU B 116      17.003   5.166   3.337  1.00 27.28           C  
ATOM   1710  C   GLU B 116      17.680   4.162   4.273  1.00 33.56           C  
ATOM   1711  O   GLU B 116      17.492   4.203   5.489  1.00 28.15           O  
ATOM   1712  CB  GLU B 116      15.683   4.647   2.766  1.00 32.19           C  
ATOM   1713  CG  GLU B 116      14.887   5.750   2.092  1.00 40.84           C  
ATOM   1714  CD  GLU B 116      13.651   5.243   1.361  1.00 69.26           C  
ATOM   1715  OE1 GLU B 116      13.782   4.318   0.527  1.00 67.99           O  
ATOM   1716  OE2 GLU B 116      12.549   5.778   1.617  1.00 64.82           O+1
ATOM   1717  N   ALA B 117      18.527   3.308   3.722  1.00 23.81           N  
ATOM   1718  CA  ALA B 117      19.245   2.344   4.536  1.00 29.93           C  
ATOM   1719  C   ALA B 117      20.186   2.987   5.553  1.00 29.89           C  
ATOM   1720  O   ALA B 117      20.445   2.407   6.606  1.00 27.14           O  
ATOM   1721  CB  ALA B 117      20.035   1.386   3.657  1.00 31.05           C  
ATOM   1722  N   ASN B 118      20.740   4.148   5.216  1.00 25.05           N  
ATOM   1723  CA  ASN B 118      21.684   4.845   6.111  1.00 20.29           C  
ATOM   1724  C   ASN B 118      21.063   6.003   6.862  1.00 18.52           C  
ATOM   1725  O   ASN B 118      21.777   6.795   7.485  1.00 21.63           O  
ATOM   1726  CB  ASN B 118      22.874   5.364   5.314  1.00 23.06           C  
ATOM   1727  CG  ASN B 118      23.747   4.255   4.800  1.00 36.51           C  
ATOM   1728  OD1 ASN B 118      23.792   3.180   5.379  1.00 35.19           O  
ATOM   1729  ND2 ASN B 118      24.449   4.514   3.713  1.00 30.13           N  
ATOM   1730  N   ALA B 119      19.743   6.086   6.829  1.00 21.62           N  
ATOM   1731  CA  ALA B 119      19.049   7.204   7.439  1.00 21.90           C  
ATOM   1732  C   ALA B 119      19.310   7.223   8.950  1.00 22.53           C  
ATOM   1733  O   ALA B 119      19.326   8.286   9.566  1.00 24.89           O  
ATOM   1734  CB  ALA B 119      17.567   7.126   7.132  1.00 29.04           C  
ATOM   1735  N   TRP B 120      19.562   6.058   9.551  1.00 25.59           N  
ATOM   1736  CA  TRP B 120      19.853   6.046  10.989  1.00 19.20           C  
ATOM   1737  C   TRP B 120      21.109   6.855  11.344  1.00 21.52           C  
ATOM   1738  O   TRP B 120      21.242   7.297  12.487  1.00 28.04           O  
ATOM   1739  CB  TRP B 120      19.983   4.604  11.527  1.00 26.21           C  
ATOM   1740  CG  TRP B 120      21.213   3.956  11.037  1.00 26.88           C  
ATOM   1741  CD1 TRP B 120      21.371   3.303   9.852  1.00 26.17           C  
ATOM   1742  CD2 TRP B 120      22.484   3.931  11.679  1.00 26.46           C  
ATOM   1743  NE1 TRP B 120      22.656   2.881   9.715  1.00 28.46           N  
ATOM   1744  CE2 TRP B 120      23.366   3.250  10.825  1.00 29.98           C  
ATOM   1745  CE3 TRP B 120      22.967   4.421  12.901  1.00 24.55           C  
ATOM   1746  CZ2 TRP B 120      24.701   3.030  11.148  1.00 35.09           C  
ATOM   1747  CZ3 TRP B 120      24.291   4.207  13.221  1.00 27.14           C  
ATOM   1748  CH2 TRP B 120      25.146   3.524  12.347  1.00 34.63           C  
ATOM   1749  N   LYS B 121      22.012   7.087  10.394  1.00 18.51           N  
ATOM   1750  CA  LYS B 121      23.222   7.862  10.652  1.00 19.65           C  
ATOM   1751  C   LYS B 121      23.280   9.172   9.851  1.00 14.33           C  
ATOM   1752  O   LYS B 121      24.345   9.698   9.521  1.00 21.97           O  
ATOM   1753  CB  LYS B 121      24.479   7.026  10.451  1.00 24.55           C  
ATOM   1754  CG  LYS B 121      24.546   6.275   9.139  1.00 31.46           C  
ATOM   1755  CD  LYS B 121      25.923   5.694   8.950  1.00 33.51           C  
ATOM   1756  CE  LYS B 121      25.985   4.764   7.746  1.00 37.58           C  
ATOM   1757  NZ  LYS B 121      27.394   4.383   7.469  1.00 45.47           N+1
ATOM   1758  N   SER B 122      22.106   9.701   9.580  1.00 16.74           N  
ATOM   1759  CA  SER B 122      21.993  10.932   8.801  1.00 17.45           C  
ATOM   1760  C   SER B 122      22.264  12.195   9.613  1.00 16.13           C  
ATOM   1761  O   SER B 122      22.592  13.224   9.011  1.00 13.13           O  
ATOM   1762  CB  SER B 122      20.591  11.056   8.231  1.00 15.53           C  
ATOM   1763  OG  SER B 122      19.619  11.219   9.248  1.00 18.73           O  
ATOM   1764  N   THR B 123      22.124  12.142  10.946  1.00 13.26           N  
ATOM   1765  CA  THR B 123      22.044  13.398  11.721  1.00 11.46           C  
ATOM   1766  C   THR B 123      22.983  13.493  12.918  1.00 14.45           C  
ATOM   1767  O   THR B 123      22.836  12.729  13.865  1.00 15.53           O  
ATOM   1768  CB  THR B 123      20.562  13.665  12.199  1.00 12.45           C  
ATOM   1769  OG1 THR B 123      19.708  13.549  11.055  1.00 17.48           O  
ATOM   1770  CG2 THR B 123      20.384  15.049  12.804  1.00 13.58           C  
ATOM   1771  N   LEU B 124      23.922  14.439  12.867  1.00 12.67           N  
ATOM   1772  CA  LEU B 124      24.741  14.787  14.040  1.00 11.98           C  
ATOM   1773  C   LEU B 124      24.092  15.872  14.893  1.00 14.20           C  
ATOM   1774  O   LEU B 124      23.351  16.716  14.398  1.00 13.97           O  
ATOM   1775  CB  LEU B 124      26.104  15.320  13.570  1.00 12.18           C  
ATOM   1776  CG  LEU B 124      26.994  14.335  12.831  1.00 15.48           C  
ATOM   1777  CD1 LEU B 124      28.077  15.065  12.072  1.00 22.43           C  
ATOM   1778  CD2 LEU B 124      27.638  13.363  13.823  1.00 17.42           C  
ATOM   1779  N   VAL B 125      24.384  15.839  16.188  1.00 11.26           N  
ATOM   1780  CA  VAL B 125      23.912  16.837  17.134  1.00 12.02           C  
ATOM   1781  C   VAL B 125      25.098  17.407  17.907  1.00 14.94           C  
ATOM   1782  O   VAL B 125      26.081  16.694  18.214  1.00 14.21           O  
ATOM   1783  CB  VAL B 125      22.866  16.262  18.103  1.00 12.06           C  
ATOM   1784  CG1 VAL B 125      23.449  15.117  18.982  1.00 16.41           C  
ATOM   1785  CG2 VAL B 125      22.265  17.370  18.981  1.00 16.20           C  
ATOM   1786  N   GLY B 126      25.017  18.705  18.193  1.00 12.16           N  
ATOM   1787  CA  GLY B 126      26.066  19.382  18.949  1.00 12.80           C  
ATOM   1788  C   GLY B 126      25.563  20.695  19.524  1.00 11.94           C  
ATOM   1789  O   GLY B 126      24.353  20.960  19.565  1.00 12.56           O  
ATOM   1790  N   HIS B 127      26.511  21.499  19.988  1.00 15.07           N  
ATOM   1791  CA  HIS B 127      26.188  22.754  20.619  1.00 13.70           C  
ATOM   1792  C   HIS B 127      27.309  23.728  20.318  1.00 18.52           C  
ATOM   1793  O   HIS B 127      28.463  23.334  20.172  1.00 19.43           O  
ATOM   1794  CB  HIS B 127      25.981  22.578  22.125  1.00 15.98           C  
ATOM   1795  CG  HIS B 127      27.092  21.834  22.799  1.00 21.81           C  
ATOM   1796  ND1 HIS B 127      28.162  22.468  23.398  1.00 27.03           N  
ATOM   1797  CD2 HIS B 127      27.318  20.501  22.939  1.00 19.67           C  
ATOM   1798  CE1 HIS B 127      28.987  21.561  23.893  1.00 28.81           C  
ATOM   1799  NE2 HIS B 127      28.501  20.360  23.625  1.00 22.11           N  
ATOM   1800  N   ASP B 128      26.946  24.994  20.197  1.00 14.38           N  
ATOM   1801  CA  ASP B 128      27.898  26.067  19.930  1.00 18.61           C  
ATOM   1802  C   ASP B 128      27.462  27.329  20.652  1.00 17.16           C  
ATOM   1803  O   ASP B 128      26.271  27.648  20.686  1.00 15.56           O  
ATOM   1804  CB  ASP B 128      27.890  26.384  18.436  1.00 24.24           C  
ATOM   1805  CG  ASP B 128      29.066  25.791  17.694  1.00 47.72           C  
ATOM   1806  OD1 ASP B 128      29.157  24.545  17.589  1.00 30.81           O  
ATOM   1807  OD2 ASP B 128      29.887  26.584  17.179  1.00 42.06           O+1
ATOM   1808  N   THR B 129      28.425  28.070  21.193  1.00 17.11           N  
ATOM   1809  CA  THR B 129      28.159  29.384  21.724  1.00 15.34           C  
ATOM   1810  C   THR B 129      28.860  30.419  20.875  1.00 13.85           C  
ATOM   1811  O   THR B 129      30.047  30.273  20.567  1.00 19.08           O  
ATOM   1812  CB  THR B 129      28.667  29.537  23.154  1.00 21.07           C  
ATOM   1813  OG1 THR B 129      27.970  28.606  23.991  1.00 30.30           O  
ATOM   1814  CG2 THR B 129      28.379  30.917  23.634  1.00 19.28           C  
ATOM   1815  N   PHE B 130      28.111  31.438  20.458  1.00 15.28           N  
ATOM   1816  CA  PHE B 130      28.683  32.509  19.670  1.00 15.93           C  
ATOM   1817  C   PHE B 130      28.779  33.758  20.501  1.00 15.81           C  
ATOM   1818  O   PHE B 130      27.897  34.038  21.310  1.00 17.16           O  
ATOM   1819  CB  PHE B 130      27.812  32.820  18.442  1.00 18.58           C  
ATOM   1820  CG  PHE B 130      27.683  31.672  17.467  1.00 18.60           C  
ATOM   1821  CD1 PHE B 130      26.718  30.685  17.650  1.00 15.72           C  
ATOM   1822  CD2 PHE B 130      28.499  31.598  16.358  1.00 16.05           C  
ATOM   1823  CE1 PHE B 130      26.597  29.656  16.762  1.00 15.07           C  
ATOM   1824  CE2 PHE B 130      28.367  30.561  15.445  1.00 17.57           C  
ATOM   1825  CZ  PHE B 130      27.425  29.589  15.648  1.00 15.90           C  
ATOM   1826  N  ATHR B 131      29.846  34.510  20.269  0.73 18.69           N  
ATOM   1827  CA ATHR B 131      30.047  35.790  20.934  0.73 16.69           C  
ATOM   1828  C  ATHR B 131      30.045  36.929  19.922  0.73 20.91           C  
ATOM   1829  O  ATHR B 131      30.539  36.768  18.824  0.73 17.88           O  
ATOM   1830  CB ATHR B 131      31.352  35.777  21.739  0.73 24.50           C  
ATOM   1831  OG1ATHR B 131      31.352  34.644  22.626  0.73 25.65           O  
ATOM   1832  CG2ATHR B 131      31.492  37.053  22.556  0.73 26.78           C  
ATOM   1833  N  BTHR B 131      29.847  34.519  20.296  0.27 18.84           N  
ATOM   1834  CA BTHR B 131      29.998  35.809  20.959  0.27 17.09           C  
ATOM   1835  C  BTHR B 131      30.061  36.934  19.941  0.27 21.02           C  
ATOM   1836  O  BTHR B 131      30.614  36.771  18.860  0.27 18.19           O  
ATOM   1837  CB BTHR B 131      31.236  35.835  21.865  0.27 24.59           C  
ATOM   1838  OG1BTHR B 131      32.374  35.341  21.151  0.27 22.26           O  
ATOM   1839  CG2BTHR B 131      30.995  34.967  23.083  0.27 24.52           C  
ATOM   1840  N   LYS B 132      29.479  38.074  20.297  1.00 22.23           N  
ATOM   1841  CA  LYS B 132      29.367  39.184  19.373  1.00 24.00           C  
ATOM   1842  C   LYS B 132      30.668  39.929  19.264  1.00 25.45           C  
ATOM   1843  O   LYS B 132      31.322  40.214  20.262  1.00 29.71           O  
ATOM   1844  CB  LYS B 132      28.259  40.151  19.772  1.00 23.38           C  
ATOM   1845  CG  LYS B 132      27.770  40.995  18.626  1.00 24.56           C  
ATOM   1846  CD  LYS B 132      26.617  41.849  19.055  1.00 23.65           C  
ATOM   1847  CE  LYS B 132      25.916  42.425  17.835  1.00 22.55           C  
ATOM   1848  NZ  LYS B 132      24.922  43.454  18.180  1.00 27.18           N  
ATOM   1849  N   VAL B 133      31.063  40.240  18.044  1.00 27.47           N  
ATOM   1850  CA  VAL B 133      32.277  41.032  17.845  1.00 33.27           C  
ATOM   1851  C   VAL B 133      32.001  42.503  18.141  1.00 32.30           C  
ATOM   1852  O   VAL B 133      30.942  43.027  17.777  1.00 27.43           O  
ATOM   1853  CB  VAL B 133      32.822  40.904  16.409  1.00 37.76           C  
ATOM   1854  CG1 VAL B 133      32.991  39.449  16.035  1.00 35.58           C  
ATOM   1855  CG2 VAL B 133      31.913  41.586  15.435  1.00 44.51           C  
ATOM   1856  N   LYS B 134      32.979  43.145  18.787  1.00 34.65           N  
ATOM   1857  CA  LYS B 134      32.882  44.523  19.272  1.00 41.58           C  
ATOM   1858  C   LYS B 134      31.683  44.717  20.194  1.00 66.25           C  
ATOM   1859  O   LYS B 134      31.817  44.634  21.416  1.00 63.72           O  
ATOM   1860  CB  LYS B 134      32.856  45.532  18.115  1.00 54.83           C  
ATOM   1861  CG  LYS B 134      32.589  46.967  18.578  1.00 60.35           C  
ATOM   1862  CD  LYS B 134      32.769  48.001  17.468  1.00 70.60           C  
ATOM   1863  CE  LYS B 134      34.200  48.040  16.951  1.00 67.39           C  
ATOM   1864  NZ  LYS B 134      35.216  47.995  18.049  1.00 58.37           N+1
TER    1865      LYS B 134                                                      
ATOM   1866  N   GLU C  14      44.299   2.934  36.851  1.00 47.70           N  
ATOM   1867  CA  GLU C  14      43.884   2.297  35.603  1.00 52.65           C  
ATOM   1868  C   GLU C  14      43.504   3.346  34.551  1.00 38.69           C  
ATOM   1869  O   GLU C  14      44.336   4.175  34.177  1.00 44.52           O  
ATOM   1870  CB  GLU C  14      42.724   1.333  35.865  1.00 64.57           C  
ATOM   1871  CG  GLU C  14      43.122   0.093  36.651  1.00 77.26           C  
ATOM   1872  CD  GLU C  14      44.083  -0.793  35.886  1.00 90.33           C  
ATOM   1873  OE1 GLU C  14      44.093  -0.725  34.636  1.00 84.45           O  
ATOM   1874  OE2 GLU C  14      44.833  -1.554  36.536  1.00100.99           O+1
ATOM   1875  N   ALA C  15      42.249   3.340  34.100  1.00 39.58           N  
ATOM   1876  CA  ALA C  15      41.815   4.265  33.050  1.00 27.97           C  
ATOM   1877  C   ALA C  15      41.695   5.720  33.529  1.00 25.87           C  
ATOM   1878  O   ALA C  15      41.849   6.637  32.725  1.00 23.20           O  
ATOM   1879  CB  ALA C  15      40.488   3.785  32.438  1.00 24.45           C  
ATOM   1880  N   GLY C  16      41.421   5.920  34.822  1.00 22.16           N  
ATOM   1881  CA  GLY C  16      41.239   7.241  35.404  1.00 22.96           C  
ATOM   1882  C   GLY C  16      39.790   7.739  35.465  1.00 22.06           C  
ATOM   1883  O   GLY C  16      39.547   8.884  35.835  1.00 19.85           O  
ATOM   1884  N   ILE C  17      38.834   6.885  35.104  1.00 20.25           N  
ATOM   1885  CA  ILE C  17      37.398   7.236  35.222  1.00 20.39           C  
ATOM   1886  C   ILE C  17      36.887   7.163  36.674  1.00 18.25           C  
ATOM   1887  O   ILE C  17      36.225   8.064  37.155  1.00 17.82           O  
ATOM   1888  CB  ILE C  17      36.565   6.360  34.284  1.00 19.61           C  
ATOM   1889  CG1 ILE C  17      36.924   6.705  32.825  1.00 20.13           C  
ATOM   1890  CG2 ILE C  17      35.042   6.588  34.500  1.00 18.13           C  
ATOM   1891  CD1 ILE C  17      36.417   5.704  31.789  1.00 19.21           C  
ATOM   1892  N   THR C  18      37.231   6.101  37.386  1.00 21.01           N  
ATOM   1893  CA  THR C  18      36.809   5.972  38.779  1.00 22.56           C  
ATOM   1894  C   THR C  18      37.154   7.213  39.599  1.00 19.36           C  
ATOM   1895  O   THR C  18      38.301   7.709  39.576  1.00 21.22           O  
ATOM   1896  CB  THR C  18      37.468   4.734  39.420  1.00 20.11           C  
ATOM   1897  OG1 THR C  18      37.088   3.579  38.694  1.00 19.15           O  
ATOM   1898  CG2 THR C  18      37.052   4.569  40.891  1.00 20.19           C  
ATOM   1899  N   GLY C  19      36.176   7.742  40.311  1.00 21.58           N  
ATOM   1900  CA  GLY C  19      36.394   8.889  41.166  1.00 22.80           C  
ATOM   1901  C   GLY C  19      35.191   9.794  41.244  1.00 19.19           C  
ATOM   1902  O   GLY C  19      34.063   9.392  40.931  1.00 21.20           O  
ATOM   1903  N   THR C  20      35.449  11.025  41.662  1.00 18.97           N  
ATOM   1904  CA  THR C  20      34.433  12.029  41.825  1.00 20.63           C  
ATOM   1905  C   THR C  20      34.544  13.136  40.785  1.00 22.16           C  
ATOM   1906  O   THR C  20      35.626  13.706  40.556  1.00 21.63           O  
ATOM   1907  CB  THR C  20      34.513  12.623  43.221  1.00 25.01           C  
ATOM   1908  OG1 THR C  20      34.299  11.570  44.172  1.00 22.33           O  
ATOM   1909  CG2 THR C  20      33.471  13.689  43.393  1.00 24.38           C  
ATOM   1910  N   TRP C  21      33.401  13.449  40.171  1.00 16.47           N  
ATOM   1911  CA  TRP C  21      33.344  14.392  39.041  1.00 18.85           C  
ATOM   1912  C   TRP C  21      32.318  15.489  39.303  1.00 20.42           C  
ATOM   1913  O   TRP C  21      31.305  15.224  39.945  1.00 18.53           O  
ATOM   1914  CB  TRP C  21      32.917  13.640  37.794  1.00 16.33           C  
ATOM   1915  CG  TRP C  21      33.918  12.642  37.295  1.00 21.51           C  
ATOM   1916  CD1 TRP C  21      34.053  11.326  37.692  1.00 20.10           C  
ATOM   1917  CD2 TRP C  21      34.939  12.871  36.318  1.00 15.23           C  
ATOM   1918  NE1 TRP C  21      35.094  10.740  37.016  1.00 20.39           N  
ATOM   1919  CE2 TRP C  21      35.656  11.658  36.167  1.00 18.39           C  
ATOM   1920  CE3 TRP C  21      35.318  13.975  35.549  1.00 21.29           C  
ATOM   1921  CZ2 TRP C  21      36.717  11.519  35.263  1.00 18.83           C  
ATOM   1922  CZ3 TRP C  21      36.395  13.834  34.657  1.00 19.73           C  
ATOM   1923  CH2 TRP C  21      37.073  12.620  34.526  1.00 20.75           C  
ATOM   1924  N   TYR C  22      32.580  16.699  38.800  1.00 17.56           N  
ATOM   1925  CA  TYR C  22      31.725  17.870  39.013  1.00 19.37           C  
ATOM   1926  C   TYR C  22      31.341  18.509  37.684  1.00 21.40           C  
ATOM   1927  O   TYR C  22      32.207  18.721  36.845  1.00 17.43           O  
ATOM   1928  CB  TYR C  22      32.468  18.940  39.837  1.00 26.04           C  
ATOM   1929  CG  TYR C  22      33.186  18.379  41.036  1.00 39.04           C  
ATOM   1930  CD1 TYR C  22      34.463  17.846  40.918  1.00 46.22           C  
ATOM   1931  CD2 TYR C  22      32.575  18.357  42.286  1.00 41.78           C  
ATOM   1932  CE1 TYR C  22      35.120  17.305  42.021  1.00 51.07           C  
ATOM   1933  CE2 TYR C  22      33.224  17.827  43.395  1.00 41.56           C  
ATOM   1934  CZ  TYR C  22      34.497  17.302  43.253  1.00 53.52           C  
ATOM   1935  OH  TYR C  22      35.146  16.768  44.347  1.00 57.17           O  
ATOM   1936  N   ASN C  23      30.076  18.873  37.480  1.00 16.02           N  
ATOM   1937  CA  ASN C  23      29.731  19.605  36.250  1.00 19.18           C  
ATOM   1938  C   ASN C  23      29.728  21.117  36.406  1.00 25.43           C  
ATOM   1939  O   ASN C  23      29.935  21.628  37.496  1.00 23.24           O  
ATOM   1940  CB  ASN C  23      28.439  19.098  35.582  1.00 26.25           C  
ATOM   1941  CG  ASN C  23      27.167  19.566  36.264  1.00 28.80           C  
ATOM   1942  OD1 ASN C  23      27.185  20.389  37.163  1.00 33.71           O  
ATOM   1943  ND2 ASN C  23      26.026  19.043  35.786  1.00 33.25           N  
ATOM   1944  N   GLN C  24      29.467  21.816  35.304  1.00 27.94           N  
ATOM   1945  CA  GLN C  24      29.476  23.272  35.280  1.00 29.66           C  
ATOM   1946  C   GLN C  24      28.424  23.926  36.201  1.00 31.97           C  
ATOM   1947  O   GLN C  24      28.556  25.095  36.550  1.00 38.06           O  
ATOM   1948  CB  GLN C  24      29.305  23.763  33.820  1.00 36.24           C  
ATOM   1949  CG  GLN C  24      27.867  23.661  33.221  1.00 39.07           C  
ATOM   1950  CD  GLN C  24      27.439  22.237  32.807  1.00 46.76           C  
ATOM   1951  OE1 GLN C  24      28.251  21.310  32.780  1.00 23.49           O  
ATOM   1952  NE2 GLN C  24      26.143  22.073  32.468  1.00 37.15           N  
ATOM   1953  N   LEU C  25      27.389  23.180  36.581  1.00 28.37           N  
ATOM   1954  CA  LEU C  25      26.286  23.702  37.405  1.00 25.89           C  
ATOM   1955  C   LEU C  25      26.328  23.256  38.856  1.00 27.26           C  
ATOM   1956  O   LEU C  25      25.480  23.653  39.661  1.00 34.29           O  
ATOM   1957  CB  LEU C  25      24.951  23.246  36.832  1.00 29.92           C  
ATOM   1958  CG  LEU C  25      24.657  23.722  35.418  1.00 37.56           C  
ATOM   1959  CD1 LEU C  25      23.344  23.103  34.959  1.00 44.30           C  
ATOM   1960  CD2 LEU C  25      24.611  25.251  35.362  1.00 39.32           C  
ATOM   1961  N   GLY C  26      27.297  22.414  39.182  1.00 24.38           N  
ATOM   1962  CA  GLY C  26      27.537  22.027  40.558  1.00 34.08           C  
ATOM   1963  C   GLY C  26      27.036  20.641  40.910  1.00 30.69           C  
ATOM   1964  O   GLY C  26      27.230  20.175  42.027  1.00 31.40           O  
ATOM   1965  N   SER C  27      26.374  19.978  39.975  1.00 24.78           N  
ATOM   1966  CA  SER C  27      25.998  18.595  40.202  1.00 22.87           C  
ATOM   1967  C   SER C  27      27.293  17.813  40.346  1.00 25.28           C  
ATOM   1968  O   SER C  27      28.315  18.187  39.788  1.00 22.26           O  
ATOM   1969  CB  SER C  27      25.149  18.057  39.054  1.00 24.93           C  
ATOM   1970  OG  SER C  27      23.882  18.723  39.022  1.00 30.97           O  
ATOM   1971  N  ATHR C  28      27.255  16.726  41.101  0.59 18.25           N  
ATOM   1972  CA ATHR C  28      28.445  15.920  41.295  0.59 19.39           C  
ATOM   1973  C  ATHR C  28      28.073  14.455  41.247  0.59 20.78           C  
ATOM   1974  O  ATHR C  28      26.967  14.079  41.618  0.59 23.17           O  
ATOM   1975  CB ATHR C  28      29.124  16.235  42.629  0.59 21.19           C  
ATOM   1976  OG1ATHR C  28      28.307  15.766  43.699  0.59 23.83           O  
ATOM   1977  CG2ATHR C  28      29.322  17.733  42.783  0.59 25.77           C  
ATOM   1978  N  BTHR C  28      27.228  16.728  41.108  0.41 18.38           N  
ATOM   1979  CA BTHR C  28      28.384  15.894  41.386  0.41 19.35           C  
ATOM   1980  C  BTHR C  28      28.015  14.445  41.152  0.41 20.95           C  
ATOM   1981  O  BTHR C  28      26.860  14.066  41.320  0.41 22.30           O  
ATOM   1982  CB BTHR C  28      28.818  16.031  42.852  0.41 20.30           C  
ATOM   1983  OG1BTHR C  28      28.964  17.419  43.173  0.41 24.18           O  
ATOM   1984  CG2BTHR C  28      30.123  15.293  43.100  0.41 14.08           C  
ATOM   1985  N   PHE C  29      28.977  13.629  40.746  1.00 18.94           N  
ATOM   1986  CA  PHE C  29      28.764  12.197  40.814  1.00 21.66           C  
ATOM   1987  C   PHE C  29      30.012  11.445  41.188  1.00 21.29           C  
ATOM   1988  O   PHE C  29      31.146  11.898  40.951  1.00 23.92           O  
ATOM   1989  CB  PHE C  29      28.062  11.623  39.571  1.00 20.23           C  
ATOM   1990  CG  PHE C  29      28.928  11.489  38.348  1.00 26.14           C  
ATOM   1991  CD1 PHE C  29      29.700  10.366  38.139  1.00 26.92           C  
ATOM   1992  CD2 PHE C  29      28.920  12.457  37.388  1.00 21.53           C  
ATOM   1993  CE1 PHE C  29      30.478  10.228  36.990  1.00 31.05           C  
ATOM   1994  CE2 PHE C  29      29.692  12.310  36.216  1.00 18.36           C  
ATOM   1995  CZ  PHE C  29      30.466  11.212  36.030  1.00 18.92           C  
ATOM   1996  N  AILE C  30      29.800  10.316  41.846  0.38 22.20           N  
ATOM   1997  CA AILE C  30      30.869   9.382  42.155  0.38 21.36           C  
ATOM   1998  C  AILE C  30      30.632   8.161  41.299  0.38 21.73           C  
ATOM   1999  O  AILE C  30      29.498   7.706  41.156  0.38 22.83           O  
ATOM   2000  CB AILE C  30      30.908   8.979  43.657  0.38 27.69           C  
ATOM   2001  CG1AILE C  30      29.610   8.273  44.080  0.38 26.79           C  
ATOM   2002  CG2AILE C  30      31.168  10.203  44.511  0.38 25.38           C  
ATOM   2003  CD1AILE C  30      29.569   7.842  45.538  0.38 34.58           C  
ATOM   2004  N  BILE C  30      29.796  10.298  41.798  0.62 22.05           N  
ATOM   2005  CA BILE C  30      30.872   9.400  42.154  0.62 21.22           C  
ATOM   2006  C  BILE C  30      30.646   8.139  41.346  0.62 21.60           C  
ATOM   2007  O  BILE C  30      29.527   7.644  41.269  0.62 22.64           O  
ATOM   2008  CB BILE C  30      30.904   9.092  43.680  0.62 27.82           C  
ATOM   2009  CG1BILE C  30      32.156   8.294  44.029  0.62 26.20           C  
ATOM   2010  CG2BILE C  30      29.652   8.335  44.123  0.62 26.85           C  
ATOM   2011  CD1BILE C  30      32.367   8.070  45.542  0.62 31.17           C  
ATOM   2012  N   VAL C  31      31.697   7.648  40.700  1.00 21.66           N  
ATOM   2013  CA  VAL C  31      31.589   6.499  39.839  1.00 19.90           C  
ATOM   2014  C   VAL C  31      32.750   5.540  40.043  1.00 21.86           C  
ATOM   2015  O   VAL C  31      33.881   5.945  40.337  1.00 22.42           O  
ATOM   2016  CB  VAL C  31      31.526   6.920  38.331  1.00 19.69           C  
ATOM   2017  CG1 VAL C  31      32.885   7.509  37.854  1.00 22.44           C  
ATOM   2018  CG2 VAL C  31      31.059   5.761  37.435  1.00 21.26           C  
ATOM   2019  N   THR C  32      32.420   4.264  39.891  1.00 19.31           N  
ATOM   2020  CA  THR C  32      33.399   3.205  39.783  1.00 19.75           C  
ATOM   2021  C   THR C  32      33.321   2.580  38.405  1.00 25.01           C  
ATOM   2022  O   THR C  32      32.253   2.160  37.958  1.00 22.22           O  
ATOM   2023  CB  THR C  32      33.161   2.141  40.870  1.00 21.10           C  
ATOM   2024  OG1 THR C  32      33.293   2.759  42.146  1.00 29.14           O  
ATOM   2025  CG2 THR C  32      34.151   0.982  40.746  1.00 29.88           C  
ATOM   2026  N   ALA C  33      34.465   2.535  37.721  1.00 18.46           N  
ATOM   2027  CA  ALA C  33      34.578   1.895  36.426  1.00 21.22           C  
ATOM   2028  C   ALA C  33      35.077   0.450  36.583  1.00 26.60           C  
ATOM   2029  O   ALA C  33      36.202   0.215  37.028  1.00 28.86           O  
ATOM   2030  CB  ALA C  33      35.503   2.704  35.508  1.00 19.59           C  
ATOM   2031  N   GLY C  34      34.232  -0.501  36.218  1.00 21.52           N  
ATOM   2032  CA  GLY C  34      34.545  -1.930  36.311  1.00 22.74           C  
ATOM   2033  C   GLY C  34      35.497  -2.366  35.214  1.00 30.13           C  
ATOM   2034  O   GLY C  34      35.558  -1.759  34.154  1.00 23.75           O  
ATOM   2035  N   ALA C  35      36.248  -3.439  35.446  1.00 28.40           N  
ATOM   2036  CA  ALA C  35      37.255  -3.853  34.477  1.00 34.96           C  
ATOM   2037  C   ALA C  35      36.621  -4.364  33.181  1.00 27.35           C  
ATOM   2038  O   ALA C  35      37.273  -4.430  32.134  1.00 39.50           O  
ATOM   2039  CB  ALA C  35      38.156  -4.936  35.088  1.00 40.58           C  
ATOM   2040  N   ASP C  36      35.339  -4.702  33.283  1.00 35.22           N  
ATOM   2041  CA  ASP C  36      34.520  -5.270  32.218  1.00 38.14           C  
ATOM   2042  C   ASP C  36      33.732  -4.245  31.366  1.00 38.14           C  
ATOM   2043  O   ASP C  36      33.134  -4.608  30.342  1.00 33.91           O  
ATOM   2044  CB  ASP C  36      33.473  -6.148  32.897  1.00 55.01           C  
ATOM   2045  CG  ASP C  36      32.430  -5.319  33.659  1.00 46.53           C  
ATOM   2046  OD1 ASP C  36      32.801  -4.635  34.654  1.00 19.69           O  
ATOM   2047  OD2 ASP C  36      31.241  -5.335  33.229  1.00 55.94           O+1
ATOM   2048  N   GLY C  37      33.695  -2.992  31.808  1.00 30.47           N  
ATOM   2049  CA  GLY C  37      32.950  -1.956  31.094  1.00 24.02           C  
ATOM   2050  C   GLY C  37      31.800  -1.361  31.894  1.00 21.93           C  
ATOM   2051  O   GLY C  37      31.102  -0.480  31.400  1.00 19.58           O  
ATOM   2052  N   ALA C  38      31.606  -1.797  33.136  1.00 21.03           N  
ATOM   2053  CA  ALA C  38      30.500  -1.284  33.948  1.00 19.49           C  
ATOM   2054  C   ALA C  38      30.793   0.065  34.568  1.00 16.72           C  
ATOM   2055  O   ALA C  38      31.919   0.326  35.004  1.00 21.81           O  
ATOM   2056  CB  ALA C  38      30.129  -2.279  35.073  1.00 23.73           C  
ATOM   2057  N   LEU C  39      29.779   0.931  34.579  1.00 19.63           N  
ATOM   2058  CA  LEU C  39      29.808   2.129  35.382  1.00 13.68           C  
ATOM   2059  C   LEU C  39      28.722   2.053  36.447  1.00 19.92           C  
ATOM   2060  O   LEU C  39      27.572   1.780  36.124  1.00 19.01           O  
ATOM   2061  CB  LEU C  39      29.583   3.388  34.523  1.00 15.78           C  
ATOM   2062  CG  LEU C  39      30.541   3.719  33.400  1.00 16.01           C  
ATOM   2063  CD1 LEU C  39      30.071   4.982  32.688  1.00 14.28           C  
ATOM   2064  CD2 LEU C  39      31.941   3.990  33.992  1.00 17.84           C  
ATOM   2065  N  ATHR C  40      29.109   2.235  37.709  0.50 19.33           N  
ATOM   2066  CA ATHR C  40      28.175   2.234  38.823  0.50 18.96           C  
ATOM   2067  C  ATHR C  40      28.474   3.426  39.672  0.50 18.41           C  
ATOM   2068  O  ATHR C  40      29.612   3.892  39.725  0.50 24.70           O  
ATOM   2069  CB ATHR C  40      28.336   0.980  39.716  0.50 20.73           C  
ATOM   2070  OG1ATHR C  40      28.314  -0.185  38.897  0.50 21.29           O  
ATOM   2071  CG2ATHR C  40      27.226   0.891  40.747  0.50 23.35           C  
ATOM   2072  N  BTHR C  40      29.097   2.279  37.707  0.50 19.35           N  
ATOM   2073  CA BTHR C  40      28.168   2.190  38.824  0.50 19.04           C  
ATOM   2074  C  BTHR C  40      28.484   3.262  39.845  0.50 18.42           C  
ATOM   2075  O  BTHR C  40      29.646   3.475  40.198  0.50 19.73           O  
ATOM   2076  CB BTHR C  40      28.261   0.808  39.525  0.50 20.08           C  
ATOM   2077  OG1BTHR C  40      29.603   0.599  39.981  0.50 24.31           O  
ATOM   2078  CG2BTHR C  40      27.881  -0.304  38.570  0.50 24.45           C  
ATOM   2079  N   GLY C  41      27.466   3.936  40.346  1.00 18.22           N  
ATOM   2080  CA  GLY C  41      27.685   5.008  41.281  1.00 17.89           C  
ATOM   2081  C   GLY C  41      26.448   5.770  41.705  1.00 13.76           C  
ATOM   2082  O   GLY C  41      25.314   5.241  41.674  1.00 18.60           O  
ATOM   2083  N   THR C  42      26.694   7.004  42.104  1.00 15.83           N  
ATOM   2084  CA  THR C  42      25.681   7.867  42.699  1.00 16.90           C  
ATOM   2085  C   THR C  42      25.804   9.279  42.139  1.00 15.87           C  
ATOM   2086  O   THR C  42      26.899   9.844  42.046  1.00 20.92           O  
ATOM   2087  CB  THR C  42      25.821   7.863  44.249  1.00 20.18           C  
ATOM   2088  OG1 THR C  42      25.700   6.518  44.706  1.00 23.24           O  
ATOM   2089  CG2 THR C  42      24.760   8.692  44.919  1.00 21.18           C  
ATOM   2090  N   TYR C  43      24.673   9.837  41.716  1.00 18.16           N  
ATOM   2091  CA  TYR C  43      24.628  11.172  41.154  1.00 15.53           C  
ATOM   2092  C   TYR C  43      23.916  12.078  42.111  1.00 22.17           C  
ATOM   2093  O   TYR C  43      22.827  11.753  42.586  1.00 21.33           O  
ATOM   2094  CB  TYR C  43      23.907  11.153  39.768  1.00 15.24           C  
ATOM   2095  CG  TYR C  43      24.128  12.391  38.894  1.00 17.69           C  
ATOM   2096  CD1 TYR C  43      23.383  13.549  39.076  1.00 18.22           C  
ATOM   2097  CD2 TYR C  43      25.094  12.384  37.895  1.00 19.27           C  
ATOM   2098  CE1 TYR C  43      23.615  14.681  38.286  1.00 18.62           C  
ATOM   2099  CE2 TYR C  43      25.327  13.497  37.102  1.00 16.80           C  
ATOM   2100  CZ  TYR C  43      24.593  14.621  37.288  1.00 17.60           C  
ATOM   2101  OH  TYR C  43      24.857  15.704  36.479  1.00 20.15           O  
ATOM   2102  N   GLU C  44      24.519  13.219  42.401  1.00 19.27           N  
ATOM   2103  CA  GLU C  44      23.909  14.150  43.336  1.00 19.92           C  
ATOM   2104  C   GLU C  44      23.655  15.468  42.636  1.00 32.02           C  
ATOM   2105  O   GLU C  44      24.588  16.198  42.283  1.00 26.62           O  
ATOM   2106  CB  GLU C  44      24.751  14.289  44.614  1.00 23.34           C  
ATOM   2107  CG  GLU C  44      24.152  15.302  45.595  1.00 33.58           C  
ATOM   2108  CD  GLU C  44      24.988  15.500  46.854  1.00 53.64           C  
ATOM   2109  OE1 GLU C  44      25.636  14.528  47.304  1.00 39.41           O  
ATOM   2110  OE2 GLU C  44      24.992  16.631  47.393  1.00 57.43           O+1
ATOM   2111  N   SER C  45      22.375  15.760  42.397  1.00 26.96           N  
ATOM   2112  CA  SER C  45      22.007  17.046  41.817  1.00 25.80           C  
ATOM   2113  C   SER C  45      22.515  18.180  42.717  1.00 35.15           C  
ATOM   2114  O   SER C  45      22.801  17.975  43.911  1.00 36.12           O  
ATOM   2115  CB  SER C  45      20.495  17.134  41.608  1.00 30.90           C  
ATOM   2116  OG  SER C  45      19.797  16.865  42.796  1.00 44.78           O  
ATOM   2117  N   ALA C  46      22.673  19.368  42.146  1.00 33.54           N  
ATOM   2118  CA  ALA C  46      23.323  20.467  42.880  1.00 43.99           C  
ATOM   2119  C   ALA C  46      22.672  20.736  44.250  1.00 53.20           C  
ATOM   2120  O   ALA C  46      23.328  20.667  45.292  1.00 47.71           O  
ATOM   2121  CB  ALA C  46      23.338  21.740  42.029  1.00 53.59           C  
ATOM   2122  N   VAL C  47      21.369  20.998  44.243  1.00 54.74           N  
ATOM   2123  CA  VAL C  47      20.644  21.361  45.458  1.00 53.36           C  
ATOM   2124  C   VAL C  47      20.144  20.137  46.237  1.00 55.26           C  
ATOM   2125  O   VAL C  47      19.353  19.368  45.691  1.00 65.87           O  
ATOM   2126  CB  VAL C  47      19.404  22.219  45.088  1.00 53.29           C  
ATOM   2127  CG1 VAL C  47      18.718  22.744  46.333  1.00 57.90           C  
ATOM   2128  CG2 VAL C  47      19.792  23.377  44.152  1.00 53.43           C  
ATOM   2129  N   GLY C  48      20.595  19.938  47.484  1.00 58.92           N  
ATOM   2130  CA  GLY C  48      19.844  19.104  48.426  1.00 51.10           C  
ATOM   2131  C   GLY C  48      20.463  18.106  49.410  1.00 52.75           C  
ATOM   2132  O   GLY C  48      19.794  17.757  50.378  1.00 63.37           O  
ATOM   2133  N   ASN C  49      21.689  17.638  49.190  1.00 47.90           N  
ATOM   2134  CA  ASN C  49      22.301  16.577  50.025  1.00 50.44           C  
ATOM   2135  C   ASN C  49      21.626  15.198  49.873  1.00 31.85           C  
ATOM   2136  O   ASN C  49      21.351  14.807  48.751  1.00 30.05           O  
ATOM   2137  CB  ASN C  49      22.428  17.003  51.487  1.00 48.69           C  
ATOM   2138  CG  ASN C  49      23.523  18.033  51.689  1.00 67.50           C  
ATOM   2139  OD1 ASN C  49      23.395  19.188  51.277  1.00 52.94           O  
ATOM   2140  ND2 ASN C  49      24.612  17.614  52.327  1.00 79.70           N  
ATOM   2141  N   ALA C  50      21.370  14.457  50.960  1.00 32.69           N  
ATOM   2142  CA  ALA C  50      20.887  13.074  50.814  1.00 34.24           C  
ATOM   2143  C   ALA C  50      19.613  13.001  49.977  1.00 33.15           C  
ATOM   2144  O   ALA C  50      19.413  12.051  49.201  1.00 32.74           O  
ATOM   2145  CB  ALA C  50      20.660  12.418  52.172  1.00 40.24           C  
ATOM   2146  N   GLU C  51      18.773  14.022  50.099  1.00 27.20           N  
ATOM   2147  CA  GLU C  51      17.538  14.077  49.329  1.00 27.91           C  
ATOM   2148  C   GLU C  51      17.825  14.184  47.841  1.00 28.45           C  
ATOM   2149  O   GLU C  51      16.945  13.992  47.028  1.00 25.40           O  
ATOM   2150  CB  GLU C  51      16.683  15.270  49.748  1.00 32.57           C  
ATOM   2151  CG  GLU C  51      16.213  15.206  51.193  1.00 49.59           C  
ATOM   2152  CD  GLU C  51      17.212  15.788  52.178  1.00 66.50           C  
ATOM   2153  OE1 GLU C  51      18.378  16.017  51.785  1.00 58.42           O  
ATOM   2154  OE2 GLU C  51      16.823  16.009  53.349  1.00 71.57           O  
ATOM   2155  N   SER C  52      19.074  14.470  47.491  1.00 23.91           N  
ATOM   2156  CA  SER C  52      19.401  14.729  46.096  1.00 24.23           C  
ATOM   2157  C   SER C  52      20.334  13.696  45.473  1.00 19.25           C  
ATOM   2158  O   SER C  52      20.855  13.927  44.377  1.00 20.78           O  
ATOM   2159  CB  SER C  52      19.997  16.126  45.976  1.00 37.58           C  
ATOM   2160  OG  SER C  52      18.962  17.066  46.139  1.00 48.95           O  
ATOM   2161  N   ARG C  53      20.511  12.568  46.138  1.00 19.88           N  
ATOM   2162  CA  ARG C  53      21.321  11.470  45.614  1.00 21.08           C  
ATOM   2163  C   ARG C  53      20.470  10.428  44.925  1.00 21.24           C  
ATOM   2164  O   ARG C  53      19.469   9.963  45.489  1.00 17.84           O  
ATOM   2165  CB  ARG C  53      22.126  10.839  46.743  1.00 22.25           C  
ATOM   2166  CG  ARG C  53      23.147  11.793  47.327  1.00 29.37           C  
ATOM   2167  CD  ARG C  53      23.852  11.232  48.568  1.00 31.51           C  
ATOM   2168  NE  ARG C  53      24.635  12.301  49.178  1.00 38.57           N  
ATOM   2169  CZ  ARG C  53      24.883  12.430  50.480  1.00 39.11           C  
ATOM   2170  NH1 ARG C  53      24.439  11.537  51.355  1.00 34.34           N+1
ATOM   2171  NH2 ARG C  53      25.606  13.460  50.903  1.00 52.58           N  
ATOM   2172  N   TYR C  54      20.906  10.047  43.716  1.00 17.86           N  
ATOM   2173  CA  TYR C  54      20.247   9.063  42.887  1.00 17.79           C  
ATOM   2174  C   TYR C  54      21.223   7.981  42.360  1.00 15.93           C  
ATOM   2175  O   TYR C  54      22.420   8.244  42.122  1.00 18.48           O  
ATOM   2176  CB  TYR C  54      19.568   9.793  41.702  1.00 14.79           C  
ATOM   2177  CG  TYR C  54      18.570  10.849  42.116  1.00 14.95           C  
ATOM   2178  CD1 TYR C  54      18.964  12.133  42.417  1.00 15.01           C  
ATOM   2179  CD2 TYR C  54      17.198  10.560  42.190  1.00 15.67           C  
ATOM   2180  CE1 TYR C  54      18.061  13.115  42.796  1.00 15.84           C  
ATOM   2181  CE2 TYR C  54      16.279  11.542  42.595  1.00 15.63           C  
ATOM   2182  CZ  TYR C  54      16.716  12.815  42.891  1.00 18.66           C  
ATOM   2183  OH  TYR C  54      15.831  13.790  43.282  1.00 20.88           O  
ATOM   2184  N   VAL C  55      20.700   6.777  42.148  1.00 13.45           N  
ATOM   2185  CA  VAL C  55      21.464   5.703  41.549  1.00 13.60           C  
ATOM   2186  C   VAL C  55      21.844   6.035  40.107  1.00 15.57           C  
ATOM   2187  O   VAL C  55      21.022   6.511  39.342  1.00 16.27           O  
ATOM   2188  CB  VAL C  55      20.728   4.368  41.556  1.00 16.96           C  
ATOM   2189  CG1 VAL C  55      21.514   3.305  40.829  1.00 18.38           C  
ATOM   2190  CG2 VAL C  55      20.460   3.924  42.992  1.00 22.11           C  
ATOM   2191  N  ALEU C  56      23.103   5.763  39.778  0.49 16.30           N  
ATOM   2192  CA ALEU C  56      23.636   5.868  38.426  0.49 18.16           C  
ATOM   2193  C  ALEU C  56      24.066   4.478  37.954  0.49 17.67           C  
ATOM   2194  O  ALEU C  56      24.571   3.668  38.744  0.49 17.59           O  
ATOM   2195  CB ALEU C  56      24.840   6.825  38.426  0.49 19.55           C  
ATOM   2196  CG ALEU C  56      25.640   7.041  37.136  0.49 20.49           C  
ATOM   2197  CD1ALEU C  56      26.290   8.414  37.192  0.49 17.53           C  
ATOM   2198  CD2ALEU C  56      26.708   5.964  36.920  0.49 16.79           C  
ATOM   2199  N  BLEU C  56      23.100   5.789  39.747  0.51 16.28           N  
ATOM   2200  CA BLEU C  56      23.521   5.875  38.348  0.51 18.13           C  
ATOM   2201  C  BLEU C  56      24.177   4.581  37.896  0.51 17.60           C  
ATOM   2202  O  BLEU C  56      24.962   3.958  38.623  0.51 16.90           O  
ATOM   2203  CB BLEU C  56      24.460   7.064  38.115  0.51 20.99           C  
ATOM   2204  CG BLEU C  56      25.968   6.902  38.343  0.51 15.01           C  
ATOM   2205  CD1BLEU C  56      26.692   6.266  37.163  0.51 16.79           C  
ATOM   2206  CD2BLEU C  56      26.588   8.255  38.645  0.51 17.55           C  
ATOM   2207  N   THR C  57      23.854   4.192  36.677  1.00 14.79           N  
ATOM   2208  CA  THR C  57      24.426   3.033  36.055  1.00 13.93           C  
ATOM   2209  C   THR C  57      24.691   3.265  34.574  1.00 18.29           C  
ATOM   2210  O   THR C  57      23.958   3.992  33.890  1.00 17.34           O  
ATOM   2211  CB  THR C  57      23.569   1.749  36.232  1.00 22.63           C  
ATOM   2212  OG1 THR C  57      24.331   0.631  35.792  1.00 21.36           O  
ATOM   2213  CG2 THR C  57      22.295   1.791  35.413  1.00 23.26           C  
ATOM   2214  N   GLY C  58      25.786   2.706  34.089  1.00 14.55           N  
ATOM   2215  CA  GLY C  58      26.148   2.905  32.692  1.00 15.12           C  
ATOM   2216  C   GLY C  58      27.230   1.955  32.188  1.00 19.87           C  
ATOM   2217  O   GLY C  58      27.532   0.943  32.828  1.00 17.48           O  
ATOM   2218  N   ARG C  59      27.778   2.271  31.019  1.00 15.47           N  
ATOM   2219  CA  ARG C  59      28.784   1.438  30.338  1.00 18.44           C  
ATOM   2220  C   ARG C  59      29.859   2.328  29.715  1.00 18.75           C  
ATOM   2221  O   ARG C  59      29.571   3.456  29.303  1.00 16.27           O  
ATOM   2222  CB  ARG C  59      28.185   0.583  29.209  1.00 17.52           C  
ATOM   2223  CG  ARG C  59      27.032  -0.309  29.575  1.00 16.71           C  
ATOM   2224  CD  ARG C  59      27.460  -1.507  30.453  1.00 17.76           C  
ATOM   2225  NE  ARG C  59      28.388  -2.359  29.715  1.00 19.92           N  
ATOM   2226  CZ  ARG C  59      29.169  -3.285  30.268  1.00 21.88           C  
ATOM   2227  NH1 ARG C  59      29.104  -3.511  31.565  1.00 24.16           N+1
ATOM   2228  NH2 ARG C  59      30.006  -3.972  29.514  1.00 24.63           N  
ATOM   2229  N   TYR C  60      31.090   1.819  29.635  1.00 16.41           N  
ATOM   2230  CA  TYR C  60      32.169   2.530  28.930  1.00 16.83           C  
ATOM   2231  C   TYR C  60      33.031   1.549  28.135  1.00 22.16           C  
ATOM   2232  O   TYR C  60      33.029   0.354  28.408  1.00 19.44           O  
ATOM   2233  CB  TYR C  60      33.045   3.313  29.888  1.00 16.03           C  
ATOM   2234  CG  TYR C  60      34.010   2.450  30.692  1.00 16.93           C  
ATOM   2235  CD1 TYR C  60      33.557   1.648  31.739  1.00 20.31           C  
ATOM   2236  CD2 TYR C  60      35.362   2.468  30.416  1.00 19.93           C  
ATOM   2237  CE1 TYR C  60      34.465   0.868  32.496  1.00 20.95           C  
ATOM   2238  CE2 TYR C  60      36.263   1.697  31.160  1.00 20.01           C  
ATOM   2239  CZ  TYR C  60      35.795   0.908  32.189  1.00 23.01           C  
ATOM   2240  OH  TYR C  60      36.696   0.142  32.922  1.00 23.76           O  
ATOM   2241  N   ASP C  61      33.750   2.061  27.142  1.00 16.04           N  
ATOM   2242  CA  ASP C  61      34.680   1.263  26.361  1.00 17.12           C  
ATOM   2243  C   ASP C  61      35.922   0.946  27.203  1.00 18.47           C  
ATOM   2244  O   ASP C  61      36.732   1.827  27.493  1.00 19.34           O  
ATOM   2245  CB  ASP C  61      35.047   2.045  25.098  1.00 18.40           C  
ATOM   2246  CG  ASP C  61      36.028   1.310  24.193  1.00 22.39           C  
ATOM   2247  OD1 ASP C  61      36.412   0.149  24.503  1.00 20.17           O  
ATOM   2248  OD2 ASP C  61      36.377   1.912  23.159  1.00 20.93           O+1
ATOM   2249  N   SER C  62      36.021  -0.312  27.637  1.00 22.33           N  
ATOM   2250  CA  SER C  62      37.103  -0.734  28.534  1.00 24.43           C  
ATOM   2251  C   SER C  62      38.382  -1.126  27.766  1.00 28.21           C  
ATOM   2252  O   SER C  62      39.389  -1.510  28.371  1.00 26.48           O  
ATOM   2253  CB  SER C  62      36.625  -1.889  29.431  1.00 22.51           C  
ATOM   2254  OG  SER C  62      36.117  -2.967  28.666  1.00 27.41           O  
ATOM   2255  N   ALA C  63      38.350  -1.014  26.444  1.00 21.68           N  
ATOM   2256  CA  ALA C  63      39.551  -1.207  25.620  1.00 30.17           C  
ATOM   2257  C   ALA C  63      39.645  -0.132  24.528  1.00 22.82           C  
ATOM   2258  O   ALA C  63      39.558  -0.421  23.349  1.00 24.18           O  
ATOM   2259  CB  ALA C  63      39.551  -2.602  24.997  1.00 23.51           C  
ATOM   2260  N   PRO C  64      39.807   1.123  24.934  1.00 21.38           N  
ATOM   2261  CA  PRO C  64      39.732   2.234  23.987  1.00 25.84           C  
ATOM   2262  C   PRO C  64      40.923   2.262  23.059  1.00 30.43           C  
ATOM   2263  O   PRO C  64      41.939   1.627  23.361  1.00 25.04           O  
ATOM   2264  CB  PRO C  64      39.767   3.466  24.894  1.00 25.94           C  
ATOM   2265  CG  PRO C  64      40.445   3.016  26.104  1.00 23.32           C  
ATOM   2266  CD  PRO C  64      40.059   1.590  26.306  1.00 22.41           C  
ATOM   2267  N   ALA C  65      40.789   2.986  21.954  1.00 23.55           N  
ATOM   2268  CA  ALA C  65      41.896   3.187  21.038  1.00 28.52           C  
ATOM   2269  C   ALA C  65      42.959   4.022  21.744  1.00 26.36           C  
ATOM   2270  O   ALA C  65      42.652   4.814  22.635  1.00 32.89           O  
ATOM   2271  CB  ALA C  65      41.399   3.870  19.764  1.00 26.83           C  
ATOM   2272  N   THR C  66      44.216   3.822  21.373  1.00 26.38           N  
ATOM   2273  CA  THR C  66      45.313   4.566  21.981  1.00 28.93           C  
ATOM   2274  C   THR C  66      45.957   5.497  20.954  1.00 29.00           C  
ATOM   2275  O   THR C  66      47.162   5.742  20.970  1.00 32.21           O  
ATOM   2276  CB  THR C  66      46.315   3.585  22.618  1.00 33.95           C  
ATOM   2277  OG1 THR C  66      46.574   2.520  21.713  1.00 38.19           O  
ATOM   2278  CG2 THR C  66      45.730   3.000  23.893  1.00 44.65           C  
ATOM   2279  N   ASP C  67      45.124   6.025  20.059  1.00 27.06           N  
ATOM   2280  CA  ASP C  67      45.575   6.854  18.956  1.00 23.45           C  
ATOM   2281  C   ASP C  67      45.324   8.358  19.149  1.00 27.69           C  
ATOM   2282  O   ASP C  67      45.441   9.127  18.198  1.00 28.20           O  
ATOM   2283  CB  ASP C  67      44.872   6.393  17.670  1.00 26.33           C  
ATOM   2284  CG  ASP C  67      43.348   6.558  17.737  1.00 30.11           C  
ATOM   2285  OD1 ASP C  67      42.828   6.976  18.793  1.00 24.15           O  
ATOM   2286  OD2 ASP C  67      42.663   6.270  16.733  1.00 36.08           O+1
ATOM   2287  N   GLY C  68      44.963   8.772  20.365  1.00 20.23           N  
ATOM   2288  CA  GLY C  68      44.624  10.160  20.624  1.00 19.34           C  
ATOM   2289  C   GLY C  68      43.119  10.418  20.777  1.00 22.14           C  
ATOM   2290  O   GLY C  68      42.708  11.525  21.147  1.00 18.57           O  
ATOM   2291  N  ASER C  69      42.298   9.415  20.489  0.34 19.12           N  
ATOM   2292  CA ASER C  69      40.850   9.582  20.604  0.34 19.53           C  
ATOM   2293  C  ASER C  69      40.355   9.265  22.015  0.34 19.62           C  
ATOM   2294  O  ASER C  69      40.941   8.443  22.730  0.34 14.68           O  
ATOM   2295  CB ASER C  69      40.105   8.730  19.569  0.34 22.78           C  
ATOM   2296  OG ASER C  69      40.175   7.348  19.862  0.34 20.11           O  
ATOM   2297  N  BSER C  69      42.319   9.397  20.493  0.66 18.98           N  
ATOM   2298  CA BSER C  69      40.864   9.460  20.650  0.66 19.53           C  
ATOM   2299  C  BSER C  69      40.451   9.398  22.111  0.66 19.32           C  
ATOM   2300  O  BSER C  69      41.157   8.837  22.948  0.66 15.71           O  
ATOM   2301  CB BSER C  69      40.191   8.280  19.936  0.66 20.94           C  
ATOM   2302  OG BSER C  69      40.429   8.304  18.543  0.66 24.52           O  
ATOM   2303  N   GLY C  70      39.270   9.935  22.399  1.00 15.82           N  
ATOM   2304  CA  GLY C  70      38.656   9.762  23.697  1.00 14.01           C  
ATOM   2305  C   GLY C  70      38.010   8.402  23.866  1.00 14.18           C  
ATOM   2306  O   GLY C  70      37.999   7.572  22.948  1.00 16.94           O  
ATOM   2307  N   THR C  71      37.475   8.167  25.056  1.00 14.37           N  
ATOM   2308  CA  THR C  71      36.895   6.886  25.447  1.00 13.81           C  
ATOM   2309  C   THR C  71      35.374   7.051  25.531  1.00 12.90           C  
ATOM   2310  O   THR C  71      34.894   7.818  26.366  1.00 15.34           O  
ATOM   2311  CB  THR C  71      37.401   6.503  26.824  1.00 17.59           C  
ATOM   2312  OG1 THR C  71      38.819   6.240  26.731  1.00 19.69           O  
ATOM   2313  CG2 THR C  71      36.693   5.268  27.358  1.00 17.76           C  
ATOM   2314  N   ALA C  72      34.645   6.318  24.701  1.00 15.94           N  
ATOM   2315  CA  ALA C  72      33.184   6.455  24.657  1.00 14.19           C  
ATOM   2316  C   ALA C  72      32.531   5.877  25.913  1.00 16.43           C  
ATOM   2317  O   ALA C  72      32.963   4.846  26.449  1.00 14.84           O  
ATOM   2318  CB  ALA C  72      32.642   5.794  23.436  1.00 14.19           C  
ATOM   2319  N  ALEU C  73      31.440   6.510  26.326  0.54 13.76           N  
ATOM   2320  CA ALEU C  73      30.690   6.044  27.459  0.54 14.50           C  
ATOM   2321  C  ALEU C  73      29.283   6.588  27.431  0.54 14.62           C  
ATOM   2322  O  ALEU C  73      28.933   7.396  26.559  0.54 12.64           O  
ATOM   2323  CB ALEU C  73      31.381   6.451  28.758  0.54 16.05           C  
ATOM   2324  CG ALEU C  73      31.864   7.896  28.915  0.54 16.03           C  
ATOM   2325  CD1ALEU C  73      30.723   8.919  28.972  0.54 15.41           C  
ATOM   2326  CD2ALEU C  73      32.703   7.976  30.172  0.54 17.71           C  
ATOM   2327  N  BLEU C  73      31.509   6.575  26.418  0.46 13.83           N  
ATOM   2328  CA BLEU C  73      30.778   6.133  27.601  0.46 14.34           C  
ATOM   2329  C  BLEU C  73      29.400   6.782  27.678  0.46 15.26           C  
ATOM   2330  O  BLEU C  73      29.169   7.841  27.093  0.46 12.77           O  
ATOM   2331  CB BLEU C  73      31.562   6.422  28.893  0.46 16.83           C  
ATOM   2332  CG BLEU C  73      31.465   7.804  29.559  0.46 14.14           C  
ATOM   2333  CD1BLEU C  73      32.176   7.862  30.903  0.46 18.31           C  
ATOM   2334  CD2BLEU C  73      32.043   8.859  28.631  0.46 15.97           C  
ATOM   2335  N   GLY C  74      28.487   6.127  28.398  1.00 16.49           N  
ATOM   2336  CA  GLY C  74      27.172   6.684  28.676  1.00 12.31           C  
ATOM   2337  C   GLY C  74      26.654   6.172  30.006  1.00 13.20           C  
ATOM   2338  O   GLY C  74      27.139   5.145  30.537  1.00 14.34           O  
ATOM   2339  N   TRP C  75      25.743   6.919  30.616  1.00 12.05           N  
ATOM   2340  CA  TRP C  75      25.052   6.449  31.830  1.00 12.19           C  
ATOM   2341  C   TRP C  75      23.656   7.024  31.937  1.00 14.56           C  
ATOM   2342  O   TRP C  75      23.304   7.960  31.220  1.00 14.06           O  
ATOM   2343  CB  TRP C  75      25.891   6.745  33.098  1.00 12.10           C  
ATOM   2344  CG  TRP C  75      26.017   8.211  33.467  1.00 11.25           C  
ATOM   2345  CD1 TRP C  75      25.191   8.923  34.264  1.00 14.16           C  
ATOM   2346  CD2 TRP C  75      27.043   9.120  33.035  1.00 11.28           C  
ATOM   2347  NE1 TRP C  75      25.630  10.221  34.373  1.00 14.99           N  
ATOM   2348  CE2 TRP C  75      26.767  10.367  33.623  1.00 13.52           C  
ATOM   2349  CE3 TRP C  75      28.163   8.989  32.213  1.00 14.68           C  
ATOM   2350  CZ2 TRP C  75      27.571  11.496  33.403  1.00 13.33           C  
ATOM   2351  CZ3 TRP C  75      28.960  10.100  32.002  1.00 15.54           C  
ATOM   2352  CH2 TRP C  75      28.646  11.339  32.595  1.00 11.56           C  
ATOM   2353  N   THR C  76      22.859   6.442  32.836  1.00 11.79           N  
ATOM   2354  CA  THR C  76      21.474   6.845  33.066  1.00 10.69           C  
ATOM   2355  C   THR C  76      21.254   7.104  34.555  1.00 13.61           C  
ATOM   2356  O   THR C  76      21.831   6.388  35.415  1.00 14.65           O  
ATOM   2357  CB  THR C  76      20.491   5.738  32.623  1.00 13.32           C  
ATOM   2358  OG1 THR C  76      20.744   5.353  31.273  1.00 15.73           O  
ATOM   2359  CG2 THR C  76      19.003   6.203  32.767  1.00 13.13           C  
ATOM   2360  N   VAL C  77      20.417   8.090  34.859  1.00 13.10           N  
ATOM   2361  CA  VAL C  77      19.858   8.323  36.206  1.00 12.49           C  
ATOM   2362  C   VAL C  77      18.355   8.466  36.034  1.00 19.97           C  
ATOM   2363  O   VAL C  77      17.894   9.302  35.236  1.00 16.24           O  
ATOM   2364  CB  VAL C  77      20.381   9.595  36.860  1.00 12.68           C  
ATOM   2365  CG1 VAL C  77      19.625   9.958  38.172  1.00 15.66           C  
ATOM   2366  CG2 VAL C  77      21.892   9.476  37.121  1.00 12.50           C  
ATOM   2367  N   ALA C  78      17.594   7.620  36.730  1.00 16.00           N  
ATOM   2368  CA  ALA C  78      16.153   7.865  36.910  1.00 13.07           C  
ATOM   2369  C   ALA C  78      15.943   8.701  38.172  1.00 15.59           C  
ATOM   2370  O   ALA C  78      16.510   8.391  39.243  1.00 16.63           O  
ATOM   2371  CB  ALA C  78      15.384   6.542  37.001  1.00 16.04           C  
ATOM   2372  N   TRP C  79      15.166   9.774  38.046  1.00 13.53           N  
ATOM   2373  CA  TRP C  79      15.032  10.785  39.063  1.00 12.27           C  
ATOM   2374  C   TRP C  79      14.016  10.395  40.141  1.00 12.67           C  
ATOM   2375  O   TRP C  79      13.116  11.165  40.473  1.00 16.18           O  
ATOM   2376  CB  TRP C  79      14.748  12.177  38.455  1.00 18.19           C  
ATOM   2377  CG  TRP C  79      15.860  12.605  37.546  1.00 14.33           C  
ATOM   2378  CD1 TRP C  79      15.802  12.681  36.167  1.00 14.03           C  
ATOM   2379  CD2 TRP C  79      17.208  12.977  37.910  1.00 15.37           C  
ATOM   2380  NE1 TRP C  79      17.023  13.076  35.670  1.00 14.46           N  
ATOM   2381  CE2 TRP C  79      17.897  13.272  36.706  1.00 16.31           C  
ATOM   2382  CE3 TRP C  79      17.898  13.082  39.124  1.00 12.74           C  
ATOM   2383  CZ2 TRP C  79      19.224  13.677  36.674  1.00 17.00           C  
ATOM   2384  CZ3 TRP C  79      19.226  13.498  39.097  1.00 19.02           C  
ATOM   2385  CH2 TRP C  79      19.878  13.791  37.861  1.00 15.04           C  
ATOM   2386  N   LYS C  80      14.230   9.191  40.677  1.00 15.71           N  
ATOM   2387  CA  LYS C  80      13.445   8.666  41.800  1.00 16.00           C  
ATOM   2388  C   LYS C  80      14.424   8.193  42.862  1.00 13.44           C  
ATOM   2389  O   LYS C  80      15.358   7.465  42.552  1.00 16.57           O  
ATOM   2390  CB  LYS C  80      12.563   7.489  41.362  1.00 16.49           C  
ATOM   2391  CG  LYS C  80      11.818   6.831  42.610  1.00 18.89           C  
ATOM   2392  CD  LYS C  80      11.077   5.573  42.207  1.00 27.56           C  
ATOM   2393  CE  LYS C  80      10.372   4.940  43.398  1.00 37.36           C  
ATOM   2394  NZ  LYS C  80      11.330   4.398  44.381  1.00 33.73           N+1
ATOM   2395  N   ASN C  81      14.200   8.615  44.097  1.00 17.07           N  
ATOM   2396  CA  ASN C  81      14.925   8.040  45.244  1.00 19.43           C  
ATOM   2397  C   ASN C  81      13.905   7.897  46.365  1.00 19.00           C  
ATOM   2398  O   ASN C  81      12.706   7.959  46.101  1.00 20.44           O  
ATOM   2399  CB  ASN C  81      16.143   8.900  45.611  1.00 16.64           C  
ATOM   2400  CG  ASN C  81      15.791  10.323  46.021  1.00 16.99           C  
ATOM   2401  OD1 ASN C  81      14.661  10.662  46.406  1.00 17.03           O  
ATOM   2402  ND2 ASN C  81      16.804  11.165  46.033  1.00 19.22           N  
ATOM   2403  N   ASN C  82      14.332   7.679  47.600  1.00 17.42           N  
ATOM   2404  CA  ASN C  82      13.359   7.526  48.669  1.00 17.79           C  
ATOM   2405  C   ASN C  82      12.711   8.789  49.169  1.00 20.85           C  
ATOM   2406  O   ASN C  82      11.850   8.723  50.062  1.00 21.28           O  
ATOM   2407  CB  ASN C  82      14.019   6.822  49.854  1.00 19.28           C  
ATOM   2408  CG  ASN C  82      14.135   5.352  49.636  1.00 34.09           C  
ATOM   2409  OD1 ASN C  82      13.223   4.722  49.092  1.00 42.57           O  
ATOM   2410  ND2 ASN C  82      15.255   4.778  50.059  1.00 39.93           N  
ATOM   2411  N   TYR C  83      13.127   9.935  48.623  1.00 19.19           N  
ATOM   2412  CA  TYR C  83      12.649  11.227  49.036  1.00 18.07           C  
ATOM   2413  C   TYR C  83      11.713  11.900  48.033  1.00 21.09           C  
ATOM   2414  O   TYR C  83      10.838  12.671  48.427  1.00 21.41           O  
ATOM   2415  CB  TYR C  83      13.833  12.178  49.280  1.00 20.67           C  
ATOM   2416  CG  TYR C  83      14.763  11.750  50.414  1.00 18.49           C  
ATOM   2417  CD1 TYR C  83      15.816  10.878  50.185  1.00 22.62           C  
ATOM   2418  CD2 TYR C  83      14.580  12.235  51.697  1.00 24.86           C  
ATOM   2419  CE1 TYR C  83      16.673  10.498  51.212  1.00 21.61           C  
ATOM   2420  CE2 TYR C  83      15.424  11.856  52.732  1.00 22.33           C  
ATOM   2421  CZ  TYR C  83      16.467  11.004  52.481  1.00 24.30           C  
ATOM   2422  OH  TYR C  83      17.309  10.620  53.520  1.00 23.64           O  
ATOM   2423  N   ARG C  84      11.950  11.648  46.744  1.00 18.63           N  
ATOM   2424  CA  ARG C  84      11.314  12.422  45.666  1.00 22.34           C  
ATOM   2425  C   ARG C  84      11.210  11.571  44.416  1.00 17.04           C  
ATOM   2426  O   ARG C  84      11.992  10.658  44.214  1.00 18.95           O  
ATOM   2427  CB  ARG C  84      12.172  13.644  45.309  1.00 29.89           C  
ATOM   2428  CG  ARG C  84      12.195  14.752  46.346  1.00 40.76           C  
ATOM   2429  CD  ARG C  84      12.577  16.089  45.724  1.00 56.24           C  
ATOM   2430  NE  ARG C  84      14.023  16.296  45.652  1.00 69.86           N  
ATOM   2431  CZ  ARG C  84      14.726  17.066  46.485  1.00 75.16           C  
ATOM   2432  NH1 ARG C  84      14.128  17.719  47.481  1.00 70.92           N  
ATOM   2433  NH2 ARG C  84      16.039  17.191  46.319  1.00 55.40           N+1
ATOM   2434  N   ASN C  85      10.225  11.868  43.565  1.00 18.42           N  
ATOM   2435  CA  ASN C  85      10.129  11.220  42.272  1.00 19.50           C  
ATOM   2436  C   ASN C  85       9.615  12.229  41.229  1.00 21.07           C  
ATOM   2437  O   ASN C  85       8.484  12.708  41.297  1.00 21.76           O  
ATOM   2438  CB  ASN C  85       9.248   9.968  42.358  1.00 18.39           C  
ATOM   2439  CG  ASN C  85       9.279   9.109  41.099  1.00 22.18           C  
ATOM   2440  OD1 ASN C  85       9.949   9.429  40.099  1.00 20.36           O  
ATOM   2441  ND2 ASN C  85       8.564   7.991  41.147  1.00 21.83           N  
ATOM   2442  N   ALA C  86      10.487  12.555  40.279  1.00 18.77           N  
ATOM   2443  CA  ALA C  86      10.169  13.479  39.199  1.00 19.51           C  
ATOM   2444  C   ALA C  86       9.544  12.795  37.982  1.00 16.03           C  
ATOM   2445  O   ALA C  86       9.200  13.493  37.004  1.00 17.16           O  
ATOM   2446  CB  ALA C  86      11.446  14.238  38.793  1.00 18.28           C  
ATOM   2447  N   HIS C  87       9.413  11.465  38.009  1.00 15.10           N  
ATOM   2448  CA  HIS C  87       8.898  10.679  36.895  1.00 16.76           C  
ATOM   2449  C   HIS C  87       9.627  10.985  35.600  1.00 17.36           C  
ATOM   2450  O   HIS C  87       9.002  11.262  34.570  1.00 16.20           O  
ATOM   2451  CB  HIS C  87       7.392  10.908  36.724  1.00 20.13           C  
ATOM   2452  CG  HIS C  87       6.611  10.642  37.976  1.00 19.75           C  
ATOM   2453  ND1 HIS C  87       6.649   9.419  38.622  1.00 19.92           N  
ATOM   2454  CD2 HIS C  87       5.766  11.423  38.689  1.00 27.00           C  
ATOM   2455  CE1 HIS C  87       5.870   9.471  39.688  1.00 23.33           C  
ATOM   2456  NE2 HIS C  87       5.323  10.669  39.756  1.00 26.09           N  
ATOM   2457  N  ASER C  88      10.948  10.894  35.642  0.43 15.94           N  
ATOM   2458  CA ASER C  88      11.765  11.222  34.491  0.43 14.12           C  
ATOM   2459  C  ASER C  88      13.148  10.646  34.659  0.43 16.82           C  
ATOM   2460  O  ASER C  88      13.556  10.323  35.784  0.43 13.46           O  
ATOM   2461  CB ASER C  88      11.854  12.726  34.338  0.43 13.40           C  
ATOM   2462  OG ASER C  88      12.555  13.313  35.421  0.43 13.05           O  
ATOM   2463  N  BSER C  88      10.955  10.945  35.674  0.57 15.99           N  
ATOM   2464  CA BSER C  88      11.829  11.345  34.580  0.57 13.69           C  
ATOM   2465  C  BSER C  88      13.116  10.541  34.635  0.57 16.77           C  
ATOM   2466  O  BSER C  88      13.432   9.940  35.655  0.57 14.83           O  
ATOM   2467  CB BSER C  88      12.161  12.826  34.697  0.57 12.09           C  
ATOM   2468  OG BSER C  88      11.016  13.649  34.486  0.57 15.77           O  
ATOM   2469  N   ALA C  89      13.864  10.529  33.543  1.00 13.63           N  
ATOM   2470  CA  ALA C  89      15.205   9.936  33.548  1.00 13.51           C  
ATOM   2471  C   ALA C  89      16.076  10.698  32.576  1.00 14.36           C  
ATOM   2472  O   ALA C  89      15.622  11.082  31.496  1.00 13.92           O  
ATOM   2473  CB  ALA C  89      15.150   8.473  33.154  1.00 16.11           C  
ATOM   2474  N   THR C  90      17.343  10.877  32.942  1.00 14.05           N  
ATOM   2475  CA  THR C  90      18.341  11.464  32.032  1.00 14.16           C  
ATOM   2476  C   THR C  90      19.352  10.400  31.576  1.00 14.32           C  
ATOM   2477  O   THR C  90      19.800   9.566  32.385  1.00 12.77           O  
ATOM   2478  CB  THR C  90      19.095  12.607  32.702  1.00 14.07           C  
ATOM   2479  OG1 THR C  90      18.177  13.629  33.076  1.00 15.41           O  
ATOM   2480  CG2 THR C  90      20.215  13.216  31.790  1.00 13.04           C  
ATOM   2481  N   THR C  91      19.708  10.414  30.281  1.00 12.71           N  
ATOM   2482  CA  THR C  91      20.859   9.654  29.802  1.00 12.62           C  
ATOM   2483  C   THR C  91      21.906  10.655  29.306  1.00 14.49           C  
ATOM   2484  O   THR C  91      21.587  11.589  28.577  1.00 14.23           O  
ATOM   2485  CB  THR C  91      20.554   8.701  28.663  1.00 14.04           C  
ATOM   2486  OG1 THR C  91      20.089   9.439  27.523  1.00 15.42           O  
ATOM   2487  CG2 THR C  91      19.487   7.718  29.046  1.00 14.43           C  
ATOM   2488  N   TRP C  92      23.161  10.435  29.709  1.00 11.01           N  
ATOM   2489  CA  TRP C  92      24.324  11.185  29.214  1.00 10.69           C  
ATOM   2490  C   TRP C  92      25.157  10.303  28.274  1.00 14.43           C  
ATOM   2491  O   TRP C  92      25.465   9.161  28.585  1.00 12.62           O  
ATOM   2492  CB  TRP C  92      25.232  11.597  30.363  1.00 11.37           C  
ATOM   2493  CG  TRP C  92      24.726  12.624  31.335  1.00  8.78           C  
ATOM   2494  CD1 TRP C  92      25.087  13.924  31.379  1.00  9.55           C  
ATOM   2495  CD2 TRP C  92      23.859  12.407  32.464  1.00 10.72           C  
ATOM   2496  NE1 TRP C  92      24.487  14.558  32.429  1.00 12.54           N  
ATOM   2497  CE2 TRP C  92      23.737  13.639  33.130  1.00 11.13           C  
ATOM   2498  CE3 TRP C  92      23.160  11.296  32.962  1.00 13.25           C  
ATOM   2499  CZ2 TRP C  92      22.968  13.794  34.285  1.00 14.17           C  
ATOM   2500  CZ3 TRP C  92      22.391  11.458  34.117  1.00 14.17           C  
ATOM   2501  CH2 TRP C  92      22.308  12.688  34.757  1.00 14.89           C  
ATOM   2502  N   SER C  93      25.494  10.837  27.101  1.00 10.86           N  
ATOM   2503  CA  SER C  93      26.318  10.159  26.106  1.00 11.43           C  
ATOM   2504  C   SER C  93      27.549  11.011  25.799  1.00 10.53           C  
ATOM   2505  O   SER C  93      27.427  12.209  25.540  1.00 12.46           O  
ATOM   2506  CB  SER C  93      25.492   9.998  24.841  1.00 13.88           C  
ATOM   2507  OG  SER C  93      26.211   9.325  23.840  1.00 16.07           O  
ATOM   2508  N   GLY C  94      28.763  10.443  25.872  1.00 12.27           N  
ATOM   2509  CA  GLY C  94      29.904  11.294  25.614  1.00 13.21           C  
ATOM   2510  C   GLY C  94      31.227  10.567  25.572  1.00 15.27           C  
ATOM   2511  O   GLY C  94      31.270   9.362  25.314  1.00 13.85           O  
ATOM   2512  N   GLN C  95      32.301  11.321  25.799  1.00 15.06           N  
ATOM   2513  CA  GLN C  95      33.607  10.699  25.840  1.00 14.90           C  
ATOM   2514  C   GLN C  95      34.436  11.275  26.969  1.00 15.37           C  
ATOM   2515  O   GLN C  95      34.335  12.453  27.324  1.00 14.62           O  
ATOM   2516  CB  GLN C  95      34.329  10.745  24.489  1.00 19.81           C  
ATOM   2517  CG  GLN C  95      34.613  12.081  23.896  1.00 19.96           C  
ATOM   2518  CD  GLN C  95      35.194  11.953  22.491  1.00 20.93           C  
ATOM   2519  OE1 GLN C  95      36.034  11.094  22.228  1.00 16.85           O  
ATOM   2520  NE2 GLN C  95      34.741  12.811  21.579  1.00 21.29           N  
ATOM   2521  N   TYR C  96      35.244  10.380  27.524  1.00 14.69           N  
ATOM   2522  CA  TYR C  96      36.222  10.699  28.560  1.00 14.37           C  
ATOM   2523  C   TYR C  96      37.580  11.017  27.923  1.00 15.25           C  
ATOM   2524  O   TYR C  96      38.057  10.300  27.048  1.00 14.45           O  
ATOM   2525  CB  TYR C  96      36.354   9.495  29.502  1.00 14.14           C  
ATOM   2526  CG  TYR C  96      37.599   9.461  30.367  1.00 15.90           C  
ATOM   2527  CD1 TYR C  96      37.710  10.263  31.494  1.00 16.09           C  
ATOM   2528  CD2 TYR C  96      38.629   8.581  30.081  1.00 21.75           C  
ATOM   2529  CE1 TYR C  96      38.853  10.207  32.295  1.00 21.63           C  
ATOM   2530  CE2 TYR C  96      39.765   8.530  30.868  1.00 18.01           C  
ATOM   2531  CZ  TYR C  96      39.865   9.334  31.967  1.00 18.69           C  
ATOM   2532  OH  TYR C  96      41.001   9.282  32.772  1.00 20.66           O  
ATOM   2533  N   VAL C  97      38.147  12.128  28.366  1.00 15.68           N  
ATOM   2534  CA  VAL C  97      39.442  12.608  27.889  1.00 15.96           C  
ATOM   2535  C   VAL C  97      40.328  12.643  29.111  1.00 17.52           C  
ATOM   2536  O   VAL C  97      40.197  13.514  29.973  1.00 19.45           O  
ATOM   2537  CB  VAL C  97      39.284  14.004  27.235  1.00 19.67           C  
ATOM   2538  CG1 VAL C  97      40.645  14.584  26.788  1.00 20.76           C  
ATOM   2539  CG2 VAL C  97      38.352  13.912  26.030  1.00 24.43           C  
ATOM   2540  N   GLY C  98      41.248  11.696  29.184  1.00 17.20           N  
ATOM   2541  CA  GLY C  98      41.997  11.507  30.404  1.00 16.04           C  
ATOM   2542  C   GLY C  98      43.196  12.424  30.512  1.00 19.66           C  
ATOM   2543  O   GLY C  98      43.378  13.348  29.713  1.00 20.58           O  
ATOM   2544  N   GLY C  99      44.014  12.156  31.530  1.00 21.77           N  
ATOM   2545  CA  GLY C  99      45.264  12.878  31.705  1.00 25.53           C  
ATOM   2546  C   GLY C  99      45.191  13.958  32.752  1.00 26.16           C  
ATOM   2547  O   GLY C  99      44.291  13.948  33.605  1.00 25.02           O  
ATOM   2548  N   ALA C 100      46.138  14.897  32.672  1.00 29.07           N  
ATOM   2549  CA  ALA C 100      46.328  15.921  33.709  1.00 29.69           C  
ATOM   2550  C   ALA C 100      45.076  16.763  33.954  1.00 39.97           C  
ATOM   2551  O   ALA C 100      44.741  17.089  35.092  1.00 44.34           O  
ATOM   2552  CB  ALA C 100      47.494  16.824  33.330  1.00 41.18           C  
ATOM   2553  N   GLU C 101      44.397  17.114  32.875  1.00 31.13           N  
ATOM   2554  CA  GLU C 101      43.188  17.921  32.956  1.00 38.38           C  
ATOM   2555  C   GLU C 101      42.024  17.122  32.399  1.00 23.37           C  
ATOM   2556  O   GLU C 101      41.399  17.517  31.402  1.00 24.99           O  
ATOM   2557  CB  GLU C 101      43.368  19.213  32.169  1.00 37.86           C  
ATOM   2558  CG  GLU C 101      44.439  20.127  32.747  1.00 59.63           C  
ATOM   2559  CD  GLU C 101      44.680  21.351  31.891  1.00 68.28           C  
ATOM   2560  OE1 GLU C 101      44.885  21.196  30.667  1.00 70.91           O  
ATOM   2561  OE2 GLU C 101      44.656  22.471  32.442  1.00 66.59           O+1
ATOM   2562  N   ALA C 102      41.745  16.007  33.057  1.00 23.26           N  
ATOM   2563  CA  ALA C 102      40.761  15.050  32.582  1.00 19.93           C  
ATOM   2564  C   ALA C 102      39.387  15.689  32.568  1.00 19.58           C  
ATOM   2565  O   ALA C 102      39.060  16.499  33.425  1.00 20.13           O  
ATOM   2566  CB  ALA C 102      40.745  13.841  33.491  1.00 21.85           C  
ATOM   2567  N   ARG C 103      38.586  15.306  31.576  1.00 14.21           N  
ATOM   2568  CA  ARG C 103      37.233  15.820  31.454  1.00 15.42           C  
ATOM   2569  C   ARG C 103      36.335  14.714  30.903  1.00 12.32           C  
ATOM   2570  O   ARG C 103      36.782  13.813  30.207  1.00 15.42           O  
ATOM   2571  CB  ARG C 103      37.187  16.963  30.453  1.00 19.71           C  
ATOM   2572  CG  ARG C 103      37.977  18.176  30.818  1.00 43.17           C  
ATOM   2573  CD  ARG C 103      37.059  19.357  31.005  1.00 57.78           C  
ATOM   2574  NE  ARG C 103      37.776  20.525  31.504  1.00 62.25           N  
ATOM   2575  CZ  ARG C 103      37.482  21.780  31.176  1.00 74.32           C  
ATOM   2576  NH1 ARG C 103      36.478  22.041  30.344  1.00 51.38           N+1
ATOM   2577  NH2 ARG C 103      38.197  22.779  31.680  1.00 90.91           N  
ATOM   2578  N   ILE C 104      35.032  14.825  31.166  1.00 13.39           N  
ATOM   2579  CA  ILE C 104      34.058  13.999  30.462  1.00 14.79           C  
ATOM   2580  C   ILE C 104      33.118  14.975  29.767  1.00 14.10           C  
ATOM   2581  O   ILE C 104      32.485  15.779  30.416  1.00 13.79           O  
ATOM   2582  CB  ILE C 104      33.264  13.063  31.407  1.00 14.11           C  
ATOM   2583  CG1 ILE C 104      34.217  12.098  32.119  1.00 15.63           C  
ATOM   2584  CG2 ILE C 104      32.233  12.282  30.588  1.00 17.61           C  
ATOM   2585  CD1 ILE C 104      33.529  11.268  33.203  1.00 18.73           C  
ATOM   2586  N   ASN C 105      33.091  14.921  28.442  1.00 13.30           N  
ATOM   2587  CA  ASN C 105      32.247  15.822  27.663  1.00 13.71           C  
ATOM   2588  C   ASN C 105      31.005  15.064  27.209  1.00 12.83           C  
ATOM   2589  O   ASN C 105      31.139  14.055  26.525  1.00 14.36           O  
ATOM   2590  CB  ASN C 105      33.014  16.313  26.443  1.00 16.97           C  
ATOM   2591  CG  ASN C 105      34.279  17.062  26.811  1.00 22.75           C  
ATOM   2592  OD1 ASN C 105      34.260  17.967  27.639  1.00 24.85           O  
ATOM   2593  ND2 ASN C 105      35.382  16.679  26.199  1.00 26.23           N  
ATOM   2594  N   THR C 106      29.822  15.559  27.593  1.00 13.16           N  
ATOM   2595  CA  THR C 106      28.587  14.850  27.301  1.00 10.29           C  
ATOM   2596  C   THR C 106      27.534  15.708  26.608  1.00 10.38           C  
ATOM   2597  O   THR C 106      27.540  16.944  26.721  1.00 13.20           O  
ATOM   2598  CB  THR C 106      27.918  14.299  28.594  1.00 12.09           C  
ATOM   2599  OG1 THR C 106      27.386  15.377  29.353  1.00 14.26           O  
ATOM   2600  CG2 THR C 106      28.915  13.529  29.432  1.00 16.15           C  
ATOM   2601  N   GLN C 107      26.629  14.999  25.924  1.00 13.16           N  
ATOM   2602  CA  GLN C 107      25.322  15.552  25.596  1.00 10.85           C  
ATOM   2603  C   GLN C 107      24.295  14.673  26.300  1.00 12.28           C  
ATOM   2604  O   GLN C 107      24.573  13.501  26.557  1.00 14.63           O  
ATOM   2605  CB  GLN C 107      25.147  15.530  24.093  1.00 14.41           C  
ATOM   2606  CG  GLN C 107      26.220  16.397  23.448  1.00 16.56           C  
ATOM   2607  CD  GLN C 107      25.980  16.678  21.991  1.00 21.68           C  
ATOM   2608  OE1 GLN C 107      26.623  16.091  21.095  1.00 22.99           O  
ATOM   2609  NE2 GLN C 107      25.079  17.575  21.736  1.00 16.48           N  
ATOM   2610  N   TRP C 108      23.133  15.228  26.650  1.00 10.57           N  
ATOM   2611  CA  TRP C 108      22.142  14.443  27.427  1.00 11.09           C  
ATOM   2612  C   TRP C 108      20.730  14.618  26.901  1.00 12.75           C  
ATOM   2613  O   TRP C 108      20.442  15.603  26.231  1.00 11.18           O  
ATOM   2614  CB  TRP C 108      22.180  14.740  28.920  1.00  9.73           C  
ATOM   2615  CG  TRP C 108      22.064  16.161  29.361  1.00 10.61           C  
ATOM   2616  CD1 TRP C 108      23.089  16.958  29.757  1.00 12.25           C  
ATOM   2617  CD2 TRP C 108      20.877  16.955  29.426  1.00 10.97           C  
ATOM   2618  NE1 TRP C 108      22.624  18.200  30.110  1.00 15.95           N  
ATOM   2619  CE2 TRP C 108      21.262  18.231  29.902  1.00 13.90           C  
ATOM   2620  CE3 TRP C 108      19.509  16.710  29.156  1.00 11.90           C  
ATOM   2621  CZ2 TRP C 108      20.353  19.244  30.121  1.00 15.61           C  
ATOM   2622  CZ3 TRP C 108      18.603  17.728  29.369  1.00 12.22           C  
ATOM   2623  CH2 TRP C 108      19.019  18.984  29.840  1.00 13.11           C  
ATOM   2624  N   LEU C 109      19.894  13.624  27.203  1.00 10.80           N  
ATOM   2625  CA  LEU C 109      18.468  13.621  26.926  1.00 10.29           C  
ATOM   2626  C   LEU C 109      17.737  13.314  28.213  1.00 14.39           C  
ATOM   2627  O   LEU C 109      18.063  12.334  28.902  1.00 16.08           O  
ATOM   2628  CB  LEU C 109      18.126  12.549  25.905  1.00 12.83           C  
ATOM   2629  CG  LEU C 109      18.717  12.596  24.500  1.00 13.61           C  
ATOM   2630  CD1 LEU C 109      18.385  11.345  23.709  1.00 15.93           C  
ATOM   2631  CD2 LEU C 109      18.200  13.836  23.759  1.00 15.79           C  
ATOM   2632  N  ALEU C 110      16.713  14.112  28.514  0.57 11.84           N  
ATOM   2633  CA ALEU C 110      15.903  13.978  29.730  0.57 12.55           C  
ATOM   2634  C  ALEU C 110      14.444  13.754  29.379  0.57 14.38           C  
ATOM   2635  O  ALEU C 110      13.757  14.702  28.948  0.57 15.80           O  
ATOM   2636  CB ALEU C 110      16.039  15.221  30.618  0.57 11.34           C  
ATOM   2637  CG ALEU C 110      15.019  15.430  31.753  0.57 14.97           C  
ATOM   2638  CD1ALEU C 110      14.952  14.209  32.664  0.57 14.84           C  
ATOM   2639  CD2ALEU C 110      15.318  16.682  32.561  0.57 20.82           C  
ATOM   2640  N  BLEU C 110      16.776  14.159  28.553  0.43 11.91           N  
ATOM   2641  CA BLEU C 110      15.910  13.915  29.689  0.43 12.58           C  
ATOM   2642  C  BLEU C 110      14.530  13.657  29.161  0.43 14.88           C  
ATOM   2643  O  BLEU C 110      13.986  14.473  28.415  0.43 10.96           O  
ATOM   2644  CB BLEU C 110      15.892  15.099  30.652  0.43 11.34           C  
ATOM   2645  CG BLEU C 110      15.111  14.888  31.960  0.43 18.55           C  
ATOM   2646  CD1BLEU C 110      15.658  15.771  33.056  0.43 18.28           C  
ATOM   2647  CD2BLEU C 110      13.624  15.161  31.795  0.43 16.79           C  
ATOM   2648  N   THR C 111      13.983  12.512  29.534  1.00 12.48           N  
ATOM   2649  CA  THR C 111      12.607  12.158  29.146  1.00 10.38           C  
ATOM   2650  C   THR C 111      11.746  12.089  30.388  1.00 15.85           C  
ATOM   2651  O   THR C 111      12.100  11.426  31.377  1.00 15.68           O  
ATOM   2652  CB  THR C 111      12.498  10.829  28.352  1.00 14.15           C  
ATOM   2653  OG1 THR C 111      13.297  10.879  27.158  1.00 14.22           O  
ATOM   2654  CG2 THR C 111      11.027  10.555  27.936  1.00 16.07           C  
ATOM   2655  N   SER C 112      10.599  12.768  30.335  1.00 14.96           N  
ATOM   2656  CA  SER C 112       9.595  12.700  31.407  1.00 15.04           C  
ATOM   2657  C   SER C 112       8.420  11.850  30.913  1.00 16.14           C  
ATOM   2658  O   SER C 112       8.113  11.806  29.723  1.00 17.55           O  
ATOM   2659  CB  SER C 112       9.070  14.084  31.805  1.00 18.53           C  
ATOM   2660  OG  SER C 112      10.072  14.963  32.263  1.00 27.01           O  
ATOM   2661  N   GLY C 113       7.751  11.142  31.826  1.00 15.64           N  
ATOM   2662  CA  GLY C 113       6.613  10.316  31.428  1.00 18.73           C  
ATOM   2663  C   GLY C 113       5.468  11.226  31.017  1.00 16.22           C  
ATOM   2664  O   GLY C 113       5.155  12.179  31.741  1.00 19.73           O  
ATOM   2665  N   THR C 114       4.909  10.957  29.841  1.00 18.62           N  
ATOM   2666  CA  THR C 114       3.776  11.717  29.309  1.00 20.04           C  
ATOM   2667  C   THR C 114       2.797  10.765  28.648  1.00 14.37           C  
ATOM   2668  O   THR C 114       3.100   9.601  28.379  1.00 16.14           O  
ATOM   2669  CB  THR C 114       4.196  12.785  28.225  1.00 19.42           C  
ATOM   2670  OG1 THR C 114       4.745  12.127  27.082  1.00 17.44           O  
ATOM   2671  CG2 THR C 114       5.199  13.808  28.750  1.00 18.76           C  
ATOM   2672  N   THR C 115       1.608  11.276  28.304  1.00 18.45           N  
ATOM   2673  CA  THR C 115       0.774  10.536  27.370  1.00 21.68           C  
ATOM   2674  C   THR C 115       1.351  10.660  25.972  1.00 19.59           C  
ATOM   2675  O   THR C 115       2.202  11.518  25.721  1.00 17.81           O  
ATOM   2676  CB  THR C 115      -0.644  11.118  27.296  1.00 19.84           C  
ATOM   2677  OG1 THR C 115      -0.547  12.488  26.889  1.00 18.33           O  
ATOM   2678  CG2 THR C 115      -1.321  11.047  28.641  1.00 20.85           C  
ATOM   2679  N   GLU C 116       0.891   9.825  25.050  1.00 19.51           N  
ATOM   2680  CA  GLU C 116       1.386   9.915  23.677  1.00 20.65           C  
ATOM   2681  C   GLU C 116       0.992  11.240  23.025  1.00 21.62           C  
ATOM   2682  O   GLU C 116       1.772  11.828  22.281  1.00 21.36           O  
ATOM   2683  CB  GLU C 116       0.921   8.720  22.849  1.00 22.44           C  
ATOM   2684  CG  GLU C 116       1.338   8.784  21.385  1.00 35.07           C  
ATOM   2685  CD  GLU C 116       2.855   8.865  21.190  1.00 57.44           C  
ATOM   2686  OE1 GLU C 116       3.596   8.173  21.929  1.00 40.26           O  
ATOM   2687  OE2 GLU C 116       3.298   9.624  20.292  1.00 49.32           O+1
ATOM   2688  N   ALA C 117      -0.206  11.737  23.336  1.00 20.02           N  
ATOM   2689  CA  ALA C 117      -0.629  13.050  22.858  1.00 20.42           C  
ATOM   2690  C   ALA C 117       0.327  14.176  23.227  1.00 23.06           C  
ATOM   2691  O   ALA C 117       0.485  15.137  22.478  1.00 18.93           O  
ATOM   2692  CB  ALA C 117      -2.031  13.379  23.392  1.00 18.73           C  
ATOM   2693  N   ASN C 118       0.944  14.071  24.401  1.00 17.70           N  
ATOM   2694  CA  ASN C 118       1.863  15.097  24.907  1.00 14.55           C  
ATOM   2695  C   ASN C 118       3.348  14.745  24.724  1.00 14.15           C  
ATOM   2696  O   ASN C 118       4.215  15.409  25.267  1.00 17.80           O  
ATOM   2697  CB  ASN C 118       1.566  15.355  26.374  1.00 16.42           C  
ATOM   2698  CG  ASN C 118       0.198  16.042  26.581  1.00 22.74           C  
ATOM   2699  OD1 ASN C 118      -0.285  16.743  25.697  1.00 23.30           O  
ATOM   2700  ND2 ASN C 118      -0.395  15.851  27.741  1.00 24.11           N  
ATOM   2701  N   ALA C 119       3.625  13.693  23.990  1.00 13.89           N  
ATOM   2702  CA  ALA C 119       5.014  13.226  23.864  1.00 18.91           C  
ATOM   2703  C   ALA C 119       5.924  14.244  23.185  1.00 19.90           C  
ATOM   2704  O   ALA C 119       7.156  14.194  23.378  1.00 17.84           O  
ATOM   2705  CB  ALA C 119       5.069  11.896  23.165  1.00 21.69           C  
ATOM   2706  N   TRP C 120       5.367  15.177  22.403  1.00 23.25           N  
ATOM   2707  CA  TRP C 120       6.187  16.258  21.825  1.00 24.78           C  
ATOM   2708  C   TRP C 120       6.867  17.149  22.870  1.00 25.17           C  
ATOM   2709  O   TRP C 120       7.870  17.822  22.578  1.00 26.70           O  
ATOM   2710  CB  TRP C 120       5.335  17.123  20.850  1.00 22.94           C  
ATOM   2711  CG  TRP C 120       4.335  17.950  21.550  1.00 22.29           C  
ATOM   2712  CD1 TRP C 120       3.067  17.567  21.907  1.00 23.69           C  
ATOM   2713  CD2 TRP C 120       4.481  19.297  21.987  1.00 23.75           C  
ATOM   2714  NE1 TRP C 120       2.437  18.591  22.548  1.00 24.50           N  
ATOM   2715  CE2 TRP C 120       3.280  19.664  22.617  1.00 29.05           C  
ATOM   2716  CE3 TRP C 120       5.517  20.230  21.928  1.00 23.99           C  
ATOM   2717  CZ2 TRP C 120       3.082  20.921  23.166  1.00 34.52           C  
ATOM   2718  CZ3 TRP C 120       5.321  21.469  22.486  1.00 28.94           C  
ATOM   2719  CH2 TRP C 120       4.114  21.809  23.089  1.00 39.40           C  
ATOM   2720  N   LYS C 121       6.397  17.140  24.114  1.00 17.92           N  
ATOM   2721  CA  LYS C 121       7.031  17.961  25.133  1.00 21.13           C  
ATOM   2722  C   LYS C 121       7.645  17.069  26.221  1.00 16.22           C  
ATOM   2723  O   LYS C 121       7.774  17.490  27.358  1.00 24.64           O  
ATOM   2724  CB  LYS C 121       6.065  19.004  25.709  1.00 32.50           C  
ATOM   2725  CG  LYS C 121       4.695  18.496  26.123  1.00 25.35           C  
ATOM   2726  CD  LYS C 121       3.862  19.640  26.650  1.00 33.26           C  
ATOM   2727  CE  LYS C 121       2.455  19.199  26.970  1.00 40.74           C  
ATOM   2728  NZ  LYS C 121       1.646  20.354  27.439  1.00 49.28           N+1
ATOM   2729  N   SER C 122       8.008  15.852  25.829  1.00 15.50           N  
ATOM   2730  CA  SER C 122       8.496  14.830  26.796  1.00 15.05           C  
ATOM   2731  C   SER C 122      10.008  14.854  26.990  1.00 16.76           C  
ATOM   2732  O   SER C 122      10.494  14.423  28.038  1.00 14.80           O  
ATOM   2733  CB  SER C 122       8.110  13.421  26.357  1.00 14.90           C  
ATOM   2734  OG  SER C 122       8.797  12.970  25.198  1.00 16.27           O  
ATOM   2735  N   THR C 123      10.745  15.369  26.013  1.00 13.31           N  
ATOM   2736  CA  THR C 123      12.209  15.197  26.033  1.00 14.80           C  
ATOM   2737  C   THR C 123      13.020  16.489  25.863  1.00 13.72           C  
ATOM   2738  O   THR C 123      12.884  17.182  24.848  1.00 13.53           O  
ATOM   2739  CB  THR C 123      12.657  14.203  24.938  1.00 13.27           C  
ATOM   2740  OG1 THR C 123      11.866  13.004  24.989  1.00 17.77           O  
ATOM   2741  CG2 THR C 123      14.155  13.826  25.104  1.00 11.81           C  
ATOM   2742  N   LEU C 124      13.853  16.794  26.863  1.00 12.04           N  
ATOM   2743  CA  LEU C 124      14.785  17.930  26.801  1.00 12.71           C  
ATOM   2744  C   LEU C 124      16.154  17.408  26.353  1.00 13.57           C  
ATOM   2745  O   LEU C 124      16.467  16.233  26.572  1.00 12.24           O  
ATOM   2746  CB  LEU C 124      14.950  18.559  28.189  1.00 13.27           C  
ATOM   2747  CG  LEU C 124      13.701  19.222  28.775  1.00 17.12           C  
ATOM   2748  CD1 LEU C 124      13.858  19.483  30.279  1.00 19.74           C  
ATOM   2749  CD2 LEU C 124      13.400  20.507  28.069  1.00 16.75           C  
ATOM   2750  N   VAL C 125      16.922  18.295  25.713  1.00 11.23           N  
ATOM   2751  CA  VAL C 125      18.295  18.006  25.299  1.00 11.77           C  
ATOM   2752  C   VAL C 125      19.227  19.073  25.850  1.00 11.23           C  
ATOM   2753  O   VAL C 125      18.876  20.253  25.944  1.00 11.64           O  
ATOM   2754  CB  VAL C 125      18.424  17.850  23.742  1.00 10.60           C  
ATOM   2755  CG1 VAL C 125      18.001  19.144  23.033  1.00 12.70           C  
ATOM   2756  CG2 VAL C 125      19.872  17.468  23.329  1.00 12.29           C  
ATOM   2757  N   GLY C 126      20.432  18.662  26.232  1.00 11.00           N  
ATOM   2758  CA  GLY C 126      21.423  19.612  26.697  1.00 12.98           C  
ATOM   2759  C   GLY C 126      22.823  19.037  26.659  1.00 11.75           C  
ATOM   2760  O   GLY C 126      23.054  18.009  26.057  1.00 12.56           O  
ATOM   2761  N   HIS C 127      23.762  19.707  27.335  1.00 13.61           N  
ATOM   2762  CA  HIS C 127      25.162  19.283  27.344  1.00 13.07           C  
ATOM   2763  C   HIS C 127      25.800  19.669  28.687  1.00 14.63           C  
ATOM   2764  O   HIS C 127      25.481  20.715  29.234  1.00 17.78           O  
ATOM   2765  CB  HIS C 127      25.899  19.899  26.161  1.00 13.70           C  
ATOM   2766  CG  HIS C 127      25.689  21.369  26.025  1.00 18.45           C  
ATOM   2767  ND1 HIS C 127      26.556  22.290  26.569  1.00 21.44           N  
ATOM   2768  CD2 HIS C 127      24.717  22.079  25.406  1.00 21.26           C  
ATOM   2769  CE1 HIS C 127      26.123  23.508  26.294  1.00 28.75           C  
ATOM   2770  NE2 HIS C 127      25.009  23.412  25.592  1.00 28.08           N  
ATOM   2771  N   ASP C 128      26.658  18.794  29.206  1.00 14.31           N  
ATOM   2772  CA  ASP C 128      27.333  18.978  30.486  1.00 16.50           C  
ATOM   2773  C   ASP C 128      28.824  18.596  30.262  1.00 12.40           C  
ATOM   2774  O   ASP C 128      29.100  17.632  29.581  1.00 13.85           O  
ATOM   2775  CB  ASP C 128      26.797  17.993  31.554  1.00 17.55           C  
ATOM   2776  CG  ASP C 128      25.408  18.352  32.121  1.00 37.03           C  
ATOM   2777  OD1 ASP C 128      24.887  19.455  31.814  1.00 31.44           O  
ATOM   2778  OD2 ASP C 128      24.846  17.507  32.905  1.00 22.16           O+1
ATOM   2779  N   THR C 129      29.736  19.352  30.855  1.00 14.98           N  
ATOM   2780  CA  THR C 129      31.153  18.992  30.929  1.00 13.25           C  
ATOM   2781  C   THR C 129      31.505  18.762  32.406  1.00 11.48           C  
ATOM   2782  O   THR C 129      31.239  19.617  33.243  1.00 15.26           O  
ATOM   2783  CB  THR C 129      32.034  20.092  30.339  1.00 20.93           C  
ATOM   2784  OG1 THR C 129      31.757  20.210  28.935  1.00 26.19           O  
ATOM   2785  CG2 THR C 129      33.476  19.744  30.481  1.00 14.72           C  
ATOM   2786  N   PHE C 130      32.103  17.604  32.689  1.00 13.87           N  
ATOM   2787  CA  PHE C 130      32.502  17.236  34.050  1.00 12.74           C  
ATOM   2788  C   PHE C 130      34.027  17.278  34.175  1.00 17.09           C  
ATOM   2789  O   PHE C 130      34.742  16.859  33.265  1.00 16.76           O  
ATOM   2790  CB  PHE C 130      32.040  15.810  34.374  1.00 15.45           C  
ATOM   2791  CG  PHE C 130      30.537  15.642  34.373  1.00 12.86           C  
ATOM   2792  CD1 PHE C 130      29.878  15.372  33.186  1.00 15.04           C  
ATOM   2793  CD2 PHE C 130      29.825  15.746  35.545  1.00 15.99           C  
ATOM   2794  CE1 PHE C 130      28.483  15.217  33.159  1.00 14.34           C  
ATOM   2795  CE2 PHE C 130      28.433  15.573  35.545  1.00 16.00           C  
ATOM   2796  CZ  PHE C 130      27.768  15.325  34.359  1.00 15.58           C  
ATOM   2797  N   THR C 131      34.505  17.747  35.317  1.00 13.05           N  
ATOM   2798  CA  THR C 131      35.922  17.690  35.620  1.00 16.09           C  
ATOM   2799  C   THR C 131      36.110  17.019  36.975  1.00 22.96           C  
ATOM   2800  O   THR C 131      35.168  16.912  37.750  1.00 17.87           O  
ATOM   2801  CB  THR C 131      36.514  19.115  35.674  1.00 28.60           C  
ATOM   2802  OG1 THR C 131      35.788  19.911  36.601  1.00 36.65           O  
ATOM   2803  CG2 THR C 131      36.412  19.757  34.322  1.00 33.93           C  
ATOM   2804  N   LYS C 132      37.330  16.565  37.253  1.00 24.53           N  
ATOM   2805  CA  LYS C 132      37.663  16.027  38.573  1.00 38.12           C  
ATOM   2806  C   LYS C 132      38.069  17.158  39.542  1.00 36.89           C  
ATOM   2807  O   LYS C 132      38.460  16.897  40.670  1.00 55.51           O  
ATOM   2808  CB  LYS C 132      38.772  14.974  38.447  1.00 33.24           C  
ATOM   2809  CG  LYS C 132      38.252  13.542  38.383  1.00 29.74           C  
ATOM   2810  CD  LYS C 132      39.316  12.490  38.095  1.00 35.27           C  
ATOM   2811  CE  LYS C 132      38.776  11.101  38.412  1.00 35.34           C  
ATOM   2812  NZ  LYS C 132      39.784   9.997  38.340  1.00 35.01           N+1
ATOM   2813  N   VAL C 133      37.901  18.408  39.099  1.00 39.53           N  
ATOM   2814  CA  VAL C 133      38.241  19.607  39.874  1.00 43.22           C  
ATOM   2815  C   VAL C 133      37.029  20.509  40.188  1.00 61.63           C  
ATOM   2816  O   VAL C 133      36.161  20.742  39.337  1.00 52.21           O  
ATOM   2817  CB  VAL C 133      39.260  20.487  39.111  1.00 55.60           C  
ATOM   2818  CG1 VAL C 133      39.556  21.781  39.878  1.00 71.96           C  
ATOM   2819  CG2 VAL C 133      40.547  19.718  38.835  1.00 54.87           C  
ATOM   2820  N   LYS C 134      36.997  21.008  41.422  1.00 76.12           N  
ATOM   2821  CA  LYS C 134      36.161  22.144  41.818  1.00 77.04           C  
ATOM   2822  C   LYS C 134      36.436  22.465  43.281  1.00 78.43           C  
ATOM   2823  O   LYS C 134      36.064  21.700  44.172  1.00 77.97           O  
ATOM   2824  CB  LYS C 134      34.664  21.874  41.628  1.00 69.87           C  
ATOM   2825  CG  LYS C 134      33.777  23.063  42.001  1.00 72.36           C  
ATOM   2826  CD  LYS C 134      33.932  24.228  41.019  1.00 78.54           C  
ATOM   2827  CE  LYS C 134      33.817  25.578  41.722  1.00 74.36           C  
ATOM   2828  NZ  LYS C 134      33.882  26.729  40.770  1.00 70.71           N  
TER    2829      LYS C 134                                                      
ATOM   2830  N   GLY D  16       4.511  -5.429  30.945  1.00 49.68           N  
ATOM   2831  CA  GLY D  16       5.608  -4.857  31.709  1.00 35.71           C  
ATOM   2832  C   GLY D  16       6.837  -4.592  30.856  1.00 25.59           C  
ATOM   2833  O   GLY D  16       6.908  -5.019  29.710  1.00 27.77           O  
ATOM   2834  N   ILE D  17       7.809  -3.882  31.425  1.00 33.34           N  
ATOM   2835  CA  ILE D  17       9.067  -3.601  30.725  1.00 24.04           C  
ATOM   2836  C   ILE D  17       9.889  -4.887  30.525  1.00 23.92           C  
ATOM   2837  O   ILE D  17      10.473  -5.099  29.473  1.00 23.67           O  
ATOM   2838  CB  ILE D  17       9.886  -2.512  31.484  1.00 24.33           C  
ATOM   2839  CG1 ILE D  17       9.185  -1.145  31.375  1.00 25.12           C  
ATOM   2840  CG2 ILE D  17      11.296  -2.409  30.940  1.00 25.83           C  
ATOM   2841  CD1 ILE D  17       9.596  -0.145  32.469  1.00 26.69           C  
ATOM   2842  N   THR D  18       9.911  -5.766  31.524  1.00 24.84           N  
ATOM   2843  CA  THR D  18      10.659  -7.006  31.410  1.00 24.98           C  
ATOM   2844  C   THR D  18      10.193  -7.814  30.209  1.00 28.63           C  
ATOM   2845  O   THR D  18       8.985  -8.005  30.011  1.00 28.65           O  
ATOM   2846  CB  THR D  18      10.499  -7.872  32.681  1.00 23.29           C  
ATOM   2847  OG1 THR D  18      11.059  -7.189  33.801  1.00 27.25           O  
ATOM   2848  CG2 THR D  18      11.181  -9.246  32.512  1.00 30.77           C  
ATOM   2849  N   GLY D  19      11.144  -8.290  29.412  1.00 26.92           N  
ATOM   2850  CA  GLY D  19      10.825  -9.090  28.252  1.00 29.73           C  
ATOM   2851  C   GLY D  19      11.776  -8.932  27.086  1.00 29.06           C  
ATOM   2852  O   GLY D  19      12.895  -8.403  27.215  1.00 26.11           O  
ATOM   2853  N   THR D  20      11.322  -9.387  25.927  1.00 26.94           N  
ATOM   2854  CA  THR D  20      12.095  -9.295  24.699  1.00 30.23           C  
ATOM   2855  C   THR D  20      11.445  -8.262  23.792  1.00 30.91           C  
ATOM   2856  O   THR D  20      10.245  -8.316  23.529  1.00 27.57           O  
ATOM   2857  CB  THR D  20      12.195 -10.662  23.981  1.00 27.90           C  
ATOM   2858  OG1 THR D  20      12.964 -11.552  24.794  1.00 37.72           O  
ATOM   2859  CG2 THR D  20      12.869 -10.518  22.630  1.00 30.37           C  
ATOM   2860  N   TRP D  21      12.255  -7.313  23.330  1.00 26.23           N  
ATOM   2861  CA  TRP D  21      11.773  -6.201  22.524  1.00 26.16           C  
ATOM   2862  C   TRP D  21      12.450  -6.173  21.171  1.00 24.70           C  
ATOM   2863  O   TRP D  21      13.604  -6.583  21.035  1.00 26.92           O  
ATOM   2864  CB  TRP D  21      12.041  -4.895  23.272  1.00 23.88           C  
ATOM   2865  CG  TRP D  21      11.266  -4.770  24.549  1.00 22.29           C  
ATOM   2866  CD1 TRP D  21      11.628  -5.220  25.796  1.00 19.91           C  
ATOM   2867  CD2 TRP D  21      10.001  -4.141  24.711  1.00 19.15           C  
ATOM   2868  NE1 TRP D  21      10.670  -4.897  26.715  1.00 27.08           N  
ATOM   2869  CE2 TRP D  21       9.654  -4.234  26.073  1.00 23.41           C  
ATOM   2870  CE3 TRP D  21       9.111  -3.499  23.832  1.00 25.00           C  
ATOM   2871  CZ2 TRP D  21       8.463  -3.725  26.570  1.00 24.73           C  
ATOM   2872  CZ3 TRP D  21       7.944  -2.989  24.333  1.00 22.75           C  
ATOM   2873  CH2 TRP D  21       7.624  -3.099  25.682  1.00 25.58           C  
ATOM   2874  N   TYR D  22      11.718  -5.696  20.167  1.00 26.55           N  
ATOM   2875  CA  TYR D  22      12.190  -5.669  18.785  1.00 28.60           C  
ATOM   2876  C   TYR D  22      12.083  -4.277  18.190  1.00 27.45           C  
ATOM   2877  O   TYR D  22      11.047  -3.630  18.305  1.00 26.28           O  
ATOM   2878  CB  TYR D  22      11.363  -6.630  17.911  1.00 30.55           C  
ATOM   2879  CG  TYR D  22      11.455  -8.076  18.346  1.00 38.41           C  
ATOM   2880  CD1 TYR D  22      12.479  -8.886  17.887  1.00 42.70           C  
ATOM   2881  CD2 TYR D  22      10.522  -8.624  19.225  1.00 43.07           C  
ATOM   2882  CE1 TYR D  22      12.581 -10.209  18.285  1.00 55.56           C  
ATOM   2883  CE2 TYR D  22      10.612  -9.954  19.633  1.00 44.25           C  
ATOM   2884  CZ  TYR D  22      11.648 -10.739  19.153  1.00 47.26           C  
ATOM   2885  OH  TYR D  22      11.762 -12.055  19.540  1.00 65.86           O  
ATOM   2886  N   ALA D  23      13.153  -3.844  17.535  1.00 30.49           N  
ATOM   2887  CA  ALA D  23      13.194  -2.555  16.862  1.00 32.94           C  
ATOM   2888  C   ALA D  23      12.677  -2.683  15.442  1.00 44.73           C  
ATOM   2889  O   ALA D  23      12.575  -3.782  14.903  1.00 42.02           O  
ATOM   2890  CB  ALA D  23      14.610  -2.010  16.838  1.00 43.24           C  
ATOM   2891  N   GLN D  24      12.391  -1.533  14.846  1.00 50.29           N  
ATOM   2892  CA  GLN D  24      11.818  -1.445  13.515  1.00 57.64           C  
ATOM   2893  C   GLN D  24      12.591  -2.254  12.475  1.00 57.07           C  
ATOM   2894  O   GLN D  24      11.992  -2.839  11.574  1.00 67.65           O  
ATOM   2895  CB  GLN D  24      11.753   0.030  13.102  1.00 60.49           C  
ATOM   2896  CG  GLN D  24      11.008   0.916  14.110  1.00 61.14           C  
ATOM   2897  CD  GLN D  24      11.890   1.999  14.735  1.00 62.48           C  
ATOM   2898  OE1 GLN D  24      12.814   1.706  15.511  1.00 48.17           O  
ATOM   2899  NE2 GLN D  24      11.596   3.266  14.406  1.00 49.26           N  
ATOM   2900  N   LEU D  25      13.913  -2.298  12.611  1.00 47.72           N  
ATOM   2901  CA  LEU D  25      14.763  -2.947  11.621  1.00 48.28           C  
ATOM   2902  C   LEU D  25      15.539  -4.155  12.146  1.00 41.95           C  
ATOM   2903  O   LEU D  25      16.615  -4.468  11.642  1.00 54.99           O  
ATOM   2904  CB  LEU D  25      15.724  -1.922  11.023  1.00 55.73           C  
ATOM   2905  CG  LEU D  25      15.015  -0.773  10.301  1.00 63.98           C  
ATOM   2906  CD1 LEU D  25      16.006   0.303   9.929  1.00 55.95           C  
ATOM   2907  CD2 LEU D  25      14.274  -1.271   9.057  1.00 63.79           C  
ATOM   2908  N   GLY D  26      14.991  -4.830  13.150  1.00 44.14           N  
ATOM   2909  CA  GLY D  26      15.453  -6.160  13.503  1.00 42.14           C  
ATOM   2910  C   GLY D  26      16.296  -6.299  14.755  1.00 49.59           C  
ATOM   2911  O   GLY D  26      16.493  -7.418  15.231  1.00 47.10           O  
ATOM   2912  N   ASP D  27      16.805  -5.192  15.289  1.00 34.41           N  
ATOM   2913  CA  ASP D  27      17.559  -5.256  16.545  1.00 40.97           C  
ATOM   2914  C   ASP D  27      16.653  -5.846  17.587  1.00 29.81           C  
ATOM   2915  O   ASP D  27      15.446  -5.619  17.548  1.00 34.35           O  
ATOM   2916  CB  ASP D  27      17.994  -3.870  17.024  1.00 29.07           C  
ATOM   2917  CG  ASP D  27      19.191  -3.358  16.291  1.00 41.07           C  
ATOM   2918  OD1 ASP D  27      19.600  -4.025  15.320  1.00 39.70           O  
ATOM   2919  OD2 ASP D  27      19.715  -2.286  16.685  1.00 45.14           O+1
ATOM   2920  N   THR D  28      17.240  -6.599  18.512  1.00 29.13           N  
ATOM   2921  CA  THR D  28      16.487  -7.206  19.579  1.00 29.74           C  
ATOM   2922  C   THR D  28      17.158  -6.909  20.894  1.00 27.35           C  
ATOM   2923  O   THR D  28      18.378  -6.920  20.991  1.00 30.07           O  
ATOM   2924  CB  THR D  28      16.433  -8.740  19.432  1.00 34.60           C  
ATOM   2925  OG1 THR D  28      16.080  -9.084  18.089  1.00 51.79           O  
ATOM   2926  CG2 THR D  28      15.405  -9.322  20.389  1.00 39.51           C  
ATOM   2927  N   PHE D  29      16.365  -6.649  21.916  1.00 23.97           N  
ATOM   2928  CA  PHE D  29      16.946  -6.652  23.237  1.00 30.69           C  
ATOM   2929  C   PHE D  29      16.091  -7.306  24.283  1.00 29.58           C  
ATOM   2930  O   PHE D  29      14.856  -7.214  24.279  1.00 29.78           O  
ATOM   2931  CB  PHE D  29      17.405  -5.264  23.651  1.00 36.40           C  
ATOM   2932  CG  PHE D  29      16.316  -4.361  24.148  1.00 33.52           C  
ATOM   2933  CD1 PHE D  29      15.900  -4.415  25.463  1.00 31.57           C  
ATOM   2934  CD2 PHE D  29      15.769  -3.407  23.318  1.00 30.49           C  
ATOM   2935  CE1 PHE D  29      14.930  -3.556  25.929  1.00 37.96           C  
ATOM   2936  CE2 PHE D  29      14.804  -2.546  23.791  1.00 28.26           C  
ATOM   2937  CZ  PHE D  29      14.395  -2.616  25.093  1.00 26.52           C  
ATOM   2938  N  AILE D  30      16.792  -7.932  25.212  0.55 27.37           N  
ATOM   2939  CA AILE D  30      16.190  -8.669  26.290  0.55 28.31           C  
ATOM   2940  C  AILE D  30      16.540  -7.912  27.554  0.55 29.58           C  
ATOM   2941  O  AILE D  30      17.711  -7.621  27.793  0.55 29.31           O  
ATOM   2942  CB AILE D  30      16.764 -10.099  26.331  0.55 33.23           C  
ATOM   2943  CG1AILE D  30      16.619 -10.761  24.957  0.55 30.80           C  
ATOM   2944  CG2AILE D  30      16.076 -10.917  27.413  0.55 33.93           C  
ATOM   2945  CD1AILE D  30      17.473 -11.994  24.772  0.55 36.78           C  
ATOM   2946  N  BILE D  30      16.759  -8.047  25.160  0.45 27.73           N  
ATOM   2947  CA BILE D  30      16.089  -8.663  26.288  0.45 28.38           C  
ATOM   2948  C  BILE D  30      16.516  -7.914  27.532  0.45 29.54           C  
ATOM   2949  O  BILE D  30      17.698  -7.630  27.730  0.45 29.29           O  
ATOM   2950  CB BILE D  30      16.353 -10.200  26.397  0.45 33.34           C  
ATOM   2951  CG1BILE D  30      15.151 -10.880  27.059  0.45 36.81           C  
ATOM   2952  CG2BILE D  30      17.637 -10.510  27.176  0.45 23.64           C  
ATOM   2953  CD1BILE D  30      15.179 -12.395  27.009  0.45 41.00           C  
ATOM   2954  N   VAL D  31      15.529  -7.571  28.343  1.00 24.59           N  
ATOM   2955  CA  VAL D  31      15.721  -6.792  29.546  1.00 24.11           C  
ATOM   2956  C   VAL D  31      14.892  -7.305  30.734  1.00 31.68           C  
ATOM   2957  O   VAL D  31      13.813  -7.882  30.569  1.00 29.17           O  
ATOM   2958  CB  VAL D  31      15.376  -5.279  29.271  1.00 24.26           C  
ATOM   2959  CG1 VAL D  31      13.879  -5.087  29.021  1.00 25.60           C  
ATOM   2960  CG2 VAL D  31      15.858  -4.395  30.393  1.00 26.35           C  
ATOM   2961  N   THR D  32      15.436  -7.086  31.925  1.00 23.57           N  
ATOM   2962  CA  THR D  32      14.744  -7.306  33.161  1.00 25.62           C  
ATOM   2963  C   THR D  32      14.661  -5.996  33.913  1.00 25.63           C  
ATOM   2964  O   THR D  32      15.661  -5.285  34.072  1.00 23.75           O  
ATOM   2965  CB  THR D  32      15.462  -8.334  34.029  1.00 39.49           C  
ATOM   2966  OG1 THR D  32      15.582  -9.557  33.298  1.00 38.49           O  
ATOM   2967  CG2 THR D  32      14.683  -8.571  35.311  1.00 34.18           C  
ATOM   2968  N   ALA D  33      13.459  -5.666  34.356  1.00 25.86           N  
ATOM   2969  CA  ALA D  33      13.243  -4.471  35.159  1.00 25.33           C  
ATOM   2970  C   ALA D  33      13.172  -4.830  36.634  1.00 32.39           C  
ATOM   2971  O   ALA D  33      12.191  -5.435  37.075  1.00 28.98           O  
ATOM   2972  CB  ALA D  33      11.982  -3.778  34.724  1.00 22.19           C  
ATOM   2973  N   GLY D  34      14.204  -4.450  37.383  1.00 23.57           N  
ATOM   2974  CA  GLY D  34      14.308  -4.781  38.797  1.00 29.13           C  
ATOM   2975  C   GLY D  34      13.382  -3.977  39.687  1.00 33.13           C  
ATOM   2976  O   GLY D  34      12.936  -2.899  39.324  1.00 25.69           O  
ATOM   2977  N   ALA D  35      13.086  -4.502  40.874  1.00 27.39           N  
ATOM   2978  CA  ALA D  35      12.150  -3.858  41.786  1.00 25.83           C  
ATOM   2979  C   ALA D  35      12.615  -2.474  42.189  1.00 30.37           C  
ATOM   2980  O   ALA D  35      11.815  -1.609  42.527  1.00 37.17           O  
ATOM   2981  CB  ALA D  35      11.982  -4.719  43.047  1.00 27.63           C  
ATOM   2982  N   ASP D  36      13.925  -2.294  42.112  1.00 33.21           N  
ATOM   2983  CA  ASP D  36      14.626  -1.127  42.592  1.00 43.44           C  
ATOM   2984  C   ASP D  36      14.822  -0.039  41.515  1.00 25.37           C  
ATOM   2985  O   ASP D  36      15.387   1.005  41.802  1.00 33.29           O  
ATOM   2986  CB  ASP D  36      16.002  -1.598  43.044  1.00 43.07           C  
ATOM   2987  CG  ASP D  36      16.875  -2.064  41.868  1.00 42.27           C  
ATOM   2988  OD1 ASP D  36      16.467  -2.978  41.082  1.00 20.29           O  
ATOM   2989  OD2 ASP D  36      17.984  -1.479  41.726  1.00 54.32           O  
ATOM   2990  N   GLY D  37      14.404  -0.308  40.291  1.00 22.33           N  
ATOM   2991  CA  GLY D  37      14.593   0.661  39.219  1.00 21.06           C  
ATOM   2992  C   GLY D  37      15.709   0.301  38.251  1.00 27.19           C  
ATOM   2993  O   GLY D  37      16.001   1.061  37.333  1.00 19.49           O  
ATOM   2994  N   ALA D  38      16.337  -0.857  38.412  1.00 20.41           N  
ATOM   2995  CA  ALA D  38      17.400  -1.254  37.498  1.00 20.20           C  
ATOM   2996  C   ALA D  38      16.878  -1.857  36.205  1.00 22.30           C  
ATOM   2997  O   ALA D  38      15.866  -2.566  36.194  1.00 22.50           O  
ATOM   2998  CB  ALA D  38      18.333  -2.249  38.192  1.00 25.76           C  
ATOM   2999  N   LEU D  39      17.550  -1.547  35.098  1.00 17.79           N  
ATOM   3000  CA  LEU D  39      17.427  -2.309  33.863  1.00 16.28           C  
ATOM   3001  C   LEU D  39      18.715  -3.051  33.602  1.00 22.66           C  
ATOM   3002  O   LEU D  39      19.801  -2.475  33.657  1.00 19.04           O  
ATOM   3003  CB  LEU D  39      17.123  -1.403  32.661  1.00 15.07           C  
ATOM   3004  CG  LEU D  39      15.859  -0.553  32.736  1.00 19.83           C  
ATOM   3005  CD1 LEU D  39      15.794   0.343  31.460  1.00 18.14           C  
ATOM   3006  CD2 LEU D  39      14.581  -1.419  32.875  1.00 16.88           C  
ATOM   3007  N  ATHR D  40      18.593  -4.355  33.365  0.43 20.39           N  
ATOM   3008  CA ATHR D  40      19.713  -5.194  32.972  0.43 21.19           C  
ATOM   3009  C  ATHR D  40      19.320  -6.001  31.768  0.43 25.99           C  
ATOM   3010  O  ATHR D  40      18.149  -6.339  31.588  0.43 27.99           O  
ATOM   3011  CB ATHR D  40      20.052  -6.233  34.036  0.43 26.76           C  
ATOM   3012  OG1ATHR D  40      18.834  -6.825  34.501  0.43 24.93           O  
ATOM   3013  CG2ATHR D  40      20.807  -5.607  35.182  0.43 22.41           C  
ATOM   3014  N  BTHR D  40      18.590  -4.330  33.270  0.57 20.33           N  
ATOM   3015  CA BTHR D  40      19.739  -5.161  33.011  0.57 21.15           C  
ATOM   3016  C  BTHR D  40      19.380  -6.131  31.894  0.57 25.87           C  
ATOM   3017  O  BTHR D  40      18.263  -6.657  31.868  0.57 28.49           O  
ATOM   3018  CB BTHR D  40      20.132  -5.917  34.286  0.57 23.83           C  
ATOM   3019  OG1BTHR D  40      20.080  -5.028  35.407  0.57 22.28           O  
ATOM   3020  CG2BTHR D  40      21.513  -6.462  34.157  0.57 23.69           C  
ATOM   3021  N   GLY D  41      20.305  -6.348  30.957  1.00 22.73           N  
ATOM   3022  CA  GLY D  41      20.058  -7.231  29.850  1.00 26.14           C  
ATOM   3023  C   GLY D  41      21.112  -7.284  28.774  1.00 17.12           C  
ATOM   3024  O   GLY D  41      22.299  -7.016  29.010  1.00 22.17           O  
ATOM   3025  N  ATHR D  42      20.658  -7.660  27.582  0.27 22.87           N  
ATOM   3026  CA ATHR D  42      21.509  -7.840  26.420  0.27 22.72           C  
ATOM   3027  C  ATHR D  42      20.860  -7.207  25.202  0.27 26.18           C  
ATOM   3028  O  ATHR D  42      19.646  -7.312  25.012  0.27 29.63           O  
ATOM   3029  CB ATHR D  42      21.728  -9.335  26.122  0.27 27.12           C  
ATOM   3030  OG1ATHR D  42      22.196  -9.991  27.303  0.27 31.16           O  
ATOM   3031  CG2ATHR D  42      22.738  -9.522  24.998  0.27 30.86           C  
ATOM   3032  N  BTHR D  42      20.675  -7.665  27.583  0.73 22.54           N  
ATOM   3033  CA BTHR D  42      21.548  -7.784  26.437  0.73 22.54           C  
ATOM   3034  C  BTHR D  42      20.873  -7.203  25.217  0.73 26.07           C  
ATOM   3035  O  BTHR D  42      19.656  -7.332  25.042  0.73 29.67           O  
ATOM   3036  CB BTHR D  42      21.875  -9.249  26.140  0.73 27.21           C  
ATOM   3037  OG1BTHR D  42      20.693  -9.893  25.669  0.73 30.87           O  
ATOM   3038  CG2BTHR D  42      22.362  -9.938  27.389  0.73 31.60           C  
ATOM   3039  N   TYR D  43      21.675  -6.549  24.383  1.00 22.81           N  
ATOM   3040  CA  TYR D  43      21.203  -5.935  23.154  1.00 25.46           C  
ATOM   3041  C   TYR D  43      21.904  -6.631  22.007  1.00 27.27           C  
ATOM   3042  O   TYR D  43      23.130  -6.728  21.994  1.00 30.13           O  
ATOM   3043  CB  TYR D  43      21.529  -4.429  23.147  1.00 22.82           C  
ATOM   3044  CG  TYR D  43      20.769  -3.640  22.092  1.00 18.86           C  
ATOM   3045  CD1 TYR D  43      21.165  -3.662  20.763  1.00 21.45           C  
ATOM   3046  CD2 TYR D  43      19.656  -2.890  22.429  1.00 25.26           C  
ATOM   3047  CE1 TYR D  43      20.480  -2.953  19.798  1.00 24.22           C  
ATOM   3048  CE2 TYR D  43      18.959  -2.169  21.466  1.00 22.64           C  
ATOM   3049  CZ  TYR D  43      19.382  -2.201  20.161  1.00 22.38           C  
ATOM   3050  OH  TYR D  43      18.671  -1.490  19.217  1.00 27.59           O  
ATOM   3051  N   GLU D  44      21.125  -7.141  21.060  1.00 26.28           N  
ATOM   3052  CA  GLU D  44      21.675  -7.856  19.914  1.00 34.71           C  
ATOM   3053  C   GLU D  44      21.443  -7.057  18.647  1.00 35.87           C  
ATOM   3054  O   GLU D  44      20.303  -6.816  18.263  1.00 33.84           O  
ATOM   3055  CB  GLU D  44      21.029  -9.236  19.790  1.00 38.71           C  
ATOM   3056  CG  GLU D  44      21.417 -10.002  18.543  1.00 63.85           C  
ATOM   3057  CD  GLU D  44      20.687 -11.325  18.438  1.00 80.11           C  
ATOM   3058  OE1 GLU D  44      20.746 -12.111  19.407  1.00 77.48           O  
ATOM   3059  OE2 GLU D  44      20.043 -11.572  17.397  1.00 86.20           O+1
ATOM   3060  N   ALA D  45      22.529  -6.656  17.995  1.00 44.47           N  
ATOM   3061  CA  ALA D  45      22.444  -5.737  16.873  1.00 40.06           C  
ATOM   3062  C   ALA D  45      22.040  -6.449  15.587  1.00 66.93           C  
ATOM   3063  O   ALA D  45      21.485  -5.828  14.682  1.00 71.40           O  
ATOM   3064  CB  ALA D  45      23.768  -5.023  16.679  1.00 40.09           C  
ATOM   3065  N   ALA D  46      22.327  -7.744  15.500  1.00 64.95           N  
ATOM   3066  CA  ALA D  46      21.955  -8.523  14.318  1.00 99.73           C  
ATOM   3067  C   ALA D  46      21.296  -9.830  14.738  1.00106.09           C  
ATOM   3068  O   ALA D  46      21.773 -10.497  15.652  1.00101.93           O  
ATOM   3069  CB  ALA D  46      23.179  -8.794  13.450  1.00106.63           C  
ATOM   3070  N   VAL D  47      20.200 -10.185  14.069  1.00111.20           N  
ATOM   3071  CA  VAL D  47      19.440 -11.394  14.401  1.00105.85           C  
ATOM   3072  C   VAL D  47      20.330 -12.641  14.463  1.00114.08           C  
ATOM   3073  O   VAL D  47      21.085 -12.931  13.532  1.00104.39           O  
ATOM   3074  CB  VAL D  47      18.264 -11.620  13.416  1.00 94.63           C  
ATOM   3075  CG1 VAL D  47      17.140 -10.627  13.695  1.00 84.49           C  
ATOM   3076  CG2 VAL D  47      18.733 -11.516  11.966  1.00 90.25           C  
ATOM   3077  N   GLY D  48      20.234 -13.365  15.576  1.00118.86           N  
ATOM   3078  CA  GLY D  48      21.124 -14.479  15.851  1.00130.18           C  
ATOM   3079  C   GLY D  48      22.523 -13.963  16.129  1.00129.16           C  
ATOM   3080  O   GLY D  48      22.682 -12.845  16.607  1.00127.78           O  
ATOM   3081  N   ASN D  49      23.531 -14.781  15.845  1.00134.02           N  
ATOM   3082  CA  ASN D  49      24.920 -14.325  15.842  1.00128.90           C  
ATOM   3083  C   ASN D  49      25.458 -13.950  17.224  1.00117.54           C  
ATOM   3084  O   ASN D  49      25.093 -12.915  17.784  1.00105.66           O  
ATOM   3085  CB  ASN D  49      25.062 -13.130  14.896  1.00123.63           C  
ATOM   3086  CG  ASN D  49      26.483 -12.930  14.422  1.00118.05           C  
ATOM   3087  OD1 ASN D  49      27.295 -12.301  15.098  1.00102.77           O  
ATOM   3088  ND2 ASN D  49      26.789 -13.461  13.246  1.00136.34           N  
ATOM   3089  N   ALA D  50      26.342 -14.786  17.762  1.00107.03           N  
ATOM   3090  CA  ALA D  50      26.942 -14.528  19.069  1.00 98.82           C  
ATOM   3091  C   ALA D  50      27.786 -13.262  19.079  1.00 78.47           C  
ATOM   3092  O   ALA D  50      27.884 -12.585  20.099  1.00 61.29           O  
ATOM   3093  CB  ALA D  50      27.768 -15.725  19.526  1.00105.68           C  
ATOM   3094  N   GLU D  51      28.373 -12.929  17.939  1.00 78.98           N  
ATOM   3095  CA  GLU D  51      29.316 -11.824  17.878  1.00 68.51           C  
ATOM   3096  C   GLU D  51      28.643 -10.456  17.911  1.00 51.57           C  
ATOM   3097  O   GLU D  51      29.332  -9.444  18.002  1.00 46.13           O  
ATOM   3098  CB  GLU D  51      30.184 -11.944  16.628  1.00 74.13           C  
ATOM   3099  CG  GLU D  51      30.918 -13.269  16.527  1.00 86.81           C  
ATOM   3100  CD  GLU D  51      30.578 -14.037  15.264  1.00111.00           C  
ATOM   3101  OE1 GLU D  51      29.782 -13.527  14.447  1.00114.05           O+1
ATOM   3102  OE2 GLU D  51      31.109 -15.155  15.091  1.00116.13           O  
ATOM   3103  N   SER D  52      27.311 -10.419  17.846  1.00 37.59           N  
ATOM   3104  CA  SER D  52      26.589  -9.145  17.834  1.00 38.30           C  
ATOM   3105  C   SER D  52      25.741  -8.888  19.091  1.00 29.42           C  
ATOM   3106  O   SER D  52      24.821  -8.067  19.057  1.00 29.55           O  
ATOM   3107  CB  SER D  52      25.707  -9.049  16.588  1.00 51.67           C  
ATOM   3108  OG  SER D  52      24.639  -9.975  16.647  1.00 65.97           O  
ATOM   3109  N   ARG D  53      26.049  -9.573  20.192  1.00 32.93           N  
ATOM   3110  CA  ARG D  53      25.365  -9.352  21.471  1.00 25.21           C  
ATOM   3111  C   ARG D  53      26.224  -8.514  22.424  1.00 27.59           C  
ATOM   3112  O   ARG D  53      27.412  -8.766  22.575  1.00 25.08           O  
ATOM   3113  CB  ARG D  53      25.038 -10.683  22.157  1.00 41.71           C  
ATOM   3114  CG  ARG D  53      23.920 -11.474  21.502  1.00 52.88           C  
ATOM   3115  CD  ARG D  53      23.628 -12.775  22.264  1.00 51.86           C  
ATOM   3116  NE  ARG D  53      22.571 -13.562  21.620  1.00 67.65           N  
ATOM   3117  CZ  ARG D  53      22.779 -14.477  20.673  1.00 61.24           C  
ATOM   3118  NH1 ARG D  53      24.004 -14.730  20.256  1.00 74.16           N  
ATOM   3119  NH2 ARG D  53      21.763 -15.140  20.138  1.00 70.61           N  
ATOM   3120  N   TYR D  54      25.607  -7.512  23.047  1.00 22.59           N  
ATOM   3121  CA  TYR D  54      26.298  -6.571  23.933  1.00 21.18           C  
ATOM   3122  C   TYR D  54      25.543  -6.381  25.248  1.00 23.69           C  
ATOM   3123  O   TYR D  54      24.323  -6.469  25.303  1.00 21.95           O  
ATOM   3124  CB  TYR D  54      26.465  -5.200  23.224  1.00 19.47           C  
ATOM   3125  CG  TYR D  54      27.218  -5.280  21.921  1.00 17.32           C  
ATOM   3126  CD1 TYR D  54      26.573  -5.613  20.751  1.00 21.31           C  
ATOM   3127  CD2 TYR D  54      28.585  -5.011  21.862  1.00 20.27           C  
ATOM   3128  CE1 TYR D  54      27.255  -5.695  19.570  1.00 19.13           C  
ATOM   3129  CE2 TYR D  54      29.279  -5.099  20.678  1.00 22.00           C  
ATOM   3130  CZ  TYR D  54      28.605  -5.438  19.531  1.00 24.18           C  
ATOM   3131  OH  TYR D  54      29.263  -5.535  18.331  1.00 26.92           O  
ATOM   3132  N   VAL D  55      26.278  -6.089  26.314  1.00 21.74           N  
ATOM   3133  CA  VAL D  55      25.673  -5.826  27.594  1.00 20.85           C  
ATOM   3134  C   VAL D  55      24.950  -4.483  27.568  1.00 26.56           C  
ATOM   3135  O   VAL D  55      25.463  -3.505  26.997  1.00 22.02           O  
ATOM   3136  CB  VAL D  55      26.739  -5.758  28.681  1.00 22.70           C  
ATOM   3137  CG1 VAL D  55      26.167  -5.305  29.989  1.00 23.86           C  
ATOM   3138  CG2 VAL D  55      27.438  -7.140  28.800  1.00 23.47           C  
ATOM   3139  N   LEU D  56      23.779  -4.450  28.192  1.00 19.67           N  
ATOM   3140  CA  LEU D  56      23.079  -3.186  28.439  1.00 25.17           C  
ATOM   3141  C   LEU D  56      22.770  -3.017  29.910  1.00 20.71           C  
ATOM   3142  O   LEU D  56      22.517  -4.011  30.636  1.00 18.47           O  
ATOM   3143  CB  LEU D  56      21.806  -3.076  27.590  1.00 28.89           C  
ATOM   3144  CG  LEU D  56      20.509  -3.748  28.009  1.00 26.50           C  
ATOM   3145  CD1 LEU D  56      19.659  -2.925  29.024  1.00 18.37           C  
ATOM   3146  CD2 LEU D  56      19.682  -4.036  26.753  1.00 32.53           C  
ATOM   3147  N   THR D  57      22.813  -1.769  30.378  1.00 16.81           N  
ATOM   3148  CA  THR D  57      22.392  -1.435  31.718  1.00 16.00           C  
ATOM   3149  C   THR D  57      21.730  -0.079  31.726  1.00 18.22           C  
ATOM   3150  O   THR D  57      22.103   0.798  30.945  1.00 17.72           O  
ATOM   3151  CB  THR D  57      23.562  -1.427  32.734  1.00 23.43           C  
ATOM   3152  OG1 THR D  57      23.052  -1.228  34.061  1.00 22.45           O  
ATOM   3153  CG2 THR D  57      24.551  -0.347  32.417  1.00 23.91           C  
ATOM   3154  N   GLY D  58      20.744   0.085  32.589  1.00 17.93           N  
ATOM   3155  CA  GLY D  58      20.007   1.332  32.667  1.00 20.95           C  
ATOM   3156  C   GLY D  58      19.131   1.468  33.898  1.00 20.09           C  
ATOM   3157  O   GLY D  58      19.286   0.727  34.884  1.00 16.96           O  
ATOM   3158  N   ARG D  59      18.223   2.441  33.857  1.00 14.26           N  
ATOM   3159  CA  ARG D  59      17.335   2.748  34.979  1.00 14.94           C  
ATOM   3160  C   ARG D  59      15.930   3.078  34.477  1.00 17.80           C  
ATOM   3161  O   ARG D  59      15.757   3.546  33.353  1.00 15.69           O  
ATOM   3162  CB  ARG D  59      17.820   3.950  35.784  1.00 15.44           C  
ATOM   3163  CG  ARG D  59      19.272   3.902  36.314  1.00 14.91           C  
ATOM   3164  CD  ARG D  59      19.422   2.966  37.506  1.00 17.44           C  
ATOM   3165  NE  ARG D  59      18.610   3.383  38.638  1.00 16.87           N  
ATOM   3166  CZ  ARG D  59      18.256   2.550  39.630  1.00 18.83           C  
ATOM   3167  NH1 ARG D  59      18.654   1.282  39.605  1.00 22.46           N+1
ATOM   3168  NH2 ARG D  59      17.496   2.993  40.612  1.00 16.88           N  
ATOM   3169  N   TYR D  60      14.947   2.863  35.337  1.00 17.66           N  
ATOM   3170  CA  TYR D  60      13.564   3.259  35.045  1.00 16.57           C  
ATOM   3171  C   TYR D  60      12.866   3.706  36.303  1.00 20.23           C  
ATOM   3172  O   TYR D  60      13.321   3.436  37.424  1.00 19.61           O  
ATOM   3173  CB  TYR D  60      12.759   2.148  34.373  1.00 15.92           C  
ATOM   3174  CG  TYR D  60      12.284   1.069  35.327  1.00 21.76           C  
ATOM   3175  CD1 TYR D  60      13.170   0.134  35.841  1.00 22.95           C  
ATOM   3176  CD2 TYR D  60      10.951   0.986  35.698  1.00 22.21           C  
ATOM   3177  CE1 TYR D  60      12.736  -0.851  36.713  1.00 22.56           C  
ATOM   3178  CE2 TYR D  60      10.510  -0.006  36.571  1.00 23.27           C  
ATOM   3179  CZ  TYR D  60      11.403  -0.916  37.066  1.00 27.82           C  
ATOM   3180  OH  TYR D  60      10.970  -1.893  37.958  1.00 27.18           O  
ATOM   3181  N   ASP D  61      11.766   4.420  36.120  1.00 14.84           N  
ATOM   3182  CA  ASP D  61      10.941   4.925  37.213  1.00 16.79           C  
ATOM   3183  C   ASP D  61      10.070   3.762  37.709  1.00 24.54           C  
ATOM   3184  O   ASP D  61       9.151   3.302  37.003  1.00 20.35           O  
ATOM   3185  CB  ASP D  61      10.058   6.094  36.728  1.00 22.39           C  
ATOM   3186  CG  ASP D  61       9.103   6.626  37.800  1.00 26.67           C  
ATOM   3187  OD1 ASP D  61       9.125   6.160  38.978  1.00 18.60           O  
ATOM   3188  OD2 ASP D  61       8.308   7.544  37.477  1.00 19.44           O+1
ATOM   3189  N   SER D  62      10.384   3.257  38.903  1.00 21.73           N  
ATOM   3190  CA  SER D  62       9.709   2.048  39.386  1.00 23.44           C  
ATOM   3191  C   SER D  62       8.395   2.376  40.099  1.00 33.87           C  
ATOM   3192  O   SER D  62       7.691   1.464  40.545  1.00 28.68           O  
ATOM   3193  CB  SER D  62      10.638   1.261  40.313  1.00 26.78           C  
ATOM   3194  OG  SER D  62      11.074   2.085  41.370  1.00 27.18           O  
ATOM   3195  N   ALA D  63       8.074   3.668  40.210  1.00 22.06           N  
ATOM   3196  CA  ALA D  63       6.788   4.130  40.776  1.00 21.43           C  
ATOM   3197  C   ALA D  63       6.181   5.241  39.910  1.00 20.81           C  
ATOM   3198  O   ALA D  63       6.091   6.395  40.350  1.00 21.96           O  
ATOM   3199  CB  ALA D  63       6.986   4.631  42.179  1.00 28.28           C  
ATOM   3200  N   PRO D  64       5.772   4.898  38.693  1.00 21.71           N  
ATOM   3201  CA  PRO D  64       5.340   5.964  37.788  1.00 21.99           C  
ATOM   3202  C   PRO D  64       4.034   6.612  38.224  1.00 26.88           C  
ATOM   3203  O   PRO D  64       3.358   6.083  39.104  1.00 28.28           O  
ATOM   3204  CB  PRO D  64       5.145   5.232  36.458  1.00 28.03           C  
ATOM   3205  CG  PRO D  64       4.911   3.832  36.826  1.00 26.68           C  
ATOM   3206  CD  PRO D  64       5.752   3.586  38.032  1.00 25.94           C  
ATOM   3207  N   ALA D  65       3.714   7.762  37.643  1.00 22.73           N  
ATOM   3208  CA  ALA D  65       2.435   8.404  37.888  1.00 22.61           C  
ATOM   3209  C   ALA D  65       1.306   7.478  37.480  1.00 24.32           C  
ATOM   3210  O   ALA D  65       1.483   6.552  36.665  1.00 26.38           O  
ATOM   3211  CB  ALA D  65       2.344   9.733  37.127  1.00 24.12           C  
ATOM   3212  N   THR D  66       0.143   7.710  38.076  1.00 28.73           N  
ATOM   3213  CA  THR D  66      -1.015   6.872  37.804  1.00 28.58           C  
ATOM   3214  C   THR D  66      -2.060   7.732  37.112  1.00 38.07           C  
ATOM   3215  O   THR D  66      -3.247   7.668  37.441  1.00 34.81           O  
ATOM   3216  CB  THR D  66      -1.604   6.302  39.093  1.00 28.37           C  
ATOM   3217  OG1 THR D  66      -1.937   7.392  39.951  1.00 28.01           O  
ATOM   3218  CG2 THR D  66      -0.597   5.397  39.800  1.00 30.09           C  
ATOM   3219  N   ASP D  67      -1.609   8.556  36.165  1.00 23.96           N  
ATOM   3220  CA  ASP D  67      -2.511   9.482  35.472  1.00 25.80           C  
ATOM   3221  C   ASP D  67      -2.641   9.187  33.990  1.00 19.92           C  
ATOM   3222  O   ASP D  67      -3.200   9.995  33.256  1.00 28.77           O  
ATOM   3223  CB  ASP D  67      -2.056  10.920  35.674  1.00 23.48           C  
ATOM   3224  CG  ASP D  67      -0.624  11.173  35.147  1.00 22.71           C  
ATOM   3225  OD1 ASP D  67      -0.050  10.267  34.503  1.00 23.88           O  
ATOM   3226  OD2 ASP D  67      -0.146  12.292  35.355  1.00 24.12           O+1
ATOM   3227  N   GLY D  68      -2.084   8.063  33.549  1.00 19.83           N  
ATOM   3228  CA  GLY D  68      -2.131   7.633  32.163  1.00 24.21           C  
ATOM   3229  C   GLY D  68      -0.829   7.904  31.390  1.00 22.67           C  
ATOM   3230  O   GLY D  68      -0.684   7.502  30.244  1.00 23.84           O  
ATOM   3231  N  ASER D  69       0.115   8.592  32.026  0.47 19.60           N  
ATOM   3232  CA ASER D  69       1.408   8.885  31.388  0.47 17.90           C  
ATOM   3233  C  ASER D  69       2.336   7.678  31.487  0.47 22.74           C  
ATOM   3234  O  ASER D  69       2.189   6.863  32.417  0.47 17.80           O  
ATOM   3235  CB ASER D  69       2.049  10.126  32.020  0.47 19.24           C  
ATOM   3236  OG ASER D  69       2.271   9.968  33.417  0.47 20.37           O  
ATOM   3237  N  BSER D  69       0.119   8.546  32.059  0.53 19.51           N  
ATOM   3238  CA BSER D  69       1.433   8.789  31.469  0.53 17.88           C  
ATOM   3239  C  BSER D  69       2.232   7.497  31.339  0.53 22.89           C  
ATOM   3240  O  BSER D  69       1.941   6.449  31.962  0.53 16.38           O  
ATOM   3241  CB BSER D  69       2.224   9.789  32.321  0.53 20.49           C  
ATOM   3242  OG BSER D  69       1.632  11.079  32.326  0.53 21.99           O  
ATOM   3243  N   GLY D  70       3.276   7.579  30.536  1.00 21.49           N  
ATOM   3244  CA  GLY D  70       4.194   6.469  30.403  1.00 17.00           C  
ATOM   3245  C   GLY D  70       5.208   6.438  31.526  1.00 13.99           C  
ATOM   3246  O   GLY D  70       5.216   7.289  32.386  1.00 16.38           O  
ATOM   3247  N   THR D  71       6.076   5.444  31.471  1.00 18.25           N  
ATOM   3248  CA  THR D  71       7.086   5.247  32.513  1.00 13.34           C  
ATOM   3249  C   THR D  71       8.453   5.589  31.925  1.00 12.61           C  
ATOM   3250  O   THR D  71       8.898   4.945  30.977  1.00 15.67           O  
ATOM   3251  CB  THR D  71       7.071   3.760  32.916  1.00 20.03           C  
ATOM   3252  OG1 THR D  71       5.767   3.431  33.412  1.00 21.77           O  
ATOM   3253  CG2 THR D  71       8.083   3.471  33.971  1.00 16.22           C  
ATOM   3254  N   ALA D  72       9.099   6.582  32.521  1.00 15.01           N  
ATOM   3255  CA  ALA D  72      10.393   7.078  32.034  1.00 13.54           C  
ATOM   3256  C   ALA D  72      11.508   6.072  32.268  1.00 17.34           C  
ATOM   3257  O   ALA D  72      11.531   5.378  33.286  1.00 16.66           O  
ATOM   3258  CB  ALA D  72      10.724   8.391  32.688  1.00 16.54           C  
ATOM   3259  N   LEU D  73      12.426   5.979  31.305  1.00 17.45           N  
ATOM   3260  CA  LEU D  73      13.517   5.016  31.387  1.00 16.16           C  
ATOM   3261  C   LEU D  73      14.691   5.476  30.538  1.00 18.77           C  
ATOM   3262  O   LEU D  73      14.558   6.403  29.728  1.00 15.46           O  
ATOM   3263  CB  LEU D  73      13.052   3.624  30.943  1.00 15.08           C  
ATOM   3264  CG  LEU D  73      12.275   3.462  29.620  1.00 20.12           C  
ATOM   3265  CD1 LEU D  73      13.144   3.668  28.399  1.00 22.07           C  
ATOM   3266  CD2 LEU D  73      11.628   2.062  29.573  1.00 30.83           C  
ATOM   3267  N   GLY D  74      15.842   4.833  30.715  1.00 15.73           N  
ATOM   3268  CA  GLY D  74      16.934   4.986  29.766  1.00 14.26           C  
ATOM   3269  C   GLY D  74      17.939   3.854  29.929  1.00 13.92           C  
ATOM   3270  O   GLY D  74      17.942   3.184  30.985  1.00 15.10           O  
ATOM   3271  N   TRP D  75      18.759   3.615  28.915  1.00 13.50           N  
ATOM   3272  CA  TRP D  75      19.830   2.624  29.050  1.00 16.42           C  
ATOM   3273  C   TRP D  75      20.972   2.913  28.122  1.00 16.19           C  
ATOM   3274  O   TRP D  75      20.850   3.736  27.196  1.00 15.16           O  
ATOM   3275  CB  TRP D  75      19.279   1.197  28.821  1.00 16.32           C  
ATOM   3276  CG  TRP D  75      18.902   0.841  27.404  1.00 12.34           C  
ATOM   3277  CD1 TRP D  75      19.707   0.279  26.453  1.00 14.46           C  
ATOM   3278  CD2 TRP D  75      17.609   0.995  26.781  1.00 13.37           C  
ATOM   3279  NE1 TRP D  75      19.007   0.093  25.280  1.00 16.78           N  
ATOM   3280  CE2 TRP D  75      17.718   0.525  25.466  1.00 14.82           C  
ATOM   3281  CE3 TRP D  75      16.385   1.494  27.216  1.00 15.76           C  
ATOM   3282  CZ2 TRP D  75      16.635   0.545  24.575  1.00 15.90           C  
ATOM   3283  CZ3 TRP D  75      15.306   1.499  26.326  1.00 18.21           C  
ATOM   3284  CH2 TRP D  75      15.451   1.034  25.029  1.00 19.43           C  
ATOM   3285  N   THR D  76      22.110   2.266  28.399  1.00 12.94           N  
ATOM   3286  CA  THR D  76      23.335   2.435  27.636  1.00 12.28           C  
ATOM   3287  C   THR D  76      23.826   1.082  27.136  1.00 14.90           C  
ATOM   3288  O   THR D  76      23.696   0.063  27.849  1.00 19.05           O  
ATOM   3289  CB  THR D  76      24.467   3.063  28.511  1.00 13.99           C  
ATOM   3290  OG1 THR D  76      24.009   4.275  29.097  1.00 15.79           O  
ATOM   3291  CG2 THR D  76      25.788   3.343  27.701  1.00 16.23           C  
ATOM   3292  N   VAL D  77      24.387   1.087  25.935  1.00 14.93           N  
ATOM   3293  CA  VAL D  77      25.211  -0.023  25.419  1.00 16.99           C  
ATOM   3294  C   VAL D  77      26.532   0.557  24.941  1.00 17.79           C  
ATOM   3295  O   VAL D  77      26.528   1.462  24.097  1.00 16.81           O  
ATOM   3296  CB  VAL D  77      24.538  -0.754  24.236  1.00 18.38           C  
ATOM   3297  CG1 VAL D  77      25.500  -1.744  23.579  1.00 22.19           C  
ATOM   3298  CG2 VAL D  77      23.277  -1.475  24.702  1.00 17.47           C  
ATOM   3299  N   ALA D  78      27.648   0.078  25.502  1.00 18.12           N  
ATOM   3300  CA  ALA D  78      28.969   0.295  24.908  1.00 14.80           C  
ATOM   3301  C   ALA D  78      29.218  -0.822  23.892  1.00 18.00           C  
ATOM   3302  O   ALA D  78      29.037  -2.003  24.196  1.00 19.48           O  
ATOM   3303  CB  ALA D  78      30.047   0.308  25.978  1.00 19.06           C  
ATOM   3304  N   TRP D  79      29.643  -0.456  22.692  1.00 16.52           N  
ATOM   3305  CA  TRP D  79      29.692  -1.386  21.579  1.00 15.98           C  
ATOM   3306  C   TRP D  79      30.999  -2.166  21.560  1.00 19.34           C  
ATOM   3307  O   TRP D  79      31.689  -2.230  20.543  1.00 21.40           O  
ATOM   3308  CB  TRP D  79      29.446  -0.636  20.248  1.00 17.40           C  
ATOM   3309  CG  TRP D  79      28.050  -0.022  20.195  1.00 16.74           C  
ATOM   3310  CD1 TRP D  79      27.735   1.313  20.235  1.00 18.42           C  
ATOM   3311  CD2 TRP D  79      26.791  -0.729  20.103  1.00 20.56           C  
ATOM   3312  NE1 TRP D  79      26.364   1.471  20.180  1.00 16.06           N  
ATOM   3313  CE2 TRP D  79      25.767   0.236  20.086  1.00 18.05           C  
ATOM   3314  CE3 TRP D  79      26.440  -2.080  20.022  1.00 18.03           C  
ATOM   3315  CZ2 TRP D  79      24.422  -0.105  20.009  1.00 18.51           C  
ATOM   3316  CZ3 TRP D  79      25.089  -2.420  19.950  1.00 19.01           C  
ATOM   3317  CH2 TRP D  79      24.102  -1.437  19.942  1.00 19.01           C  
ATOM   3318  N   LYS D  80      31.309  -2.738  22.723  1.00 20.47           N  
ATOM   3319  CA  LYS D  80      32.439  -3.648  22.891  1.00 21.40           C  
ATOM   3320  C   LYS D  80      31.887  -4.953  23.463  1.00 20.60           C  
ATOM   3321  O   LYS D  80      31.138  -4.958  24.453  1.00 21.58           O  
ATOM   3322  CB  LYS D  80      33.494  -3.065  23.836  1.00 22.63           C  
ATOM   3323  CG  LYS D  80      34.701  -4.032  24.071  1.00 22.16           C  
ATOM   3324  CD  LYS D  80      35.584  -3.588  25.196  1.00 30.40           C  
ATOM   3325  CE  LYS D  80      36.758  -4.560  25.406  1.00 44.98           C  
ATOM   3326  NZ  LYS D  80      36.312  -5.967  25.616  1.00 37.96           N+1
ATOM   3327  N   ASN D  81      32.280  -6.057  22.838  1.00 23.90           N  
ATOM   3328  CA  ASN D  81      32.086  -7.364  23.457  1.00 27.77           C  
ATOM   3329  C   ASN D  81      33.383  -8.175  23.350  1.00 36.15           C  
ATOM   3330  O   ASN D  81      34.445  -7.600  23.127  1.00 29.31           O  
ATOM   3331  CB  ASN D  81      30.864  -8.087  22.884  1.00 20.84           C  
ATOM   3332  CG  ASN D  81      30.975  -8.377  21.420  1.00 25.79           C  
ATOM   3333  OD1 ASN D  81      32.069  -8.414  20.846  1.00 30.94           O  
ATOM   3334  ND2 ASN D  81      29.821  -8.545  20.782  1.00 24.90           N  
ATOM   3335  N   ASN D  82      33.320  -9.490  23.528  1.00 44.16           N  
ATOM   3336  CA  ASN D  82      34.546 -10.277  23.518  1.00 43.49           C  
ATOM   3337  C   ASN D  82      35.085 -10.488  22.102  1.00 35.07           C  
ATOM   3338  O   ASN D  82      36.170 -11.046  21.927  1.00 42.67           O  
ATOM   3339  CB  ASN D  82      34.344 -11.623  24.235  1.00 38.97           C  
ATOM   3340  CG  ASN D  82      34.186 -11.467  25.742  1.00 49.51           C  
ATOM   3341  OD1 ASN D  82      34.715 -10.530  26.349  1.00 53.06           O  
ATOM   3342  ND2 ASN D  82      33.454 -12.393  26.355  1.00 65.96           N  
ATOM   3343  N   TYR D  83      34.356 -10.000  21.099  1.00 40.46           N  
ATOM   3344  CA  TYR D  83      34.657 -10.287  19.700  1.00 37.01           C  
ATOM   3345  C   TYR D  83      34.875  -9.041  18.837  1.00 42.46           C  
ATOM   3346  O   TYR D  83      35.508  -9.116  17.785  1.00 39.57           O  
ATOM   3347  CB  TYR D  83      33.518 -11.111  19.090  1.00 41.88           C  
ATOM   3348  CG  TYR D  83      33.152 -12.328  19.910  1.00 55.35           C  
ATOM   3349  CD1 TYR D  83      34.049 -13.377  20.066  1.00 66.33           C  
ATOM   3350  CD2 TYR D  83      31.912 -12.429  20.531  1.00 51.18           C  
ATOM   3351  CE1 TYR D  83      33.725 -14.490  20.821  1.00 71.62           C  
ATOM   3352  CE2 TYR D  83      31.579 -13.540  21.287  1.00 66.34           C  
ATOM   3353  CZ  TYR D  83      32.492 -14.566  21.428  1.00 72.24           C  
ATOM   3354  OH  TYR D  83      32.174 -15.674  22.175  1.00 81.74           O  
ATOM   3355  N   ARG D  84      34.331  -7.903  19.268  1.00 33.09           N  
ATOM   3356  CA  ARG D  84      34.333  -6.690  18.450  1.00 32.70           C  
ATOM   3357  C   ARG D  84      34.375  -5.439  19.342  1.00 24.33           C  
ATOM   3358  O   ARG D  84      33.955  -5.482  20.498  1.00 23.43           O  
ATOM   3359  CB  ARG D  84      33.087  -6.641  17.554  1.00 41.51           C  
ATOM   3360  CG  ARG D  84      32.901  -7.879  16.689  1.00 50.55           C  
ATOM   3361  CD  ARG D  84      31.723  -7.753  15.741  1.00 54.00           C  
ATOM   3362  NE  ARG D  84      31.943  -6.722  14.731  1.00 83.21           N  
ATOM   3363  CZ  ARG D  84      32.653  -6.896  13.620  1.00 94.42           C  
ATOM   3364  NH1 ARG D  84      33.228  -8.068  13.366  1.00 85.83           N  
ATOM   3365  NH2 ARG D  84      32.792  -5.894  12.759  1.00 89.79           N+1
ATOM   3366  N   ASN D  85      34.926  -4.354  18.815  1.00 25.45           N  
ATOM   3367  CA  ASN D  85      34.895  -3.088  19.539  1.00 23.56           C  
ATOM   3368  C   ASN D  85      34.812  -1.930  18.562  1.00 28.78           C  
ATOM   3369  O   ASN D  85      35.751  -1.678  17.814  1.00 26.61           O  
ATOM   3370  CB  ASN D  85      36.126  -2.922  20.417  1.00 26.06           C  
ATOM   3371  CG  ASN D  85      35.974  -1.791  21.406  1.00 27.49           C  
ATOM   3372  OD1 ASN D  85      35.004  -1.045  21.343  1.00 23.70           O  
ATOM   3373  ND2 ASN D  85      36.910  -1.665  22.321  1.00 22.77           N  
ATOM   3374  N   ALA D  86      33.692  -1.211  18.598  1.00 19.05           N  
ATOM   3375  CA  ALA D  86      33.500  -0.077  17.716  1.00 19.19           C  
ATOM   3376  C   ALA D  86      33.941   1.274  18.323  1.00 19.09           C  
ATOM   3377  O   ALA D  86      33.890   2.308  17.629  1.00 22.34           O  
ATOM   3378  CB  ALA D  86      32.059  -0.023  17.313  1.00 22.10           C  
ATOM   3379  N   HIS D  87      34.400   1.256  19.579  1.00 17.83           N  
ATOM   3380  CA  HIS D  87      34.856   2.455  20.314  1.00 18.90           C  
ATOM   3381  C   HIS D  87      33.769   3.514  20.279  1.00 19.71           C  
ATOM   3382  O   HIS D  87      34.002   4.679  19.910  1.00 15.82           O  
ATOM   3383  CB  HIS D  87      36.162   3.023  19.730  1.00 17.96           C  
ATOM   3384  CG  HIS D  87      37.284   2.027  19.703  1.00 21.55           C  
ATOM   3385  ND1 HIS D  87      37.741   1.387  20.839  1.00 24.69           N  
ATOM   3386  CD2 HIS D  87      38.056   1.577  18.682  1.00 27.88           C  
ATOM   3387  CE1 HIS D  87      38.731   0.570  20.514  1.00 23.54           C  
ATOM   3388  NE2 HIS D  87      38.948   0.675  19.213  1.00 27.60           N  
ATOM   3389  N  ASER D  88      32.584   3.099  20.696  0.57 18.50           N  
ATOM   3390  CA ASER D  88      31.421   3.966  20.703  0.57 15.87           C  
ATOM   3391  C  ASER D  88      30.357   3.422  21.659  0.57 20.20           C  
ATOM   3392  O  ASER D  88      30.390   2.249  22.074  0.57 15.10           O  
ATOM   3393  CB ASER D  88      30.853   4.069  19.295  0.57 16.07           C  
ATOM   3394  OG ASER D  88      30.372   2.813  18.874  0.57 16.75           O  
ATOM   3395  N  BSER D  88      32.573   3.075  20.652  0.43 18.53           N  
ATOM   3396  CA BSER D  88      31.371   3.897  20.636  0.43 15.97           C  
ATOM   3397  C  BSER D  88      30.433   3.471  21.767  0.43 20.23           C  
ATOM   3398  O  BSER D  88      30.623   2.425  22.406  0.43 17.06           O  
ATOM   3399  CB BSER D  88      30.637   3.733  19.302  0.43 16.31           C  
ATOM   3400  OG BSER D  88      31.344   4.324  18.227  0.43 21.31           O  
ATOM   3401  N   ALA D  89      29.410   4.281  22.017  1.00 17.47           N  
ATOM   3402  CA  ALA D  89      28.353   3.890  22.951  1.00 14.35           C  
ATOM   3403  C   ALA D  89      27.093   4.628  22.591  1.00 17.29           C  
ATOM   3404  O   ALA D  89      27.144   5.800  22.212  1.00 15.82           O  
ATOM   3405  CB  ALA D  89      28.748   4.210  24.368  1.00 14.49           C  
ATOM   3406  N   THR D  90      25.972   3.937  22.728  1.00 14.25           N  
ATOM   3407  CA  THR D  90      24.655   4.547  22.522  1.00 13.57           C  
ATOM   3408  C   THR D  90      23.891   4.601  23.814  1.00 18.36           C  
ATOM   3409  O   THR D  90      23.907   3.630  24.600  1.00 15.25           O  
ATOM   3410  CB  THR D  90      23.833   3.718  21.537  1.00 16.50           C  
ATOM   3411  OG1 THR D  90      24.508   3.650  20.267  1.00 15.85           O  
ATOM   3412  CG2 THR D  90      22.409   4.332  21.346  1.00 15.73           C  
ATOM   3413  N   THR D  91      23.236   5.737  24.056  1.00 14.12           N  
ATOM   3414  CA  THR D  91      22.266   5.844  25.128  1.00 12.00           C  
ATOM   3415  C   THR D  91      20.877   6.089  24.497  1.00 14.92           C  
ATOM   3416  O   THR D  91      20.726   6.865  23.564  1.00 14.84           O  
ATOM   3417  CB  THR D  91      22.576   6.986  26.106  1.00 11.97           C  
ATOM   3418  OG1 THR D  91      22.497   8.257  25.430  1.00 16.98           O  
ATOM   3419  CG2 THR D  91      23.966   6.838  26.749  1.00 14.98           C  
ATOM   3420  N   TRP D  92      19.880   5.399  25.014  1.00 11.70           N  
ATOM   3421  CA  TRP D  92      18.484   5.588  24.641  1.00 13.54           C  
ATOM   3422  C   TRP D  92      17.731   6.171  25.832  1.00 16.21           C  
ATOM   3423  O   TRP D  92      17.837   5.671  26.967  1.00 14.10           O  
ATOM   3424  CB  TRP D  92      17.820   4.257  24.332  1.00 12.17           C  
ATOM   3425  CG  TRP D  92      18.247   3.481  23.109  1.00 11.16           C  
ATOM   3426  CD1 TRP D  92      17.565   3.357  21.915  1.00 15.75           C  
ATOM   3427  CD2 TRP D  92      19.421   2.659  22.972  1.00 11.40           C  
ATOM   3428  NE1 TRP D  92      18.247   2.531  21.060  1.00 16.70           N  
ATOM   3429  CE2 TRP D  92      19.376   2.073  21.694  1.00 12.81           C  
ATOM   3430  CE3 TRP D  92      20.490   2.360  23.815  1.00 15.73           C  
ATOM   3431  CZ2 TRP D  92      20.370   1.222  21.221  1.00 18.40           C  
ATOM   3432  CZ3 TRP D  92      21.471   1.500  23.348  1.00 16.47           C  
ATOM   3433  CH2 TRP D  92      21.399   0.934  22.066  1.00 16.12           C  
ATOM   3434  N   SER D  93      16.953   7.215  25.579  1.00 12.84           N  
ATOM   3435  CA  SER D  93      16.164   7.873  26.600  1.00 11.82           C  
ATOM   3436  C   SER D  93      14.692   7.876  26.135  1.00 11.77           C  
ATOM   3437  O   SER D  93      14.434   8.235  25.001  1.00 14.15           O  
ATOM   3438  CB  SER D  93      16.624   9.315  26.720  1.00 11.69           C  
ATOM   3439  OG  SER D  93      15.892  10.064  27.656  1.00 16.17           O  
ATOM   3440  N   GLY D  94      13.753   7.460  26.971  1.00 13.15           N  
ATOM   3441  CA  GLY D  94      12.391   7.295  26.454  1.00 14.74           C  
ATOM   3442  C   GLY D  94      11.400   6.871  27.516  1.00 14.22           C  
ATOM   3443  O   GLY D  94      11.573   7.149  28.687  1.00 13.17           O  
ATOM   3444  N   GLN D  95      10.311   6.271  27.062  1.00 16.82           N  
ATOM   3445  CA  GLN D  95       9.283   5.847  27.990  1.00 16.28           C  
ATOM   3446  C   GLN D  95       8.575   4.609  27.471  1.00 13.38           C  
ATOM   3447  O   GLN D  95       8.491   4.355  26.270  1.00 16.41           O  
ATOM   3448  CB  GLN D  95       8.313   6.974  28.302  1.00 18.81           C  
ATOM   3449  CG  GLN D  95       7.509   7.504  27.132  1.00 20.11           C  
ATOM   3450  CD  GLN D  95       6.675   8.722  27.565  1.00 22.10           C  
ATOM   3451  OE1 GLN D  95       5.997   8.690  28.592  1.00 20.09           O  
ATOM   3452  NE2 GLN D  95       6.783   9.830  26.809  1.00 25.80           N  
ATOM   3453  N   TYR D  96       8.143   3.796  28.436  1.00 17.13           N  
ATOM   3454  CA  TYR D  96       7.332   2.607  28.188  1.00 18.19           C  
ATOM   3455  C   TYR D  96       5.870   3.012  28.277  1.00 14.46           C  
ATOM   3456  O   TYR D  96       5.442   3.697  29.225  1.00 19.36           O  
ATOM   3457  CB  TYR D  96       7.656   1.534  29.237  1.00 22.00           C  
ATOM   3458  CG  TYR D  96       6.649   0.393  29.352  1.00 18.95           C  
ATOM   3459  CD1 TYR D  96       6.757  -0.731  28.550  1.00 24.26           C  
ATOM   3460  CD2 TYR D  96       5.619   0.453  30.272  1.00 23.66           C  
ATOM   3461  CE1 TYR D  96       5.838  -1.776  28.659  1.00 28.02           C  
ATOM   3462  CE2 TYR D  96       4.714  -0.590  30.401  1.00 28.84           C  
ATOM   3463  CZ  TYR D  96       4.822  -1.691  29.582  1.00 32.61           C  
ATOM   3464  OH  TYR D  96       3.916  -2.732  29.695  1.00 34.79           O  
ATOM   3465  N   VAL D  97       5.133   2.526  27.286  1.00 21.23           N  
ATOM   3466  CA  VAL D  97       3.707   2.749  27.121  1.00 26.36           C  
ATOM   3467  C   VAL D  97       3.034   1.375  27.122  1.00 25.23           C  
ATOM   3468  O   VAL D  97       3.169   0.605  26.176  1.00 33.11           O  
ATOM   3469  CB  VAL D  97       3.455   3.454  25.782  1.00 29.23           C  
ATOM   3470  CG1 VAL D  97       1.974   3.456  25.429  1.00 44.09           C  
ATOM   3471  CG2 VAL D  97       3.988   4.871  25.848  1.00 32.21           C  
ATOM   3472  N   GLY D  98       2.336   1.060  28.201  1.00 37.02           N  
ATOM   3473  CA  GLY D  98       1.736  -0.251  28.335  1.00 40.51           C  
ATOM   3474  C   GLY D  98       0.472  -0.411  27.513  1.00 41.39           C  
ATOM   3475  O   GLY D  98       0.047   0.512  26.809  1.00 48.26           O  
ATOM   3476  N   GLY D  99      -0.127  -1.596  27.618  1.00 57.41           N  
ATOM   3477  CA  GLY D  99      -1.384  -1.895  26.959  1.00 73.14           C  
ATOM   3478  C   GLY D  99      -1.294  -3.183  26.177  1.00 74.00           C  
ATOM   3479  O   GLY D  99      -0.474  -4.049  26.482  1.00 69.46           O  
ATOM   3480  N   ALA D 100      -2.145  -3.309  25.166  1.00 84.71           N  
ATOM   3481  CA  ALA D 100      -2.117  -4.465  24.283  1.00 92.97           C  
ATOM   3482  C   ALA D 100      -0.823  -4.444  23.486  1.00 90.41           C  
ATOM   3483  O   ALA D 100       0.055  -5.288  23.676  1.00 83.98           O  
ATOM   3484  CB  ALA D 100      -3.314  -4.438  23.352  1.00101.82           C  
ATOM   3485  N   GLU D 101      -0.717  -3.467  22.592  1.00 89.66           N  
ATOM   3486  CA  GLU D 101       0.513  -3.222  21.858  1.00 76.67           C  
ATOM   3487  C   GLU D 101       1.434  -2.342  22.694  1.00 43.67           C  
ATOM   3488  O   GLU D 101       1.512  -1.138  22.473  1.00 49.69           O  
ATOM   3489  CB  GLU D 101       0.205  -2.536  20.527  1.00 75.23           C  
ATOM   3490  CG  GLU D 101      -0.313  -3.475  19.448  1.00101.36           C  
ATOM   3491  CD  GLU D 101       0.742  -3.817  18.406  1.00113.48           C  
ATOM   3492  OE1 GLU D 101       1.944  -3.573  18.658  1.00100.63           O+1
ATOM   3493  OE2 GLU D 101       0.365  -4.332  17.332  1.00119.54           O  
ATOM   3494  N   ALA D 102       2.113  -2.942  23.664  1.00 41.54           N  
ATOM   3495  CA  ALA D 102       3.039  -2.184  24.490  1.00 44.67           C  
ATOM   3496  C   ALA D 102       4.182  -1.732  23.609  1.00 30.61           C  
ATOM   3497  O   ALA D 102       4.549  -2.409  22.640  1.00 28.69           O  
ATOM   3498  CB  ALA D 102       3.553  -3.011  25.636  1.00 31.73           C  
ATOM   3499  N   ARG D 103       4.734  -0.571  23.947  1.00 30.18           N  
ATOM   3500  CA  ARG D 103       5.808   0.003  23.158  1.00 28.43           C  
ATOM   3501  C   ARG D 103       6.768   0.716  24.072  1.00 14.65           C  
ATOM   3502  O   ARG D 103       6.393   1.185  25.158  1.00 19.90           O  
ATOM   3503  CB  ARG D 103       5.274   1.039  22.160  1.00 36.57           C  
ATOM   3504  CG  ARG D 103       4.449   0.478  21.012  1.00 59.01           C  
ATOM   3505  CD  ARG D 103       4.398   1.475  19.863  1.00 65.41           C  
ATOM   3506  NE  ARG D 103       4.228   2.843  20.355  1.00 61.09           N  
ATOM   3507  CZ  ARG D 103       3.066   3.355  20.755  1.00 69.15           C  
ATOM   3508  NH1 ARG D 103       1.963   2.616  20.722  1.00 63.30           N  
ATOM   3509  NH2 ARG D 103       3.000   4.608  21.193  1.00 54.03           N+1
ATOM   3510  N   ILE D 104       8.021   0.786  23.643  1.00 24.13           N  
ATOM   3511  CA  ILE D 104       8.982   1.693  24.262  1.00 17.25           C  
ATOM   3512  C   ILE D 104       9.401   2.650  23.128  1.00 13.47           C  
ATOM   3513  O   ILE D 104       9.929   2.220  22.111  1.00 17.98           O  
ATOM   3514  CB  ILE D 104      10.202   0.925  24.821  1.00 19.65           C  
ATOM   3515  CG1 ILE D 104       9.764   0.019  25.983  1.00 17.36           C  
ATOM   3516  CG2 ILE D 104      11.275   1.910  25.283  1.00 18.89           C  
ATOM   3517  CD1 ILE D 104      10.865  -0.887  26.562  1.00 20.95           C  
ATOM   3518  N   ASN D 105       9.115   3.930  23.328  1.00 18.35           N  
ATOM   3519  CA  ASN D 105       9.490   4.971  22.372  1.00 17.30           C  
ATOM   3520  C   ASN D 105      10.768   5.664  22.889  1.00 16.56           C  
ATOM   3521  O   ASN D 105      10.823   6.069  24.046  1.00 16.83           O  
ATOM   3522  CB  ASN D 105       8.375   5.994  22.239  1.00 16.65           C  
ATOM   3523  CG  ASN D 105       7.059   5.384  21.767  1.00 23.53           C  
ATOM   3524  OD1 ASN D 105       7.043   4.512  20.892  1.00 27.68           O  
ATOM   3525  ND2 ASN D 105       5.954   5.854  22.337  1.00 33.26           N  
ATOM   3526  N   THR D 106      11.763   5.799  22.019  1.00 12.65           N  
ATOM   3527  CA  THR D 106      13.049   6.366  22.440  1.00 13.25           C  
ATOM   3528  C   THR D 106      13.581   7.386  21.466  1.00 12.90           C  
ATOM   3529  O   THR D 106      13.270   7.368  20.251  1.00 15.96           O  
ATOM   3530  CB  THR D 106      14.165   5.289  22.596  1.00 13.65           C  
ATOM   3531  OG1 THR D 106      14.575   4.777  21.328  1.00 16.92           O  
ATOM   3532  CG2 THR D 106      13.690   4.141  23.479  1.00 20.78           C  
ATOM   3533  N   GLN D 107      14.463   8.231  22.018  1.00 13.16           N  
ATOM   3534  CA  GLN D 107      15.424   9.012  21.253  1.00 12.53           C  
ATOM   3535  C   GLN D 107      16.808   8.598  21.763  1.00 13.57           C  
ATOM   3536  O   GLN D 107      16.943   8.225  22.933  1.00 13.26           O  
ATOM   3537  CB  GLN D 107      15.169  10.493  21.434  1.00 14.18           C  
ATOM   3538  CG  GLN D 107      13.718  10.851  20.984  1.00 20.06           C  
ATOM   3539  CD  GLN D 107      13.446  12.333  20.926  1.00 19.12           C  
ATOM   3540  OE1 GLN D 107      12.820  12.907  21.832  1.00 24.54           O  
ATOM   3541  NE2 GLN D 107      13.865  12.947  19.847  1.00 16.34           N  
ATOM   3542  N   TRP D 108      17.782   8.549  20.871  1.00 13.14           N  
ATOM   3543  CA  TRP D 108      19.103   8.047  21.234  1.00 11.05           C  
ATOM   3544  C   TRP D 108      20.228   8.970  20.784  1.00 11.86           C  
ATOM   3545  O   TRP D 108      20.088   9.757  19.859  1.00 12.63           O  
ATOM   3546  CB  TRP D 108      19.314   6.605  20.747  1.00 11.18           C  
ATOM   3547  CG  TRP D 108      19.076   6.368  19.270  1.00 13.92           C  
ATOM   3548  CD1 TRP D 108      17.984   5.781  18.707  1.00 17.47           C  
ATOM   3549  CD2 TRP D 108      19.977   6.661  18.188  1.00 11.79           C  
ATOM   3550  NE1 TRP D 108      18.146   5.689  17.339  1.00 20.18           N  
ATOM   3551  CE2 TRP D 108      19.359   6.232  17.000  1.00 18.40           C  
ATOM   3552  CE3 TRP D 108      21.249   7.274  18.108  1.00 12.81           C  
ATOM   3553  CZ2 TRP D 108      19.957   6.390  15.765  1.00 19.62           C  
ATOM   3554  CZ3 TRP D 108      21.843   7.424  16.874  1.00 15.18           C  
ATOM   3555  CH2 TRP D 108      21.200   7.002  15.723  1.00 17.75           C  
ATOM   3556  N   LEU D 109      21.357   8.834  21.478  1.00 13.56           N  
ATOM   3557  CA  LEU D 109      22.601   9.513  21.154  1.00 12.38           C  
ATOM   3558  C   LEU D 109      23.664   8.446  21.039  1.00 15.81           C  
ATOM   3559  O   LEU D 109      23.823   7.634  21.955  1.00 16.51           O  
ATOM   3560  CB  LEU D 109      22.999  10.459  22.281  1.00 10.62           C  
ATOM   3561  CG  LEU D 109      22.057  11.596  22.641  1.00 13.54           C  
ATOM   3562  CD1 LEU D 109      22.459  12.289  23.985  1.00 13.94           C  
ATOM   3563  CD2 LEU D 109      21.996  12.601  21.490  1.00 14.27           C  
ATOM   3564  N   LEU D 110      24.406   8.472  19.956  1.00 13.03           N  
ATOM   3565  CA  LEU D 110      25.513   7.530  19.703  1.00 12.38           C  
ATOM   3566  C   LEU D 110      26.821   8.331  19.658  1.00 14.22           C  
ATOM   3567  O   LEU D 110      27.026   9.132  18.726  1.00 13.90           O  
ATOM   3568  CB  LEU D 110      25.293   6.763  18.395  1.00 15.19           C  
ATOM   3569  CG  LEU D 110      26.482   6.002  17.810  1.00 20.82           C  
ATOM   3570  CD1 LEU D 110      27.059   5.052  18.763  1.00 21.21           C  
ATOM   3571  CD2 LEU D 110      26.060   5.222  16.555  1.00 19.85           C  
ATOM   3572  N   THR D 111      27.690   8.135  20.648  1.00 13.09           N  
ATOM   3573  CA  THR D 111      28.934   8.896  20.717  1.00 13.16           C  
ATOM   3574  C   THR D 111      30.078   7.948  20.400  1.00 16.53           C  
ATOM   3575  O   THR D 111      30.172   6.863  20.993  1.00 16.23           O  
ATOM   3576  CB  THR D 111      29.168   9.562  22.078  1.00 15.60           C  
ATOM   3577  OG1 THR D 111      28.154  10.541  22.351  1.00 13.13           O  
ATOM   3578  CG2 THR D 111      30.509  10.312  22.084  1.00 18.47           C  
ATOM   3579  N   SER D 112      30.929   8.363  19.459  1.00 14.03           N  
ATOM   3580  CA  SER D 112      32.165   7.669  19.175  1.00 14.06           C  
ATOM   3581  C   SER D 112      33.339   8.400  19.800  1.00 17.22           C  
ATOM   3582  O   SER D 112      33.355   9.637  19.891  1.00 17.67           O  
ATOM   3583  CB  SER D 112      32.415   7.594  17.668  1.00 21.17           C  
ATOM   3584  OG  SER D 112      31.360   6.956  17.002  1.00 25.36           O  
ATOM   3585  N   GLY D 113      34.324   7.635  20.238  1.00 19.84           N  
ATOM   3586  CA  GLY D 113      35.598   8.211  20.622  1.00 16.81           C  
ATOM   3587  C   GLY D 113      36.232   8.922  19.426  1.00 14.14           C  
ATOM   3588  O   GLY D 113      36.323   8.345  18.334  1.00 20.39           O  
ATOM   3589  N   THR D 114      36.630  10.178  19.625  1.00 17.30           N  
ATOM   3590  CA  THR D 114      37.288  10.949  18.580  1.00 17.55           C  
ATOM   3591  C   THR D 114      38.528  11.671  19.118  1.00 16.55           C  
ATOM   3592  O   THR D 114      38.670  11.844  20.326  1.00 17.10           O  
ATOM   3593  CB  THR D 114      36.361  12.057  17.970  1.00 18.01           C  
ATOM   3594  OG1 THR D 114      36.151  13.131  18.895  1.00 18.07           O  
ATOM   3595  CG2 THR D 114      35.013  11.489  17.543  1.00 22.30           C  
ATOM   3596  N   THR D 115      39.379  12.129  18.201  1.00 19.68           N  
ATOM   3597  CA  THR D 115      40.361  13.153  18.534  1.00 18.02           C  
ATOM   3598  C   THR D 115      39.645  14.446  18.935  1.00 20.43           C  
ATOM   3599  O   THR D 115      38.444  14.633  18.629  1.00 20.14           O  
ATOM   3600  CB  THR D 115      41.298  13.413  17.338  1.00 20.16           C  
ATOM   3601  OG1 THR D 115      40.543  13.985  16.253  1.00 22.62           O  
ATOM   3602  CG2 THR D 115      41.971  12.112  16.875  1.00 26.42           C  
ATOM   3603  N   GLU D 116      40.346  15.336  19.642  1.00 19.80           N  
ATOM   3604  CA  GLU D 116      39.773  16.613  20.040  1.00 24.77           C  
ATOM   3605  C   GLU D 116      39.309  17.420  18.826  1.00 26.76           C  
ATOM   3606  O   GLU D 116      38.256  18.064  18.862  1.00 23.82           O  
ATOM   3607  CB  GLU D 116      40.778  17.440  20.832  1.00 30.48           C  
ATOM   3608  CG  GLU D 116      40.325  18.897  21.057  1.00 44.35           C  
ATOM   3609  CD  GLU D 116      41.327  19.735  21.852  1.00 73.61           C  
ATOM   3610  OE1 GLU D 116      42.470  19.271  22.063  1.00 67.82           O  
ATOM   3611  OE2 GLU D 116      40.967  20.865  22.261  1.00 78.04           O+1
ATOM   3612  N   ALA D 117      40.083  17.371  17.749  1.00 20.66           N  
ATOM   3613  CA  ALA D 117      39.766  18.169  16.565  1.00 25.07           C  
ATOM   3614  C   ALA D 117      38.486  17.694  15.874  1.00 26.95           C  
ATOM   3615  O   ALA D 117      37.847  18.458  15.167  1.00 25.66           O  
ATOM   3616  CB  ALA D 117      40.940  18.145  15.576  1.00 31.19           C  
ATOM   3617  N   ASN D 118      38.115  16.436  16.096  1.00 20.23           N  
ATOM   3618  CA  ASN D 118      36.938  15.842  15.462  1.00 18.31           C  
ATOM   3619  C   ASN D 118      35.765  15.724  16.440  1.00 14.38           C  
ATOM   3620  O   ASN D 118      34.765  15.131  16.105  1.00 16.88           O  
ATOM   3621  CB  ASN D 118      37.261  14.456  14.896  1.00 20.27           C  
ATOM   3622  CG  ASN D 118      38.119  14.512  13.616  1.00 28.90           C  
ATOM   3623  OD1 ASN D 118      38.120  15.507  12.896  1.00 27.48           O  
ATOM   3624  ND2 ASN D 118      38.847  13.443  13.348  1.00 24.39           N  
ATOM   3625  N   ALA D 119      35.890  16.296  17.634  1.00 19.12           N  
ATOM   3626  CA  ALA D 119      34.846  16.126  18.646  1.00 20.26           C  
ATOM   3627  C   ALA D 119      33.509  16.714  18.228  1.00 22.02           C  
ATOM   3628  O   ALA D 119      32.475  16.210  18.623  1.00 19.49           O  
ATOM   3629  CB  ALA D 119      35.294  16.698  19.959  1.00 20.41           C  
ATOM   3630  N   TRP D 120      33.520  17.749  17.384  1.00 18.36           N  
ATOM   3631  CA  TRP D 120      32.290  18.377  16.961  1.00 20.38           C  
ATOM   3632  C   TRP D 120      31.392  17.373  16.212  1.00 22.97           C  
ATOM   3633  O   TRP D 120      30.182  17.556  16.169  1.00 21.19           O  
ATOM   3634  CB  TRP D 120      32.602  19.581  16.046  1.00 18.98           C  
ATOM   3635  CG  TRP D 120      33.185  19.175  14.705  1.00 19.79           C  
ATOM   3636  CD1 TRP D 120      34.512  19.006  14.389  1.00 20.72           C  
ATOM   3637  CD2 TRP D 120      32.456  18.887  13.518  1.00 22.73           C  
ATOM   3638  NE1 TRP D 120      34.641  18.626  13.087  1.00 22.43           N  
ATOM   3639  CE2 TRP D 120      33.390  18.534  12.528  1.00 22.66           C  
ATOM   3640  CE3 TRP D 120      31.094  18.890  13.191  1.00 24.64           C  
ATOM   3641  CZ2 TRP D 120      33.011  18.202  11.234  1.00 30.88           C  
ATOM   3642  CZ3 TRP D 120      30.722  18.545  11.914  1.00 32.92           C  
ATOM   3643  CH2 TRP D 120      31.672  18.205  10.952  1.00 27.20           C  
ATOM   3644  N   LYS D 121      31.985  16.318  15.642  1.00 19.41           N  
ATOM   3645  CA  LYS D 121      31.221  15.292  14.913  1.00 14.49           C  
ATOM   3646  C   LYS D 121      31.224  13.935  15.598  1.00 14.98           C  
ATOM   3647  O   LYS D 121      31.108  12.899  14.945  1.00 18.55           O  
ATOM   3648  CB  LYS D 121      31.716  15.134  13.470  1.00 24.03           C  
ATOM   3649  CG  LYS D 121      33.213  14.868  13.320  1.00 18.82           C  
ATOM   3650  CD  LYS D 121      33.558  14.550  11.874  1.00 24.60           C  
ATOM   3651  CE  LYS D 121      35.048  14.507  11.652  1.00 29.19           C  
ATOM   3652  NZ  LYS D 121      35.350  14.258  10.201  1.00 40.06           N+1
ATOM   3653  N   SER D 122      31.310  13.969  16.923  1.00 12.89           N  
ATOM   3654  CA  SER D 122      31.354  12.767  17.777  1.00 14.04           C  
ATOM   3655  C   SER D 122      30.002  12.063  17.970  1.00 14.09           C  
ATOM   3656  O   SER D 122      29.988  10.861  18.232  1.00 13.97           O  
ATOM   3657  CB  SER D 122      31.928  13.129  19.156  1.00 14.74           C  
ATOM   3658  OG  SER D 122      30.951  13.820  19.928  1.00 18.49           O  
ATOM   3659  N   THR D 123      28.878  12.765  17.778  1.00 13.77           N  
ATOM   3660  CA  THR D 123      27.604  12.282  18.303  1.00 13.20           C  
ATOM   3661  C   THR D 123      26.448  12.350  17.293  1.00 15.06           C  
ATOM   3662  O   THR D 123      26.095  13.431  16.835  1.00 15.14           O  
ATOM   3663  CB  THR D 123      27.204  13.061  19.579  1.00 14.43           C  
ATOM   3664  OG1 THR D 123      28.291  13.022  20.535  1.00 17.31           O  
ATOM   3665  CG2 THR D 123      25.988  12.457  20.216  1.00 14.52           C  
ATOM   3666  N   LEU D 124      25.909  11.177  16.960  1.00 13.56           N  
ATOM   3667  CA  LEU D 124      24.691  11.030  16.161  1.00 12.38           C  
ATOM   3668  C   LEU D 124      23.469  11.027  17.046  1.00 14.41           C  
ATOM   3669  O   LEU D 124      23.513  10.542  18.178  1.00 14.29           O  
ATOM   3670  CB  LEU D 124      24.719   9.707  15.389  1.00 11.67           C  
ATOM   3671  CG  LEU D 124      25.756   9.640  14.277  1.00 18.72           C  
ATOM   3672  CD1 LEU D 124      25.984   8.185  13.801  1.00 20.21           C  
ATOM   3673  CD2 LEU D 124      25.302  10.469  13.104  1.00 19.56           C  
ATOM   3674  N   VAL D 125      22.347  11.511  16.511  1.00 12.73           N  
ATOM   3675  CA  VAL D 125      21.065  11.479  17.226  1.00 13.22           C  
ATOM   3676  C   VAL D 125      20.036  10.797  16.345  1.00 14.58           C  
ATOM   3677  O   VAL D 125      20.048  10.975  15.118  1.00 16.55           O  
ATOM   3678  CB  VAL D 125      20.559  12.894  17.630  1.00 14.56           C  
ATOM   3679  CG1 VAL D 125      20.358  13.792  16.404  1.00 15.17           C  
ATOM   3680  CG2 VAL D 125      19.296  12.857  18.459  1.00 14.28           C  
ATOM   3681  N   GLY D 126      19.149  10.027  16.965  1.00 13.78           N  
ATOM   3682  CA  GLY D 126      18.095   9.365  16.238  1.00 14.50           C  
ATOM   3683  C   GLY D 126      16.950   8.984  17.130  1.00 14.30           C  
ATOM   3684  O   GLY D 126      16.866   9.423  18.287  1.00 13.33           O  
ATOM   3685  N   HIS D 127      16.048   8.163  16.584  1.00 15.60           N  
ATOM   3686  CA  HIS D 127      14.883   7.704  17.361  1.00 15.46           C  
ATOM   3687  C   HIS D 127      14.528   6.271  16.965  1.00 17.55           C  
ATOM   3688  O   HIS D 127      14.753   5.867  15.839  1.00 18.79           O  
ATOM   3689  CB  HIS D 127      13.714   8.653  17.169  1.00 18.62           C  
ATOM   3690  CG  HIS D 127      13.414   8.959  15.737  1.00 26.25           C  
ATOM   3691  ND1 HIS D 127      12.445   8.291  15.024  1.00 27.81           N  
ATOM   3692  CD2 HIS D 127      13.958   9.863  14.881  1.00 23.25           C  
ATOM   3693  CE1 HIS D 127      12.394   8.775  13.792  1.00 25.40           C  
ATOM   3694  NE2 HIS D 127      13.303   9.728  13.681  1.00 25.00           N  
ATOM   3695  N   ASP D 128      14.049   5.486  17.926  1.00 16.12           N  
ATOM   3696  CA  ASP D 128      13.639   4.102  17.669  1.00 18.47           C  
ATOM   3697  C   ASP D 128      12.433   3.733  18.527  1.00 19.76           C  
ATOM   3698  O   ASP D 128      12.339   4.144  19.689  1.00 18.94           O  
ATOM   3699  CB  ASP D 128      14.754   3.131  18.052  1.00 24.93           C  
ATOM   3700  CG  ASP D 128      15.545   2.634  16.873  1.00 46.53           C  
ATOM   3701  OD1 ASP D 128      16.363   3.411  16.317  1.00 32.80           O+1
ATOM   3702  OD2 ASP D 128      15.380   1.440  16.537  1.00 46.29           O  
ATOM   3703  N  ATHR D 129      11.526   2.944  17.946  0.48 22.17           N  
ATOM   3704  CA ATHR D 129      10.384   2.388  18.662  0.48 24.37           C  
ATOM   3705  C  ATHR D 129      10.538   0.870  18.769  0.48 19.80           C  
ATOM   3706  O  ATHR D 129      10.887   0.196  17.797  0.48 24.50           O  
ATOM   3707  CB ATHR D 129       9.042   2.694  17.951  0.48 26.44           C  
ATOM   3708  OG1ATHR D 129       8.947   4.093  17.669  0.48 32.97           O  
ATOM   3709  CG2ATHR D 129       7.883   2.284  18.832  0.48 15.40           C  
ATOM   3710  N  BTHR D 129      11.525   2.940  17.952  0.52 22.15           N  
ATOM   3711  CA BTHR D 129      10.379   2.391  18.672  0.52 24.36           C  
ATOM   3712  C  BTHR D 129      10.512   0.872  18.765  0.52 19.78           C  
ATOM   3713  O  BTHR D 129      10.824   0.202  17.781  0.52 24.59           O  
ATOM   3714  CB BTHR D 129       9.045   2.718  17.963  0.52 26.44           C  
ATOM   3715  OG1BTHR D 129       9.188   2.490  16.559  0.52 32.61           O  
ATOM   3716  CG2BTHR D 129       8.654   4.158  18.202  0.52 27.01           C  
ATOM   3717  N   PHE D 130      10.289   0.341  19.961  1.00 20.79           N  
ATOM   3718  CA  PHE D 130      10.402  -1.087  20.216  1.00 24.12           C  
ATOM   3719  C   PHE D 130       9.031  -1.658  20.548  1.00 22.73           C  
ATOM   3720  O   PHE D 130       8.236  -1.018  21.233  1.00 21.80           O  
ATOM   3721  CB  PHE D 130      11.360  -1.337  21.386  1.00 21.71           C  
ATOM   3722  CG  PHE D 130      12.782  -0.890  21.117  1.00 20.83           C  
ATOM   3723  CD1 PHE D 130      13.174   0.414  21.385  1.00 23.32           C  
ATOM   3724  CD2 PHE D 130      13.722  -1.771  20.616  1.00 23.01           C  
ATOM   3725  CE1 PHE D 130      14.472   0.827  21.148  1.00 19.49           C  
ATOM   3726  CE2 PHE D 130      15.042  -1.360  20.386  1.00 24.22           C  
ATOM   3727  CZ  PHE D 130      15.406  -0.058  20.652  1.00 17.26           C  
ATOM   3728  N   THR D 131       8.755  -2.860  20.047  1.00 24.46           N  
ATOM   3729  CA  THR D 131       7.544  -3.581  20.429  1.00 26.10           C  
ATOM   3730  C   THR D 131       7.912  -5.009  20.817  1.00 31.61           C  
ATOM   3731  O   THR D 131       8.998  -5.489  20.486  1.00 31.34           O  
ATOM   3732  CB  THR D 131       6.520  -3.643  19.289  1.00 42.08           C  
ATOM   3733  OG1 THR D 131       7.030  -4.464  18.235  1.00 45.20           O  
ATOM   3734  CG2 THR D 131       6.239  -2.258  18.744  1.00 40.39           C  
ATOM   3735  N   LYS D 132       7.002  -5.677  21.521  1.00 32.22           N  
ATOM   3736  CA  LYS D 132       7.223  -7.067  21.923  1.00 39.55           C  
ATOM   3737  C   LYS D 132       6.863  -8.071  20.825  1.00 50.61           C  
ATOM   3738  O   LYS D 132       7.000  -9.275  21.030  1.00 52.41           O  
ATOM   3739  CB  LYS D 132       6.452  -7.386  23.198  1.00 43.88           C  
ATOM   3740  CG  LYS D 132       7.052  -6.770  24.446  1.00 34.28           C  
ATOM   3741  CD  LYS D 132       6.560  -7.457  25.708  1.00 40.41           C  
ATOM   3742  CE  LYS D 132       6.903  -6.644  26.926  1.00 33.55           C  
ATOM   3743  NZ  LYS D 132       6.553  -7.313  28.222  1.00 39.82           N+1
ATOM   3744  N   VAL D 133       6.430  -7.577  19.662  1.00 48.15           N  
ATOM   3745  CA  VAL D 133       6.064  -8.437  18.525  1.00 54.91           C  
ATOM   3746  C   VAL D 133       7.068  -8.364  17.364  1.00 55.20           C  
ATOM   3747  O   VAL D 133       7.567  -7.292  17.033  1.00 57.56           O  
ATOM   3748  CB  VAL D 133       4.661  -8.082  17.979  1.00 62.54           C  
ATOM   3749  CG1 VAL D 133       3.625  -8.173  19.088  1.00 54.94           C  
ATOM   3750  CG2 VAL D 133       4.646  -6.689  17.347  1.00 70.68           C  
ATOM   3751  N   LYS D 134       7.348  -9.503  16.737  1.00 68.19           N  
ATOM   3752  CA  LYS D 134       8.298  -9.546  15.626  1.00 75.07           C  
ATOM   3753  C   LYS D 134       7.740  -8.867  14.379  1.00 74.80           C  
ATOM   3754  O   LYS D 134       8.455  -8.679  13.394  1.00 72.25           O  
ATOM   3755  CB  LYS D 134       8.679 -10.991  15.297  1.00 84.93           C  
ATOM   3756  CG  LYS D 134       9.407 -11.711  16.424  1.00 74.22           C  
ATOM   3757  CD  LYS D 134      10.529 -12.602  15.908  1.00 76.77           C  
ATOM   3758  CE  LYS D 134      11.656 -11.788  15.289  1.00 84.23           C  
ATOM   3759  NZ  LYS D 134      12.938 -12.546  15.240  1.00 85.32           N  
TER    3760      LYS D 134                                                      
HETATM 3761  C1  MPD B1135      31.058  19.480   7.967  1.00 50.27           C  
HETATM 3762  C2  MPD B1135      30.881  20.111   6.593  1.00 39.36           C  
HETATM 3763  O2  MPD B1135      29.487  20.492   6.483  1.00 55.72           O  
HETATM 3764  CM  MPD B1135      31.156  19.107   5.476  1.00 32.59           C  
HETATM 3765  C3  MPD B1135      31.772  21.360   6.519  1.00 39.09           C  
HETATM 3766  C4  MPD B1135      31.780  22.074   5.157  1.00 52.82           C  
HETATM 3767  O4  MPD B1135      30.731  21.625   4.334  1.00 55.27           O  
HETATM 3768  C5  MPD B1135      31.661  23.593   5.246  1.00 35.75           C  
HETATM 3769  C1  MPD B1136      27.284  21.320  12.315  1.00 23.63           C  
HETATM 3770  C2  MPD B1136      28.112  22.589  12.410  1.00 44.54           C  
HETATM 3771  O2  MPD B1136      27.619  23.402  13.508  1.00 41.62           O  
HETATM 3772  CM  MPD B1136      27.868  23.402  11.162  1.00 22.19           C  
HETATM 3773  C3  MPD B1136      29.599  22.302  12.633  1.00 35.37           C  
HETATM 3774  C4  MPD B1136      30.253  23.373  13.504  1.00 53.13           C  
HETATM 3775  O4  MPD B1136      29.357  24.450  13.671  1.00 48.63           O  
HETATM 3776  C5  MPD B1136      30.650  22.881  14.892  1.00 42.91           C  
HETATM 3777  C1  MPD D1135      29.272   0.896  14.967  1.00 45.07           C  
HETATM 3778  C2  MPD D1135      27.808   0.714  15.355  1.00 45.92           C  
HETATM 3779  O2  MPD D1135      27.076   1.505  14.391  1.00 52.66           O  
HETATM 3780  CM  MPD D1135      27.486   1.290  16.730  1.00 41.76           C  
HETATM 3781  C3  MPD D1135      27.330  -0.734  15.198  1.00 50.82           C  
HETATM 3782  C4  MPD D1135      27.900  -1.744  16.195  1.00 48.05           C  
HETATM 3783  O4  MPD D1135      26.934  -2.750  16.444  1.00 55.60           O  
HETATM 3784  C5  MPD D1135      29.172  -2.418  15.691  1.00 54.54           C  
HETATM 3785  O   HOH A2001       6.881  14.936  -4.181  1.00 38.96           O  
HETATM 3786  O   HOH A2002      10.102  21.859  -5.658  1.00 41.20           O  
HETATM 3787  O   HOH A2003       3.751  21.339  -6.067  1.00 53.80           O  
HETATM 3788  O   HOH A2004       0.975  19.632  -2.311  1.00 31.94           O  
HETATM 3789  O   HOH A2005       0.736  23.483  -1.990  1.00 48.46           O  
HETATM 3790  O   HOH A2006      -0.398  17.740  -0.426  1.00 36.16           O  
HETATM 3791  O   HOH A2007       2.925  11.909   8.348  1.00 43.24           O  
HETATM 3792  O   HOH A2008      -2.752  18.614  -0.045  1.00 50.12           O  
HETATM 3793  O   HOH A2009       6.604  12.209  16.306  1.00 43.91           O  
HETATM 3794  O   HOH A2010       6.985  11.854  18.731  1.00 52.37           O  
HETATM 3795  O   HOH A2011      -3.701  16.454  -4.325  1.00 55.26           O  
HETATM 3796  O   HOH A2012      -3.100  21.993  11.087  1.00 50.00           O  
HETATM 3797  O   HOH A2013      -5.588  19.920  12.011  1.00 49.14           O  
HETATM 3798  O   HOH A2014       6.542  32.046  -2.744  1.00 49.78           O  
HETATM 3799  O   HOH A2015      20.019  34.128  -1.344  1.00 39.30           O  
HETATM 3800  O   HOH A2016       4.622  28.822   0.226  1.00 38.75           O  
HETATM 3801  O   HOH A2017      11.336  30.013  -1.646  1.00 24.22           O  
HETATM 3802  O   HOH A2018       6.146  30.757  -0.206  1.00 45.91           O  
HETATM 3803  O   HOH A2019      12.063  23.835  -7.153  1.00 64.29           O  
HETATM 3804  O   HOH A2020      17.999  25.203  -8.989  1.00 53.30           O  
HETATM 3805  O   HOH A2021       2.673  27.094  19.600  1.00 55.04           O  
HETATM 3806  O   HOH A2022      21.554  27.267  -3.857  1.00 37.56           O  
HETATM 3807  O   HOH A2023      18.827  31.448  -2.456  1.00 42.48           O  
HETATM 3808  O   HOH A2024      21.524  31.505  -3.110  1.00 36.37           O  
HETATM 3809  O   HOH A2025       1.177  31.146  22.071  1.00 39.68           O  
HETATM 3810  O   HOH A2026      11.973  34.914   3.068  1.00 44.65           O  
HETATM 3811  O   HOH A2027      17.043  33.976   0.428  1.00 49.58           O  
HETATM 3812  O   HOH A2028      25.435  30.527  -2.658  1.00 48.42           O  
HETATM 3813  O   HOH A2029      14.584  31.441   2.700  1.00 34.45           O  
HETATM 3814  O   HOH A2030      27.123  10.205   0.472  1.00 49.95           O  
HETATM 3815  O   HOH A2031      28.098  12.302  -2.476  1.00 45.97           O  
HETATM 3816  O   HOH A2032      16.616  13.946  -5.817  1.00 35.90           O  
HETATM 3817  O   HOH A2033       5.883  33.266   4.341  1.00 34.27           O  
HETATM 3818  O   HOH A2034      15.659  16.057  -6.947  1.00 36.29           O  
HETATM 3819  O   HOH A2035       6.813  18.849  13.810  1.00 32.33           O  
HETATM 3820  O   HOH A2036      -2.667  22.522  17.688  1.00 42.81           O  
HETATM 3821  O   HOH A2037      -1.150  34.438  11.503  1.00 47.07           O  
HETATM 3822  O   HOH A2038      -0.861  28.607  17.931  1.00 42.63           O  
HETATM 3823  O   HOH A2039       2.413  31.237  19.652  1.00 31.12           O  
HETATM 3824  O   HOH A2040       4.588  34.407  11.974  1.00 22.37           O  
HETATM 3825  O   HOH A2041       8.305  32.633  12.301  1.00 15.87           O  
HETATM 3826  O   HOH A2042      14.640  34.012  37.777  1.00 40.89           O  
HETATM 3827  O   HOH A2043       9.542  32.957   4.614  1.00 34.81           O  
HETATM 3828  O   HOH A2044      19.765  36.304  34.398  1.00 50.31           O  
HETATM 3829  O   HOH A2045      15.832  28.534   8.958  1.00 14.11           O  
HETATM 3830  O   HOH A2046      22.471  27.944   2.710  1.00 14.83           O  
HETATM 3831  O   HOH A2047      17.208  31.962   1.555  1.00 24.24           O  
HETATM 3832  O   HOH A2048      22.767  26.740  -0.268  1.00 23.61           O  
HETATM 3833  O   HOH A2049      23.476  29.509  -2.566  1.00 35.65           O  
HETATM 3834  O   HOH A2050       9.395   7.909  12.209  1.00 51.40           O  
HETATM 3835  O   HOH A2051      21.216  25.041  -2.015  1.00 19.84           O  
HETATM 3836  O   HOH A2052      16.682  19.901  -4.814  1.00 32.91           O  
HETATM 3837  O   HOH A2053      21.318  16.758  -0.115  1.00 18.81           O  
HETATM 3838  O   HOH A2054      24.130  20.929   0.601  1.00 19.61           O  
HETATM 3839  O   HOH A2055      16.897  20.761  -7.243  1.00 43.36           O  
HETATM 3840  O   HOH A2056      20.964  24.282  -8.293  1.00 50.84           O  
HETATM 3841  O   HOH A2057      19.949  14.385  -8.178  1.00 38.37           O  
HETATM 3842  O   HOH A2058      22.149  14.384  -1.556  1.00 20.98           O  
HETATM 3843  O   HOH A2059      19.312  10.581  -5.058  1.00 24.35           O  
HETATM 3844  O   HOH A2060      22.002  14.732 -12.132  1.00 45.69           O  
HETATM 3845  O   HOH A2061      24.408   5.616  -2.816  1.00 31.58           O  
HETATM 3846  O   HOH A2062      26.062  11.112  -1.646  1.00 33.74           O  
HETATM 3847  O   HOH A2063      27.729   8.528  -4.458  1.00 37.05           O  
HETATM 3848  O   HOH A2064      17.343   4.799  -0.626  1.00 33.21           O  
HETATM 3849  O   HOH A2065      16.166   8.533  -0.405  1.00 45.22           O  
HETATM 3850  O   HOH A2066      17.281  13.388  -3.229  1.00 24.99           O  
HETATM 3851  O   HOH A2067      24.067  12.846  -0.360  1.00 23.53           O  
HETATM 3852  O   HOH A2068      15.168  17.365  -4.354  1.00 25.45           O  
HETATM 3853  O   HOH A2069      19.290  20.625   8.697  1.00 23.20           O  
HETATM 3854  O   HOH A2070       3.966  26.451  20.948  1.00 54.54           O  
HETATM 3855  O   HOH A2071       7.584  35.587  13.905  1.00 26.23           O  
HETATM 3856  O   HOH A2072       3.965  38.946  13.434  1.00 43.42           O  
HETATM 3857  O   HOH A2073       6.982  39.002  13.704  1.00 54.62           O  
HETATM 3858  O   HOH A2074       1.921  38.855  19.095  1.00 46.35           O  
HETATM 3859  O   HOH A2075      -0.241  36.833  11.961  1.00 33.95           O  
HETATM 3860  O   HOH A2076      -4.549  38.262  20.400  1.00 53.17           O  
HETATM 3861  O   HOH A2077       0.346  35.201  23.455  1.00 47.36           O  
HETATM 3862  O   HOH A2078       8.530  33.612  19.712  1.00 19.13           O  
HETATM 3863  O   HOH A2079       4.136  39.905  20.968  1.00 39.61           O  
HETATM 3864  O   HOH A2080       5.580  38.297  27.727  1.00 45.65           O  
HETATM 3865  O   HOH A2081      14.906  27.385  17.444  1.00 26.31           O  
HETATM 3866  O   HOH A2082       8.240  21.858  18.030  1.00 29.96           O  
HETATM 3867  O   HOH A2083      17.020  14.585  10.902  1.00 24.55           O  
HETATM 3868  O   HOH A2084      16.627   9.051   2.491  1.00 43.13           O  
HETATM 3869  O   HOH A2085      16.406  10.738   7.817  1.00 34.15           O  
HETATM 3870  O   HOH A2086      15.144   9.587   6.005  1.00 38.11           O  
HETATM 3871  O   HOH A2087      14.680  11.461  -3.118  1.00 43.15           O  
HETATM 3872  O   HOH A2088       3.607  11.906   0.199  1.00 34.37           O  
HETATM 3873  O   HOH A2089      15.615  12.746   9.789  1.00 37.92           O  
HETATM 3874  O   HOH A2090       9.539   8.031   6.828  1.00 45.43           O  
HETATM 3875  O   HOH A2091      10.804   8.027   4.005  1.00 42.50           O  
HETATM 3876  O   HOH A2092      11.464  11.661  11.356  1.00 30.39           O  
HETATM 3877  O   HOH A2093      14.005  11.257  11.300  1.00 44.15           O  
HETATM 3878  O   HOH A2094      18.053  10.180  12.308  1.00 36.10           O  
HETATM 3879  O   HOH A2095      15.228  11.764  18.151  1.00 39.26           O  
HETATM 3880  O   HOH A2096      11.248  24.810  24.936  1.00 23.37           O  
HETATM 3881  O   HOH A2097      19.259  25.360  22.440  1.00 21.34           O  
HETATM 3882  O   HOH A2098      10.566  34.212  27.522  1.00 19.49           O  
HETATM 3883  O   HOH A2099      10.768  30.432  29.733  1.00 42.95           O  
HETATM 3884  O   HOH A2100      19.706  32.150  29.063  1.00 33.82           O  
HETATM 3885  O   HOH A2101      18.969  33.920  29.327  1.00 42.26           O  
HETATM 3886  O   HOH A2102      12.784  31.114  32.359  1.00 25.42           O  
HETATM 3887  O   HOH A2103      16.126  33.096  37.204  1.00 42.38           O  
HETATM 3888  O   HOH A2104      13.450  31.798  36.960  1.00 45.46           O  
HETATM 3889  O   HOH A2105      18.368  33.604  36.384  1.00 32.16           O  
HETATM 3890  O   HOH A2106      19.257  36.211  32.656  1.00 42.61           O  
HETATM 3891  O   HOH A2107      17.696  35.619  34.546  1.00 47.35           O  
HETATM 3892  O   HOH A2108      21.136  26.559  33.447  1.00 34.20           O  
HETATM 3893  O   HOH A2109      15.934  25.632  37.052  1.00 30.74           O  
HETATM 3894  O   HOH A2110      21.121  26.259  36.248  1.00 34.41           O  
HETATM 3895  O   HOH A2111      20.001  23.049  27.617  1.00 39.28           O  
HETATM 3896  O   HOH A2112      20.106  25.597  27.039  1.00 23.23           O  
HETATM 3897  O   HOH A2113      22.134  26.032  28.471  1.00 48.52           O  
HETATM 3898  O   HOH A2114      22.557  25.548  31.450  1.00 44.99           O  
HETATM 3899  O   HOH A2115      17.391  22.064  27.453  1.00 21.81           O  
HETATM 3900  O   HOH A2116      20.377  22.274  36.659  1.00 51.66           O  
HETATM 3901  O   HOH A2117      18.197  22.038  38.196  1.00 52.84           O  
HETATM 3902  O   HOH A2118      11.246  24.076  27.391  1.00 49.00           O  
HETATM 3903  O   HOH A2119      10.909  25.844  29.990  1.00 52.19           O  
HETATM 3904  O   HOH A2120       9.543  24.790  33.538  1.00 53.45           O  
HETATM 3905  O   HOH A2121       9.706  26.674  35.575  1.00 53.26           O  
HETATM 3906  O   HOH A2122      19.907  28.047  26.263  1.00 28.55           O  
HETATM 3907  O   HOH A2123      10.101  16.297  23.285  1.00 16.96           O  
HETATM 3908  O   HOH A2124       9.453  14.059  21.480  1.00 32.95           O  
HETATM 3909  O   HOH A2125       8.798  13.826  18.941  1.00 23.93           O  
HETATM 3910  O   HOH A2126       6.676  15.007  17.870  1.00 37.93           O  
HETATM 3911  O   HOH A2127       9.239  10.689  13.140  1.00 23.78           O  
HETATM 3912  O   HOH A2128      10.308   9.053  20.438  1.00 41.62           O  
HETATM 3913  O   HOH A2129       2.374  18.716  -4.520  1.00 48.48           O  
HETATM 3914  O   HOH A2130      -3.061  14.307  -2.414  1.00 63.53           O  
HETATM 3915  O   HOH B2001      17.631  45.490  20.877  1.00 58.36           O  
HETATM 3916  O   HOH B2002      19.299  43.866  16.095  1.00 26.66           O  
HETATM 3917  O   HOH B2003      19.910  46.061  17.317  1.00 45.10           O  
HETATM 3918  O   HOH B2004      22.605  45.244  17.351  1.00 40.62           O  
HETATM 3919  O   HOH B2005      24.382  43.184  21.718  1.00 31.50           O  
HETATM 3920  O   HOH B2006      28.978  43.067  15.493  1.00 20.42           O  
HETATM 3921  O   HOH B2007      29.008  43.521  11.842  1.00 29.81           O  
HETATM 3922  O   HOH B2008      31.920  41.326   9.810  1.00 32.85           O  
HETATM 3923  O   HOH B2009      32.356  32.150  21.235  1.00 37.34           O  
HETATM 3924  O   HOH B2010      34.158  39.620  21.093  1.00 41.32           O  
HETATM 3925  O   HOH B2011      15.099  44.831  23.280  1.00 51.77           O  
HETATM 3926  O   HOH B2012      16.697  47.694  19.520  1.00 48.49           O  
HETATM 3927  O   HOH B2013      23.261  46.034  21.322  1.00 46.85           O  
HETATM 3928  O   HOH B2014      26.781  43.619  22.344  1.00 48.57           O  
HETATM 3929  O   HOH B2015      29.845  44.835   9.579  1.00 36.77           O  
HETATM 3930  O   HOH B2016      31.064  23.262  20.605  1.00 43.20           O  
HETATM 3931  O   HOH B2017      30.289  26.066  12.357  1.00 40.30           O  
HETATM 3932  O   HOH B2018      15.419  42.294   7.143  1.00 40.82           O  
HETATM 3933  O   HOH B2019      17.253  35.983   2.367  1.00 44.99           O  
HETATM 3934  O   HOH B2020      22.043  35.760   0.012  1.00 41.32           O  
HETATM 3935  O   HOH B2021      26.560  33.971   0.105  1.00 32.40           O  
HETATM 3936  O   HOH B2022      16.669  40.023   7.912  1.00 22.24           O  
HETATM 3937  O   HOH B2023      21.393  45.321   7.845  1.00 38.00           O  
HETATM 3938  O   HOH B2024      16.847  44.784  14.660  1.00 51.39           O  
HETATM 3939  O   HOH B2025      13.494  45.701   9.376  1.00 39.25           O  
HETATM 3940  O   HOH B2026      10.822  45.064  15.793  1.00 44.83           O  
HETATM 3941  O   HOH B2027       9.007  44.910  15.272  1.00 44.81           O  
HETATM 3942  O   HOH B2028      32.321  20.587   1.074  1.00 45.00           O  
HETATM 3943  O   HOH B2029      10.911  36.756   5.328  1.00 49.16           O  
HETATM 3944  O   HOH B2030      15.496  41.419  25.622  1.00 41.30           O  
HETATM 3945  O   HOH B2031      20.237  35.316   3.695  1.00 27.84           O  
HETATM 3946  O   HOH B2032      22.352  35.877   2.413  1.00 28.07           O  
HETATM 3947  O   HOH B2033      25.077  34.874   1.986  1.00 22.81           O  
HETATM 3948  O   HOH B2034      15.563  42.849  22.972  1.00 47.31           O  
HETATM 3949  O   HOH B2035      33.778  25.332   2.928  1.00 38.05           O  
HETATM 3950  O   HOH B2036      31.077  15.809   2.812  1.00 47.46           O  
HETATM 3951  O   HOH B2037      32.416  31.319  -0.747  1.00 29.60           O  
HETATM 3952  O   HOH B2038      38.019  32.148  -4.879  1.00 59.60           O  
HETATM 3953  O   HOH B2039      27.171  31.528  -0.845  1.00 25.63           O  
HETATM 3954  O   HOH B2040      30.294  22.632   1.438  1.00 25.86           O  
HETATM 3955  O   HOH B2041      25.098  29.372  -0.011  1.00 21.41           O  
HETATM 3956  O   HOH B2042      25.859   7.971   4.666  1.00 41.17           O  
HETATM 3957  O   HOH B2043      15.138  35.378   3.917  1.00 47.26           O  
HETATM 3958  O   HOH B2044      26.505  10.462   6.245  1.00 55.61           O  
HETATM 3959  O   HOH B2045      11.832  35.333   7.139  1.00 22.24           O  
HETATM 3960  O   HOH B2046       9.021  37.304  15.415  1.00 20.25           O  
HETATM 3961  O   HOH B2047      12.969  43.465  16.628  1.00 42.52           O  
HETATM 3962  O   HOH B2048      14.067  40.812  19.713  1.00 24.09           O  
HETATM 3963  O   HOH B2049      11.950  34.887  22.986  1.00 15.77           O  
HETATM 3964  O   HOH B2050       7.853  43.319  16.814  1.00 45.61           O  
HETATM 3965  O   HOH B2051      12.975  43.178  19.164  1.00 41.52           O  
HETATM 3966  O   HOH B2052       5.258  40.172  23.726  1.00 56.94           O  
HETATM 3967  O   HOH B2053       9.640  43.007  23.889  1.00 46.08           O  
HETATM 3968  O   HOH B2054      11.711  36.072  25.642  1.00 18.13           O  
HETATM 3969  O   HOH B2055      14.131  39.698  28.819  1.00 24.34           O  
HETATM 3970  O   HOH B2056      13.480  42.526  26.371  1.00 41.44           O  
HETATM 3971  O   HOH B2057       7.508  39.670  29.857  1.00 45.02           O  
HETATM 3972  O   HOH B2058       8.302  41.982  32.788  1.00 42.55           O  
HETATM 3973  O   HOH B2059       9.230  34.734  29.937  1.00 37.39           O  
HETATM 3974  O   HOH B2060      18.895  37.310  29.054  1.00 33.17           O  
HETATM 3975  O   HOH B2061      16.253  38.909  25.523  1.00 19.25           O  
HETATM 3976  O   HOH B2062      16.397  40.697  21.467  1.00 25.47           O  
HETATM 3977  O   HOH B2063      24.946  28.219  -4.837  1.00 43.82           O  
HETATM 3978  O   HOH B2064      29.336  31.145  -3.342  1.00 31.12           O  
HETATM 3979  O   HOH B2065      25.183  31.789  -6.025  1.00 52.06           O  
HETATM 3980  O   HOH B2066      30.054  16.323  -1.407  1.00 40.52           O  
HETATM 3981  O   HOH B2067      26.122  15.027   3.029  1.00 37.08           O  
HETATM 3982  O   HOH B2068      28.704  15.970   3.991  1.00 51.29           O  
HETATM 3983  O   HOH B2069      25.358  13.648   1.907  1.00 34.98           O  
HETATM 3984  O   HOH B2070      28.275  17.446   5.825  1.00 47.99           O  
HETATM 3985  O   HOH B2071      21.358  30.320  27.343  1.00 29.94           O  
HETATM 3986  O   HOH B2072      19.759  43.535  23.723  1.00 30.60           O  
HETATM 3987  O   HOH B2073      23.741  43.092  24.492  1.00 29.29           O  
HETATM 3988  O   HOH B2074      25.511  37.619  27.661  1.00 32.78           O  
HETATM 3989  O   HOH B2075      18.937  39.118  26.806  1.00 22.43           O  
HETATM 3990  O   HOH B2076      21.173  39.134  29.898  1.00 22.49           O  
HETATM 3991  O   HOH B2077      28.759  42.665  22.881  1.00 48.72           O  
HETATM 3992  O   HOH B2078      30.108  39.923  22.795  1.00 40.75           O  
HETATM 3993  O   HOH B2079      20.818  26.996  23.732  1.00 36.57           O  
HETATM 3994  O   HOH B2080      27.491  30.778  27.451  1.00 46.35           O  
HETATM 3995  O   HOH B2081      25.239  33.444  28.000  1.00 44.55           O  
HETATM 3996  O   HOH B2082      25.549  26.231  23.517  1.00 36.72           O  
HETATM 3997  O   HOH B2083      23.487  25.492  24.722  1.00 46.10           O  
HETATM 3998  O   HOH B2084      23.862  19.028  23.442  1.00 29.16           O  
HETATM 3999  O   HOH B2085      30.464  21.997  18.144  1.00 32.23           O  
HETATM 4000  O   HOH B2086      25.494  14.281   9.013  1.00 27.39           O  
HETATM 4001  O   HOH B2087      24.166   7.366   2.418  1.00 22.97           O  
HETATM 4002  O   HOH B2088      22.720   2.434   1.498  1.00 30.86           O  
HETATM 4003  O   HOH B2089      18.356   2.465   0.555  1.00 24.72           O  
HETATM 4004  O   HOH B2090      18.450   3.481   8.742  1.00 31.97           O  
HETATM 4005  O   HOH B2091       9.556   7.096   2.411  1.00 40.78           O  
HETATM 4006  O   HOH B2092      23.815   1.438   7.490  1.00 37.76           O  
HETATM 4007  O   HOH B2093      23.469   0.288   3.509  1.00 43.81           O  
HETATM 4008  O   HOH B2094      17.355   9.951  10.102  1.00 26.60           O  
HETATM 4009  O   HOH B2095      21.032  10.035  12.723  1.00 18.65           O  
HETATM 4010  O   HOH B2096      26.672  12.304   8.981  1.00 49.49           O  
HETATM 4011  O   HOH B2097      28.478  15.750  17.349  1.00 20.48           O  
HETATM 4012  O   HOH B2098      29.216  20.095  19.908  1.00 20.70           O  
HETATM 4013  O   HOH B2099      28.261  25.494  23.782  1.00 25.76           O  
HETATM 4014  O   HOH B2100      29.630  18.744  26.413  1.00 29.81           O  
HETATM 4015  O   HOH B2101      31.286  20.900  21.653  1.00 37.75           O  
HETATM 4016  O   HOH B2102      35.226  41.582  19.621  1.00 50.32           O  
HETATM 4017  O   HOH C2001      41.264   4.496  37.372  1.00 32.14           O  
HETATM 4018  O   HOH C2002      42.326   5.959  30.037  1.00 24.94           O  
HETATM 4019  O   HOH C2003      39.007   3.861  36.057  1.00 24.19           O  
HETATM 4020  O   HOH C2004      41.293  10.946  35.116  1.00 24.41           O  
HETATM 4021  O   HOH C2005      40.854   6.736  38.731  1.00 30.24           O  
HETATM 4022  O   HOH C2006      40.558   9.660  41.527  1.00 47.84           O  
HETATM 4023  O   HOH C2007      39.026   1.818  39.105  1.00 39.80           O  
HETATM 4024  O   HOH C2008      36.312  10.220  45.023  1.00 45.16           O  
HETATM 4025  O   HOH C2009      38.435  11.696  42.208  1.00 26.85           O  
HETATM 4026  O   HOH C2010      37.664  14.585  42.242  1.00 45.22           O  
HETATM 4027  O   HOH C2011      32.949  11.924  46.602  1.00 37.08           O  
HETATM 4028  O   HOH C2012      33.077  21.214  34.654  1.00 40.69           O  
HETATM 4029  O   HOH C2013      42.265  13.442  36.727  1.00 42.87           O  
HETATM 4030  O   HOH C2014      38.075   0.537  41.660  1.00 46.42           O  
HETATM 4031  O   HOH C2015      23.360  17.821  36.769  1.00 35.71           O  
HETATM 4032  O   HOH C2016      23.123  21.688  31.011  1.00 31.83           O  
HETATM 4033  O   HOH C2017      25.835  22.999  30.067  1.00 42.35           O  
HETATM 4034  O   HOH C2018      24.092  25.655  39.543  1.00 33.26           O  
HETATM 4035  O   HOH C2019      26.405  22.023  44.423  1.00 48.96           O  
HETATM 4036  O   HOH C2020      26.729  19.959  45.474  1.00 54.39           O  
HETATM 4037  O   HOH C2021      28.111  19.830  47.078  1.00 36.02           O  
HETATM 4038  O   HOH C2022      29.962   4.855  45.101  1.00 47.77           O  
HETATM 4039  O   HOH C2023      32.298  -2.705  39.357  1.00 55.55           O  
HETATM 4040  O   HOH C2024      20.237  17.707  38.733  1.00 51.14           O  
HETATM 4041  O   HOH C2025      25.813  18.205  44.790  1.00 43.17           O  
HETATM 4042  O   HOH C2026      35.370  -2.677  40.168  1.00 49.69           O  
HETATM 4043  O   HOH C2027      31.305  -7.016  27.904  1.00 43.95           O  
HETATM 4044  O   HOH C2028      31.045   4.531  43.136  1.00 38.75           O  
HETATM 4045  O   HOH C2029      31.243  -0.648  38.191  1.00 28.95           O  
HETATM 4046  O   HOH C2030      38.688   0.103  36.708  1.00 53.09           O  
HETATM 4047  O   HOH C2031      36.142  -4.726  38.028  1.00 35.12           O  
HETATM 4048  O   HOH C2032      30.774  -7.515  30.537  1.00 45.68           O  
HETATM 4049  O   HOH C2033      11.635  15.882  42.136  1.00 34.63           O  
HETATM 4050  O   HOH C2034      24.481  -1.270  39.579  1.00 42.14           O  
HETATM 4051  O   HOH C2035      26.632  -0.979  35.149  1.00 35.41           O  
HETATM 4052  O   HOH C2036      40.714   2.958  15.894  1.00 54.90           O  
HETATM 4053  O   HOH C2037      38.476   6.282  14.925  1.00 38.09           O  
HETATM 4054  O   HOH C2038      42.553  11.523  25.479  1.00 21.20           O  
HETATM 4055  O   HOH C2039      42.079  15.672  23.643  1.00 38.63           O  
HETATM 4056  O   HOH C2040      24.460   3.651  43.915  1.00 33.06           O  
HETATM 4057  O   HOH C2041      23.196   4.826  45.243  1.00 42.26           O  
HETATM 4058  O   HOH C2042      26.024  16.601  49.546  1.00 45.75           O  
HETATM 4059  O   HOH C2043      23.180  18.814  46.317  1.00 41.31           O  
HETATM 4060  O   HOH C2044      16.594  16.550  44.042  1.00 36.48           O  
HETATM 4061  O   HOH C2045       7.581  16.326  40.865  1.00 57.45           O  
HETATM 4062  O   HOH C2046       5.703   9.688  43.940  1.00 49.29           O  
HETATM 4063  O   HOH C2047      26.025  20.222  47.323  1.00 42.71           O  
HETATM 4064  O   HOH C2048      23.200  17.038  55.234  1.00 46.12           O  
HETATM 4065  O   HOH C2049      37.321  15.993  22.601  1.00 49.95           O  
HETATM 4066  O   HOH C2050      22.031  14.678  53.859  1.00 42.91           O  
HETATM 4067  O   HOH C2051      18.982   9.591  48.243  1.00 31.93           O  
HETATM 4068  O   HOH C2052      20.531   8.876  50.022  1.00 39.33           O  
HETATM 4069  O   HOH C2053      43.280  17.550  27.836  1.00 34.67           O  
HETATM 4070  O   HOH C2054      11.827  19.730  33.802  1.00 51.67           O  
HETATM 4071  O   HOH C2055      13.472  13.720  41.743  1.00 23.76           O  
HETATM 4072  O   HOH C2056      15.659  16.419  39.246  1.00 43.94           O  
HETATM 4073  O   HOH C2057      17.933   6.456  43.160  1.00 20.80           O  
HETATM 4074  O   HOH C2058      18.408   6.177  39.134  1.00 15.87           O  
HETATM 4075  O   HOH C2059       2.741  16.862  29.617  1.00 32.68           O  
HETATM 4076  O   HOH C2060      24.285   1.546  40.215  1.00 49.81           O  
HETATM 4077  O   HOH C2061       3.030  16.311  18.089  1.00 45.76           O  
HETATM 4078  O   HOH C2062      22.725   3.495  31.454  1.00 14.70           O  
HETATM 4079  O   HOH C2063       6.356  16.788  31.719  1.00 53.84           O  
HETATM 4080  O   HOH C2064       9.579  19.310  33.389  1.00 51.69           O  
HETATM 4081  O   HOH C2065      27.937  -2.589  26.720  1.00 17.25           O  
HETATM 4082  O   HOH C2066      26.999  -3.166  33.417  1.00 25.08           O  
HETATM 4083  O   HOH C2067      31.272  -3.644  26.811  1.00 31.47           O  
HETATM 4084  O   HOH C2068      33.484  -2.148  27.531  1.00 22.20           O  
HETATM 4085  O   HOH C2069      39.400  -0.156  32.533  1.00 31.07           O  
HETATM 4086  O   HOH C2070      38.826   2.730  29.296  1.00 24.53           O  
HETATM 4087  O   HOH C2071      33.078   0.655  22.514  1.00 18.87           O  
HETATM 4088  O   HOH C2072      36.034   4.529  22.923  1.00 16.90           O  
HETATM 4089  O   HOH C2073      40.347   0.688  30.147  1.00 36.50           O  
HETATM 4090  O   HOH C2074      41.913  -1.216  21.504  1.00 46.18           O  
HETATM 4091  O   HOH C2075      43.151  -0.314  24.693  1.00 45.41           O  
HETATM 4092  O   HOH C2076      38.546   5.060  21.680  1.00 20.84           O  
HETATM 4093  O   HOH C2077      43.750   7.711  22.884  1.00 22.95           O  
HETATM 4094  O   HOH C2078      42.962   5.773  25.297  1.00 32.93           O  
HETATM 4095  O   HOH C2079      44.442   2.153  18.748  1.00 39.35           O  
HETATM 4096  O   HOH C2080      40.083   5.363  16.730  1.00 38.08           O  
HETATM 4097  O   HOH C2081      43.162   6.463  13.806  1.00 59.98           O  
HETATM 4098  O   HOH C2082      41.146  12.686  23.204  1.00 22.17           O  
HETATM 4099  O   HOH C2083      42.967  14.322  20.412  1.00 27.63           O  
HETATM 4100  O   HOH C2084      40.939   7.542  25.387  1.00 23.71           O  
HETATM 4101  O   HOH C2085      38.250   5.648  18.904  1.00 22.78           O  
HETATM 4102  O   HOH C2086      39.230   8.314  16.080  1.00 50.29           O  
HETATM 4103  O   HOH C2087      39.899   5.265  28.974  1.00 24.25           O  
HETATM 4104  O   HOH C2088      26.996   7.166  24.692  1.00 26.44           O  
HETATM 4105  O   HOH C2089      15.698   5.328  40.796  1.00 26.34           O  
HETATM 4106  O   HOH C2090      11.545   9.075  37.953  1.00 18.72           O  
HETATM 4107  O   HOH C2091      14.021   4.774  45.737  1.00 35.29           O  
HETATM 4108  O   HOH C2092      17.097   7.722  48.656  1.00 23.08           O  
HETATM 4109  O   HOH C2093       9.976   7.272  51.447  1.00 24.81           O  
HETATM 4110  O   HOH C2094      15.142   1.857  49.595  1.00 40.84           O  
HETATM 4111  O   HOH C2095      12.742   2.790  52.011  1.00 34.44           O  
HETATM 4112  O   HOH C2096       8.562  14.233  47.541  1.00 41.22           O  
HETATM 4113  O   HOH C2097      19.494   9.109  53.218  1.00 38.20           O  
HETATM 4114  O   HOH C2098      16.882  11.992  56.022  1.00 48.94           O  
HETATM 4115  O   HOH C2099      12.738  16.316  48.899  1.00 48.73           O  
HETATM 4116  O   HOH C2100       8.136  13.735  44.723  1.00 38.14           O  
HETATM 4117  O   HOH C2101       6.733  14.598  40.276  1.00 37.84           O  
HETATM 4118  O   HOH C2102       7.543   7.395  44.261  1.00 43.16           O  
HETATM 4119  O   HOH C2103       6.213  15.012  37.647  1.00 40.29           O  
HETATM 4120  O   HOH C2104       7.770   7.925  34.748  1.00 17.59           O  
HETATM 4121  O   HOH C2105      14.326  17.174  37.741  1.00 50.37           O  
HETATM 4122  O   HOH C2106      16.167   8.976  29.753  1.00 32.87           O  
HETATM 4123  O   HOH C2107      19.110  16.571  32.777  1.00 23.77           O  
HETATM 4124  O   HOH C2108      28.170  13.687  23.190  1.00 22.44           O  
HETATM 4125  O   HOH C2109      38.461  13.512  22.511  1.00 26.77           O  
HETATM 4126  O   HOH C2110      32.715  14.944  22.372  1.00 29.71           O  
HETATM 4127  O   HOH C2111      35.598  15.354  23.712  1.00 31.26           O  
HETATM 4128  O   HOH C2112      41.354   9.630  27.044  1.00 28.11           O  
HETATM 4129  O   HOH C2113      43.931  13.469  26.934  1.00 20.77           O  
HETATM 4130  O   HOH C2114      44.273  16.136  29.988  1.00 28.44           O  
HETATM 4131  O   HOH C2115      39.785  19.896  33.106  1.00 41.52           O  
HETATM 4132  O   HOH C2116      39.879  17.287  35.804  1.00 26.87           O  
HETATM 4133  O   HOH C2117      36.002  20.023  27.683  1.00 46.63           O  
HETATM 4134  O   HOH C2118      30.143  15.151  23.799  1.00 30.36           O  
HETATM 4135  O   HOH C2119      29.624  17.121  19.751  1.00 31.08           O  
HETATM 4136  O   HOH C2120      11.408  16.266  30.318  1.00 26.98           O  
HETATM 4137  O   HOH C2121      12.812  10.533  24.203  1.00 21.49           O  
HETATM 4138  O   HOH C2122       4.653  11.379  34.637  1.00 23.30           O  
HETATM 4139  O   HOH C2123       3.331  14.101  32.345  1.00 27.54           O  
HETATM 4140  O   HOH C2124       4.032   8.245  25.648  1.00 42.47           O  
HETATM 4141  O   HOH C2125       1.234  14.105  30.037  1.00 11.52           O  
HETATM 4142  O   HOH C2126      -2.438  10.132  24.421  1.00 20.81           O  
HETATM 4143  O   HOH C2127      -1.211   7.868  25.979  1.00 41.09           O  
HETATM 4144  O   HOH C2128       3.096  14.479  20.681  1.00 28.80           O  
HETATM 4145  O   HOH C2129       6.360   9.035  20.821  1.00 51.26           O  
HETATM 4146  O   HOH C2130       6.034   8.232  23.739  1.00 42.42           O  
HETATM 4147  O   HOH C2131       2.507   9.805  17.394  1.00 55.33           O  
HETATM 4148  O   HOH C2132      -1.368  16.177  20.598  1.00 43.16           O  
HETATM 4149  O   HOH C2133      -0.222  18.368  23.565  1.00 32.12           O  
HETATM 4150  O   HOH C2134      -3.201  16.054  25.847  1.00 23.12           O  
HETATM 4151  O   HOH C2135       9.716  18.286  29.823  1.00 51.42           O  
HETATM 4152  O   HOH C2136       5.783  17.730  29.888  1.00 48.18           O  
HETATM 4153  O   HOH C2137       0.059  21.576  25.318  1.00 52.59           O  
HETATM 4154  O   HOH C2138       8.517  10.164  24.438  1.00 26.04           O  
HETATM 4155  O   HOH C2139      22.570  22.283  28.450  1.00 21.65           O  
HETATM 4156  O   HOH C2140      29.116  21.369  27.790  1.00 22.12           O  
HETATM 4157  O   HOH C2141      24.032  24.553  28.475  1.00 41.18           O  
HETATM 4158  O   HOH C2142      22.164  19.826  33.954  1.00 49.94           O  
HETATM 4159  O   HOH C2143      21.917  17.662  33.787  1.00 43.95           O  
HETATM 4160  O   HOH C2144      39.534  14.535  42.316  1.00 47.20           O  
HETATM 4161  O   HOH C2145      42.343  10.892  38.317  1.00 59.01           O  
HETATM 4162  O   HOH D2001       3.766  -7.308  32.233  1.00 65.22           O  
HETATM 4163  O   HOH D2002       8.364  -5.384  34.482  1.00 48.44           O  
HETATM 4164  O   HOH D2003       6.851  -2.236  34.214  1.00 56.86           O  
HETATM 4165  O   HOH D2004       6.705  -8.265  31.769  1.00 35.81           O  
HETATM 4166  O   HOH D2005       8.653 -10.686  26.024  1.00 30.75           O  
HETATM 4167  O   HOH D2006       8.430 -10.541  23.091  1.00 41.57           O  
HETATM 4168  O   HOH D2007       8.862  -1.561  16.260  1.00 40.53           O  
HETATM 4169  O   HOH D2008      14.120 -13.158  19.112  1.00 47.68           O  
HETATM 4170  O   HOH D2009      14.308   5.098  13.545  1.00 51.42           O  
HETATM 4171  O   HOH D2010      18.756  -9.459  16.444  1.00 56.72           O  
HETATM 4172  O   HOH D2011      17.936  -6.101  39.051  1.00 43.27           O  
HETATM 4173  O   HOH D2012      19.470  -9.435  22.677  1.00 55.35           O  
HETATM 4174  O   HOH D2013      20.878  -3.672  40.688  1.00 54.28           O  
HETATM 4175  O   HOH D2014      21.933  -2.314  38.606  1.00 45.46           O  
HETATM 4176  O   HOH D2015      24.471  -5.025  35.791  1.00 51.57           O  
HETATM 4177  O   HOH D2016      24.983  -7.830  32.555  1.00 48.11           O  
HETATM 4178  O   HOH D2017      26.850  -8.816  32.675  1.00 52.64           O  
HETATM 4179  O   HOH D2018      13.655 -10.906  30.091  1.00 43.85           O  
HETATM 4180  O   HOH D2019      17.466  -5.410  36.423  1.00 30.81           O  
HETATM 4181  O   HOH D2020      14.148 -11.504  32.017  1.00 55.81           O  
HETATM 4182  O   HOH D2021      18.291  -9.354  32.379  1.00 41.22           O  
HETATM 4183  O   HOH D2022       8.939  -5.738  36.771  1.00 51.46           O  
HETATM 4184  O   HOH D2023      12.884  -8.402  38.402  1.00 47.39           O  
HETATM 4185  O   HOH D2024      18.369  -5.157  40.805  1.00 47.92           O  
HETATM 4186  O   HOH D2025      18.322   1.046  43.646  1.00 42.18           O  
HETATM 4187  O   HOH D2026      30.456  -8.671  26.702  1.00 38.39           O  
HETATM 4188  O   HOH D2027      21.097  -1.717  36.393  1.00 34.48           O  
HETATM 4189  O   HOH D2028      22.219  -3.241  35.841  1.00 42.24           O  
HETATM 4190  O   HOH D2029       1.311   3.162  34.888  1.00 50.55           O  
HETATM 4191  O   HOH D2030      23.818  -8.314  31.062  1.00 35.37           O  
HETATM 4192  O   HOH D2031      19.579 -11.691  21.466  1.00 53.41           O  
HETATM 4193  O   HOH D2032      20.308   2.517  17.163  1.00 47.58           O  
HETATM 4194  O   HOH D2033      20.963 -18.400  21.470  1.00 50.99           O  
HETATM 4195  O   HOH D2034      28.198  -6.233  15.812  1.00 38.39           O  
HETATM 4196  O   HOH D2035      31.029  -3.536  18.109  1.00 28.76           O  
HETATM 4197  O   HOH D2036      29.160  -6.336  25.835  1.00 25.61           O  
HETATM 4198  O   HOH D2037      35.893  11.229  14.047  1.00 47.58           O  
HETATM 4199  O   HOH D2038      23.854  -5.070  32.852  1.00 47.45           O  
HETATM 4200  O   HOH D2039      21.077   0.030  38.502  1.00 29.95           O  
HETATM 4201  O   HOH D2040      13.321   3.965  40.043  1.00 20.97           O  
HETATM 4202  O   HOH D2041       7.364   1.124  36.674  1.00 31.23           O  
HETATM 4203  O   HOH D2042       6.436  -0.472  38.686  1.00 37.75           O  
HETATM 4204  O   HOH D2043       3.168   3.876  40.607  1.00 39.57           O  
HETATM 4205  O   HOH D2044       5.077   8.535  34.986  1.00 19.86           O  
HETATM 4206  O   HOH D2045       1.165   3.534  36.852  1.00 37.96           O  
HETATM 4207  O   HOH D2046       0.212   5.991  34.157  1.00 28.50           O  
HETATM 4208  O   HOH D2047       0.249  10.041  39.934  1.00 37.21           O  
HETATM 4209  O   HOH D2048      -4.670   8.385  39.434  1.00 39.62           O  
HETATM 4210  O   HOH D2049      -0.930  14.070  37.422  1.00 44.25           O  
HETATM 4211  O   HOH D2050       2.266  13.209  34.998  1.00 34.31           O  
HETATM 4212  O   HOH D2051      -3.628   8.186  28.709  1.00 30.41           O  
HETATM 4213  O   HOH D2052       3.232   4.100  32.908  1.00 29.39           O  
HETATM 4214  O   HOH D2053       5.668   0.484  34.188  1.00 27.44           O  
HETATM 4215  O   HOH D2054      38.176  -8.260  25.665  1.00 55.44           O  
HETATM 4216  O   HOH D2055      36.945  -6.880  21.379  1.00 47.08           O  
HETATM 4217  O   HOH D2056      31.045 -11.106  24.545  1.00 35.97           O  
HETATM 4218  O   HOH D2057      32.196  -3.527  15.616  1.00 52.46           O  
HETATM 4219  O   HOH D2058      36.559  -4.748  16.381  1.00 41.50           O  
HETATM 4220  O   HOH D2059      36.562  -0.394  15.673  1.00 46.91           O  
HETATM 4221  O   HOH D2060      38.621  -4.688  22.431  1.00 46.01           O  
HETATM 4222  O   HOH D2061      33.228   3.619  15.525  1.00 43.49           O  
HETATM 4223  O   HOH D2062      34.394   4.825  16.980  1.00 51.89           O  
HETATM 4224  O   HOH D2063      35.872   5.694  17.605  1.00 33.24           O  
HETATM 4225  O   HOH D2064      41.111  -0.359  17.924  1.00 48.96           O  
HETATM 4226  O   HOH D2065      32.119   5.526  14.998  1.00 44.93           O  
HETATM 4227  O   HOH D2066      22.690   2.683  17.999  1.00 41.70           O  
HETATM 4228  O   HOH D2067       1.364  -2.071  31.146  1.00 50.33           O  
HETATM 4229  O   HOH D2068       4.218  -4.768  21.850  1.00 38.70           O  
HETATM 4230  O   HOH D2069      10.747   9.218  23.075  1.00 30.89           O  
HETATM 4231  O   HOH D2070      10.583   6.898  19.120  1.00 33.71           O  
HETATM 4232  O   HOH D2071      29.203   8.563  16.386  1.00 25.67           O  
HETATM 4233  O   HOH D2072      38.580  10.968  15.256  1.00 16.21           O  
HETATM 4234  O   HOH D2073      42.208  14.801  14.226  1.00 32.59           O  
HETATM 4235  O   HOH D2074      43.101  16.577  17.744  1.00 30.29           O  
HETATM 4236  O   HOH D2075      35.880  19.615  17.551  1.00 25.40           O  
HETATM 4237  O   HOH D2076      43.584  17.188  22.671  1.00 43.26           O  
HETATM 4238  O   HOH D2077      37.328  18.044  11.990  1.00 33.40           O  
HETATM 4239  O   HOH D2078      38.111  20.296  12.299  1.00 56.74           O  
HETATM 4240  O   HOH D2079      41.016  16.296  12.284  1.00 35.17           O  
HETATM 4241  O   HOH D2080      31.340  16.260  20.863  1.00 31.06           O  
HETATM 4242  O   HOH D2081      34.554  20.595  19.327  1.00 50.20           O  
HETATM 4243  O   HOH D2082      35.003  22.038  10.828  1.00 53.50           O  
HETATM 4244  O   HOH D2083      34.705  20.927   9.196  1.00 53.39           O  
HETATM 4245  O   HOH D2084      34.336  16.091   8.176  1.00 48.79           O  
HETATM 4246  O   HOH D2085      16.653   7.586  13.672  1.00 22.87           O  
HETATM 4247  O   HOH D2086      17.052   4.791  13.889  1.00 39.53           O  
HETATM 4248  O   HOH D2087      10.663   6.296  16.313  1.00 27.07           O  
HETATM 4249  O   HOH D2088      12.396   9.553  10.403  1.00 40.82           O  
HETATM 4250  O   HOH D2089      19.316   2.109  14.910  1.00 49.85           O  
CONECT 3761 3762                                                                
CONECT 3762 3761 3763 3764 3765                                                 
CONECT 3763 3762                                                                
CONECT 3764 3762                                                                
CONECT 3765 3762 3766                                                           
CONECT 3766 3765 3767 3768                                                      
CONECT 3767 3766                                                                
CONECT 3768 3766                                                                
CONECT 3769 3770                                                                
CONECT 3770 3769 3771 3772 3773                                                 
CONECT 3771 3770                                                                
CONECT 3772 3770                                                                
CONECT 3773 3770 3774                                                           
CONECT 3774 3773 3775 3776                                                      
CONECT 3775 3774                                                                
CONECT 3776 3774                                                                
CONECT 3777 3778                                                                
CONECT 3778 3777 3779 3780 3781                                                 
CONECT 3779 3778                                                                
CONECT 3780 3778                                                                
CONECT 3781 3778 3782                                                           
CONECT 3782 3781 3783 3784                                                      
CONECT 3783 3782                                                                
CONECT 3784 3782                                                                
MASTER      411    0    3    8   36    0    4    6 4246    4   24   42          
END                                                                             
