# Supplementary material for: Plug-and-Play Pairing via Defined Divalent Streptavidins
Source: J Mol Biol. 2014 Jan 9;426(1):199–214. doi: 10.1016/j.jmb.2013.09.016 (PMC4047826; doi:10.1016/j.jmb.2013.09.016)
Supplement: Supplementary file 4 — Supplementary material 3. [file mmc4.pdb]

HEADER    BIOTIN-BINDING PROTEIN                  08-JUL-13   4BX7              
TITLE     TRANS-DIVALENT STREPTAVIDIN BOUND TO BIOTIN-4-FLUORESCEIN             
COMPND    MOL_ID: 1;                                                            
COMPND   2 MOLECULE: STREPTAVIDIN;                                              
COMPND   3 CHAIN: A;                                                            
COMPND   4 ENGINEERED: YES;                                                     
COMPND   5 MUTATION: YES;                                                       
COMPND   6 OTHER_DETAILS: DEAD VARIANT;                                         
COMPND   7 MOL_ID: 2;                                                           
COMPND   8 MOLECULE: STREPTAVIDIN;                                              
COMPND   9 CHAIN: B;                                                            
COMPND  10 ENGINEERED: YES                                                      
SOURCE    MOL_ID: 1;                                                            
SOURCE   2 ORGANISM_SCIENTIFIC: STREPTOMYCES AVIDINII;                          
SOURCE   3 ORGANISM_TAXID: 1895;                                                
SOURCE   4 EXPRESSION_SYSTEM: ESCHERICHIA COLI;                                 
SOURCE   5 EXPRESSION_SYSTEM_TAXID: 469008;                                     
SOURCE   6 EXPRESSION_SYSTEM_STRAIN: BL21(DE3);                                 
SOURCE   7 EXPRESSION_SYSTEM_VARIANT: RIPL;                                     
SOURCE   8 EXPRESSION_SYSTEM_VECTOR_TYPE: PLASMID;                              
SOURCE   9 EXPRESSION_SYSTEM_VECTOR: PET21;                                     
SOURCE  10 MOL_ID: 2;                                                           
SOURCE  11 ORGANISM_SCIENTIFIC: STREPTOMYCES AVIDINII;                          
SOURCE  12 ORGANISM_TAXID: 1895;                                                
SOURCE  13 EXPRESSION_SYSTEM: ESCHERICHIA COLI;                                 
SOURCE  14 EXPRESSION_SYSTEM_TAXID: 469008;                                     
SOURCE  15 EXPRESSION_SYSTEM_STRAIN: BL21(DE3);                                 
SOURCE  16 EXPRESSION_SYSTEM_VARIANT: RIPL;                                     
SOURCE  17 EXPRESSION_SYSTEM_VECTOR_TYPE: PLASMID;                              
SOURCE  18 EXPRESSION_SYSTEM_VECTOR: PET21                                      
KEYWDS    BIOTIN-BINDING PROTEIN, AVIDIN, BIOTIN                                
EXPDTA    X-RAY DIFFRACTION                                                     
AUTHOR    M.FAIRHEAD,D.KRNDIJA,E.D.LOWE,M.HOWARTH                               
REVDAT   1   09-JUL-13 4BX7    0                                                
JRNL        AUTH   M.FAIRHEAD,D.KRNDIJA,E.LOWE,M.HOWARTH                        
JRNL        TITL   PLUG-AND-PLAY PAIRING VIA DEFINED DIVALENT STREPTAVIDINS     
JRNL        REF    TO BE PUBLISHED                                              
JRNL        REFN                                                                
REMARK   2                                                                      
REMARK   2 RESOLUTION.    2.26 ANGSTROMS.                                       
REMARK   3                                                                      
REMARK   3 REFINEMENT.                                                          
REMARK   3   PROGRAM     : PHENIX (PHENIX.REFINE)                               
REMARK   3   AUTHORS     : PAUL ADAMS,PAVEL AFONINE,VICENT CHEN,IAN             
REMARK   3               : DAVIS,KRESHNA GOPAL,RALF GROSSE-KUNSTLEVE,           
REMARK   3               : LI-WEI HUNG,ROBERT IMMORMINO,TOM IOERGER,            
REMARK   3               : AIRLIE MCCOY,ERIK MCKEE,NIGEL MORIARTY,              
REMARK   3               : REETAL PAI,RANDY READ,JANE RICHARDSON,               
REMARK   3               : DAVID RICHARDSON,TOD ROMO,JIM SACCHETTINI,           
REMARK   3               : NICHOLAS SAUTER,JACOB SMITH,LAURENT                  
REMARK   3               : STORONI,TOM TERWILLIGER,PETER ZWART                  
REMARK   3                                                                      
REMARK   3    REFINEMENT TARGET : ML                                            
REMARK   3                                                                      
REMARK   3  DATA USED IN REFINEMENT.                                            
REMARK   3   RESOLUTION RANGE HIGH (ANGSTROMS) : 2.260                          
REMARK   3   RESOLUTION RANGE LOW  (ANGSTROMS) : 49.064                         
REMARK   3   MIN(FOBS/SIGMA_FOBS)              : 1.34                           
REMARK   3   COMPLETENESS FOR RANGE        (%) : 99.77                          
REMARK   3   NUMBER OF REFLECTIONS             : 12056                          
REMARK   3                                                                      
REMARK   3  FIT TO DATA USED IN REFINEMENT.                                     
REMARK   3   R VALUE     (WORKING + TEST SET) : 0.1863                          
REMARK   3   R VALUE            (WORKING SET) : 0.1839                          
REMARK   3   FREE R VALUE                     : 0.2369                          
REMARK   3   FREE R VALUE TEST SET SIZE   (%) : 4.8                             
REMARK   3   FREE R VALUE TEST SET COUNT      : 576                             
REMARK   3                                                                      
REMARK   3  FIT TO DATA USED IN REFINEMENT (IN BINS).                           
REMARK   3   BIN  RESOLUTION RANGE  COMPL.    NWORK NFREE   RWORK  RFREE        
REMARK   3     1 49.0753 -  3.5876    1.00     2993   149  0.1721 0.2169        
REMARK   3     2  3.5876 -  2.8476    1.00     2864   138  0.1850 0.2329        
REMARK   3     3  2.8476 -  2.4877    1.00     2815   143  0.2122 0.3141        
REMARK   3     4  2.4877 -  2.2602    1.00     2808   146  0.2096 0.2475        
REMARK   3                                                                      
REMARK   3  BULK SOLVENT MODELLING.                                             
REMARK   3   METHOD USED        : FLAT BULK SOLVENT MODEL                       
REMARK   3   SOLVENT RADIUS     : 1.11                                          
REMARK   3   SHRINKAGE RADIUS   : 0.90                                          
REMARK   3   K_SOL              : NULL                                          
REMARK   3   B_SOL              : NULL                                          
REMARK   3                                                                      
REMARK   3  ERROR ESTIMATES.                                                    
REMARK   3   COORDINATE ERROR (MAXIMUM-LIKELIHOOD BASED)     : 0.21             
REMARK   3   PHASE ERROR (DEGREES, MAXIMUM-LIKELIHOOD BASED) : 24.02            
REMARK   3                                                                      
REMARK   3  B VALUES.                                                           
REMARK   3   FROM WILSON PLOT           (A**2) : 42.43                          
REMARK   3   MEAN B VALUE      (OVERALL, A**2) : 45.10                          
REMARK   3   OVERALL ANISOTROPIC B VALUE.                                       
REMARK   3    B11 (A**2) : NULL                                                 
REMARK   3    B22 (A**2) : NULL                                                 
REMARK   3    B33 (A**2) : NULL                                                 
REMARK   3    B12 (A**2) : NULL                                                 
REMARK   3    B13 (A**2) : NULL                                                 
REMARK   3    B23 (A**2) : NULL                                                 
REMARK   3                                                                      
REMARK   3  TWINNING INFORMATION.                                               
REMARK   3   FRACTION: NULL                                                     
REMARK   3   OPERATOR: NULL                                                     
REMARK   3                                                                      
REMARK   3  DEVIATIONS FROM IDEAL VALUES.                                       
REMARK   3                 RMSD          COUNT                                  
REMARK   3   BOND      :  0.006           1870                                  
REMARK   3   ANGLE     :  0.940           2566                                  
REMARK   3   CHIRALITY :  0.057            280                                  
REMARK   3   PLANARITY :  0.003            353                                  
REMARK   3   DIHEDRAL  : 14.912            623                                  
REMARK   3                                                                      
REMARK   3  TLS DETAILS                                                         
REMARK   3   NUMBER OF TLS GROUPS  : 8                                          
REMARK   3   TLS GROUP : 1                                                      
REMARK   3    SELECTION: CHAIN A AND (RESID 15 THROUGH 44 )                     
REMARK   3    ORIGIN FOR THE GROUP (A):  61.5298  35.5159   6.7429              
REMARK   3    T TENSOR                                                          
REMARK   3      T11:   0.3432 T22:   0.2860                                     
REMARK   3      T33:   0.3709 T12:  -0.0930                                     
REMARK   3      T13:   0.0464 T23:   0.0702                                     
REMARK   3    L TENSOR                                                          
REMARK   3      L11:   0.0671 L22:   0.0199                                     
REMARK   3      L33:   0.1623 L12:  -0.0248                                     
REMARK   3      L13:   0.0357 L23:  -0.0551                                     
REMARK   3    S TENSOR                                                          
REMARK   3      S11:   0.2325 S12:  -0.0614 S13:   0.0588                       
REMARK   3      S21:  -0.0516 S22:  -0.0792 S23:  -0.0669                       
REMARK   3      S31:  -0.0565 S32:   0.0909 S33:   0.0293                       
REMARK   3   TLS GROUP : 2                                                      
REMARK   3    SELECTION: CHAIN A AND (RESID 45 THROUGH 78 )                     
REMARK   3    ORIGIN FOR THE GROUP (A):  58.7838  39.1582   8.9531              
REMARK   3    T TENSOR                                                          
REMARK   3      T11:   0.3066 T22:   0.2430                                     
REMARK   3      T33:   0.2811 T12:  -0.0882                                     
REMARK   3      T13:  -0.0114 T23:   0.0278                                     
REMARK   3    L TENSOR                                                          
REMARK   3      L11:   0.1740 L22:   0.1129                                     
REMARK   3      L33:   0.1342 L12:  -0.1109                                     
REMARK   3      L13:  -0.0761 L23:   0.0809                                     
REMARK   3    S TENSOR                                                          
REMARK   3      S11:   0.1166 S12:  -0.0825 S13:  -0.0882                       
REMARK   3      S21:  -0.0783 S22:  -0.0063 S23:  -0.0302                       
REMARK   3      S31:  -0.3121 S32:  -0.0768 S33:   0.0069                       
REMARK   3   TLS GROUP : 3                                                      
REMARK   3    SELECTION: CHAIN A AND (RESID 79 THROUGH 112 )                    
REMARK   3    ORIGIN FOR THE GROUP (A):  52.3934  37.0355   6.9779              
REMARK   3    T TENSOR                                                          
REMARK   3      T11:   0.2310 T22:   0.2033                                     
REMARK   3      T33:   0.2386 T12:  -0.0166                                     
REMARK   3      T13:  -0.0162 T23:   0.0555                                     
REMARK   3    L TENSOR                                                          
REMARK   3      L11:   0.0059 L22:   0.0031                                     
REMARK   3      L33:   0.5080 L12:  -0.0757                                     
REMARK   3      L13:   0.0722 L23:  -0.1008                                     
REMARK   3    S TENSOR                                                          
REMARK   3      S11:   0.0388 S12:  -0.1448 S13:   0.0886                       
REMARK   3      S21:  -0.0078 S22:  -0.0141 S23:  -0.1018                       
REMARK   3      S31:  -0.1389 S32:  -0.2648 S33:  -0.0075                       
REMARK   3   TLS GROUP : 4                                                      
REMARK   3    SELECTION: CHAIN A AND (RESID 113 THROUGH 133 )                   
REMARK   3    ORIGIN FOR THE GROUP (A):  43.0355  37.9035   8.2478              
REMARK   3    T TENSOR                                                          
REMARK   3      T11:   0.1907 T22:   0.3420                                     
REMARK   3      T33:   0.2234 T12:   0.0673                                     
REMARK   3      T13:   0.0039 T23:   0.0438                                     
REMARK   3    L TENSOR                                                          
REMARK   3      L11:   0.0244 L22:  -0.0309                                     
REMARK   3      L33:   0.0606 L12:  -0.0250                                     
REMARK   3      L13:   0.0181 L23:  -0.0340                                     
REMARK   3    S TENSOR                                                          
REMARK   3      S11:  -0.0242 S12:   0.2425 S13:  -0.1617                       
REMARK   3      S21:   0.1401 S22:  -0.0203 S23:  -0.0606                       
REMARK   3      S31:  -0.0327 S32:  -0.2533 S33:  -0.0001                       
REMARK   3   TLS GROUP : 5                                                      
REMARK   3    SELECTION: CHAIN B AND (RESID 16 THROUGH 52 )                     
REMARK   3    ORIGIN FOR THE GROUP (A):  50.9371  57.6314  12.5923              
REMARK   3    T TENSOR                                                          
REMARK   3      T11:   0.9648 T22:   0.0975                                     
REMARK   3      T33:   0.4464 T12:  -0.0126                                     
REMARK   3      T13:   0.1487 T23:   0.1126                                     
REMARK   3    L TENSOR                                                          
REMARK   3      L11:   0.0481 L22:   0.0062                                     
REMARK   3      L33:   0.0152 L12:   0.0199                                     
REMARK   3      L13:  -0.0208 L23:   0.0017                                     
REMARK   3    S TENSOR                                                          
REMARK   3      S11:   0.0729 S12:  -0.0227 S13:   0.2098                       
REMARK   3      S21:  -0.0755 S22:  -0.0729 S23:  -0.1627                       
REMARK   3      S31:  -0.2231 S32:  -0.0439 S33:   0.0367                       
REMARK   3   TLS GROUP : 6                                                      
REMARK   3    SELECTION: CHAIN B AND (RESID 53 THROUGH 78 )                     
REMARK   3    ORIGIN FOR THE GROUP (A):  49.1372  50.8450   4.5545              
REMARK   3    T TENSOR                                                          
REMARK   3      T11:   0.5287 T22:   0.2293                                     
REMARK   3      T33:   0.3037 T12:   0.0688                                     
REMARK   3      T13:   0.0491 T23:   0.0974                                     
REMARK   3    L TENSOR                                                          
REMARK   3      L11:   0.4878 L22:   0.0461                                     
REMARK   3      L33:   0.3163 L12:  -0.1160                                     
REMARK   3      L13:  -0.1300 L23:   0.1053                                     
REMARK   3    S TENSOR                                                          
REMARK   3      S11:   0.5093 S12:   0.1494 S13:   0.2492                       
REMARK   3      S21:  -0.0523 S22:  -0.0514 S23:  -0.1346                       
REMARK   3      S31:  -0.4003 S32:  -0.0902 S33:   0.1933                       
REMARK   3   TLS GROUP : 7                                                      
REMARK   3    SELECTION: CHAIN B AND (RESID 79 THROUGH 112 )                    
REMARK   3    ORIGIN FOR THE GROUP (A):  49.5795  50.9635  15.3526              
REMARK   3    T TENSOR                                                          
REMARK   3      T11:   0.5409 T22:   0.2069                                     
REMARK   3      T33:   0.2584 T12:   0.0599                                     
REMARK   3      T13:   0.0311 T23:   0.0173                                     
REMARK   3    L TENSOR                                                          
REMARK   3      L11:   1.0109 L22:   0.1415                                     
REMARK   3      L33:   0.4539 L12:   0.1085                                     
REMARK   3      L13:   0.3742 L23:   0.0013                                     
REMARK   3    S TENSOR                                                          
REMARK   3      S11:   0.3032 S12:  -0.1521 S13:  -0.1750                       
REMARK   3      S21:   0.0782 S22:  -0.0086 S23:  -0.0182                       
REMARK   3      S31:  -0.7218 S32:  -0.2149 S33:   0.1049                       
REMARK   3   TLS GROUP : 8                                                      
REMARK   3    SELECTION: CHAIN B AND (RESID 113 THROUGH 133 )                   
REMARK   3    ORIGIN FOR THE GROUP (A):  48.0179  44.0169  21.6333              
REMARK   3    T TENSOR                                                          
REMARK   3      T11:   0.3558 T22:   0.1976                                     
REMARK   3      T33:   0.2473 T12:   0.0182                                     
REMARK   3      T13:   0.0378 T23:  -0.0023                                     
REMARK   3    L TENSOR                                                          
REMARK   3      L11:   0.8544 L22:   0.1810                                     
REMARK   3      L33:   0.0647 L12:  -0.1760                                     
REMARK   3      L13:   0.1745 L23:  -0.1089                                     
REMARK   3    S TENSOR                                                          
REMARK   3      S11:   0.4697 S12:  -0.3498 S13:   0.0322                       
REMARK   3      S21:   0.1156 S22:  -0.1323 S23:   0.2402                       
REMARK   3      S31:  -0.2865 S32:   0.1030 S33:   0.1504                       
REMARK   3                                                                      
REMARK   3  NCS DETAILS                                                         
REMARK   3   NUMBER OF NCS GROUPS : NULL                                        
REMARK   3                                                                      
REMARK   3  OTHER REFINEMENT REMARKS:                                           
REMARK   3 DISORDERED REGIONS WERE MODELED STEREOCHEMICALLY                     
REMARK   4                                                                      
REMARK   4 4BX7 COMPLIES WITH FORMAT V. 3.30, 13-JUL-11                         
REMARK 100                                                                      
REMARK 100 THIS ENTRY HAS BEEN PROCESSED BY PDBE ON 09-JUL-13.                  
REMARK 100 THE PDBE ID CODE IS EBI-57604.                                       
REMARK 200                                                                      
REMARK 200 EXPERIMENTAL DETAILS                                                 
REMARK 200  EXPERIMENT TYPE                : X-RAY DIFFRACTION                  
REMARK 200  DATE OF DATA COLLECTION        : 07-OCT-12                          
REMARK 200  TEMPERATURE           (KELVIN) : 100                                
REMARK 200  PH                             : 4                                  
REMARK 200  NUMBER OF CRYSTALS USED        : 1                                  
REMARK 200                                                                      
REMARK 200  SYNCHROTRON              (Y/N) : Y                                  
REMARK 200  RADIATION SOURCE               : DIAMOND                            
REMARK 200  BEAMLINE                       : I04-1                              
REMARK 200  X-RAY GENERATOR MODEL          : NULL                               
REMARK 200  MONOCHROMATIC OR LAUE    (M/L) : M                                  
REMARK 200  WAVELENGTH OR RANGE        (A) : 0.92                               
REMARK 200  MONOCHROMATOR                  : NULL                               
REMARK 200  OPTICS                         : NULL                               
REMARK 200                                                                      
REMARK 200  DETECTOR TYPE                  : CCD                                
REMARK 200  DETECTOR MANUFACTURER          : ADSC                               
REMARK 200  INTENSITY-INTEGRATION SOFTWARE : XDS                                
REMARK 200  DATA SCALING SOFTWARE          : XSCALE                             
REMARK 200                                                                      
REMARK 200  NUMBER OF UNIQUE REFLECTIONS   : 12059                              
REMARK 200  RESOLUTION RANGE HIGH      (A) : 2.26                               
REMARK 200  RESOLUTION RANGE LOW       (A) : 49.06                              
REMARK 200  REJECTION CRITERIA  (SIGMA(I)) : 2.0                                
REMARK 200                                                                      
REMARK 200 OVERALL.                                                             
REMARK 200  COMPLETENESS FOR RANGE     (%) : 99.8                               
REMARK 200  DATA REDUNDANCY                : 9.6                                
REMARK 200  R MERGE                    (I) : 0.08                               
REMARK 200  R SYM                      (I) : NULL                               
REMARK 200  <I/SIGMA(I)> FOR THE DATA SET  : 18.95                              
REMARK 200                                                                      
REMARK 200 IN THE HIGHEST RESOLUTION SHELL.                                     
REMARK 200  HIGHEST RESOLUTION SHELL, RANGE HIGH (A) : 2.26                     
REMARK 200  HIGHEST RESOLUTION SHELL, RANGE LOW  (A) : 2.34                     
REMARK 200  COMPLETENESS FOR SHELL     (%) : 99.4                               
REMARK 200  DATA REDUNDANCY IN SHELL       : 10                                 
REMARK 200  R MERGE FOR SHELL          (I) : 0.75                               
REMARK 200  R SYM FOR SHELL            (I) : NULL                               
REMARK 200  <I/SIGMA(I)> FOR SHELL         : 3.26                               
REMARK 200                                                                      
REMARK 200 DIFFRACTION PROTOCOL: SINGLE WAVELENGTH                              
REMARK 200 METHOD USED TO DETERMINE THE STRUCTURE: MOLECULAR REPLACEMENT        
REMARK 200 SOFTWARE USED: PHASER                                                
REMARK 200 STARTING MODEL: PDB ENTRY 3RY1                                       
REMARK 200                                                                      
REMARK 200 REMARK: NONE                                                         
REMARK 280                                                                      
REMARK 280 CRYSTAL                                                              
REMARK 280 SOLVENT CONTENT, VS   (%): 48.8                                      
REMARK 280 MATTHEWS COEFFICIENT, VM (ANGSTROMS**3/DA): 2.42                     
REMARK 280                                                                      
REMARK 280 CRYSTALLIZATION CONDITIONS: 65% V/V MPD, 0.1 M MES PH 4.0.           
REMARK 280  CRYSTALS WERE OBTAINED BY THE SITTING-DROP VAPOR-DIFFUSION          
REMARK 280  METHOD AT 277 K, REACHED A MAXIMUM SIZE AFTER 14 DAYS AND           
REMARK 280  WERE HARVESTED SOON AFTER                                           
REMARK 290                                                                      
REMARK 290 CRYSTALLOGRAPHIC SYMMETRY                                            
REMARK 290 SYMMETRY OPERATORS FOR SPACE GROUP: P 31 2 1                         
REMARK 290                                                                      
REMARK 290      SYMOP   SYMMETRY                                                
REMARK 290     NNNMMM   OPERATOR                                                
REMARK 290       1555   X,Y,Z                                                   
REMARK 290       2555   -Y,X-Y,Z+1/3                                            
REMARK 290       3555   -X+Y,-X,Z+2/3                                           
REMARK 290       4555   Y,X,-Z                                                  
REMARK 290       5555   X-Y,-Y,-Z+2/3                                           
REMARK 290       6555   -X,-X+Y,-Z+1/3                                          
REMARK 290                                                                      
REMARK 290     WHERE NNN -> OPERATOR NUMBER                                     
REMARK 290           MMM -> TRANSLATION VECTOR                                  
REMARK 290                                                                      
REMARK 290 CRYSTALLOGRAPHIC SYMMETRY TRANSFORMATIONS                            
REMARK 290 THE FOLLOWING TRANSFORMATIONS OPERATE ON THE ATOM/HETATM             
REMARK 290 RECORDS IN THIS ENTRY TO PRODUCE CRYSTALLOGRAPHICALLY                
REMARK 290 RELATED MOLECULES.                                                   
REMARK 290   SMTRY1   1  1.000000  0.000000  0.000000        0.00000            
REMARK 290   SMTRY2   1  0.000000  1.000000  0.000000        0.00000            
REMARK 290   SMTRY3   1  0.000000  0.000000  1.000000        0.00000            
REMARK 290   SMTRY1   2 -0.500000 -0.866025  0.000000        0.00000            
REMARK 290   SMTRY2   2  0.866025 -0.500000  0.000000        0.00000            
REMARK 290   SMTRY3   2  0.000000  0.000000  1.000000       34.37667            
REMARK 290   SMTRY1   3 -0.500000  0.866025  0.000000        0.00000            
REMARK 290   SMTRY2   3 -0.866025 -0.500000  0.000000        0.00000            
REMARK 290   SMTRY3   3  0.000000  0.000000  1.000000       68.75333            
REMARK 290   SMTRY1   4 -0.500000  0.866025  0.000000        0.00000            
REMARK 290   SMTRY2   4  0.866025  0.500000  0.000000        0.00000            
REMARK 290   SMTRY3   4  0.000000  0.000000 -1.000000        0.00000            
REMARK 290   SMTRY1   5  1.000000  0.000000  0.000000        0.00000            
REMARK 290   SMTRY2   5  0.000000 -1.000000  0.000000        0.00000            
REMARK 290   SMTRY3   5  0.000000  0.000000 -1.000000       68.75333            
REMARK 290   SMTRY1   6 -0.500000 -0.866025  0.000000        0.00000            
REMARK 290   SMTRY2   6 -0.866025  0.500000  0.000000        0.00000            
REMARK 290   SMTRY3   6  0.000000  0.000000 -1.000000       34.37667            
REMARK 290                                                                      
REMARK 290 REMARK: NULL                                                         
REMARK 300                                                                      
REMARK 300 BIOMOLECULE: 1                                                       
REMARK 300 SEE REMARK 350 FOR THE AUTHOR PROVIDED AND/OR PROGRAM                
REMARK 300 GENERATED ASSEMBLY INFORMATION FOR THE STRUCTURE IN                  
REMARK 300 THIS ENTRY. THE REMARK MAY ALSO PROVIDE INFORMATION ON               
REMARK 300 BURIED SURFACE AREA.                                                 
REMARK 350                                                                      
REMARK 350 COORDINATES FOR A COMPLETE MULTIMER REPRESENTING THE KNOWN           
REMARK 350 BIOLOGICALLY SIGNIFICANT OLIGOMERIZATION STATE OF THE                
REMARK 350 MOLECULE CAN BE GENERATED BY APPLYING BIOMT TRANSFORMATIONS          
REMARK 350 GIVEN BELOW.  BOTH NON-CRYSTALLOGRAPHIC AND                          
REMARK 350 CRYSTALLOGRAPHIC OPERATIONS ARE GIVEN.                               
REMARK 350                                                                      
REMARK 350 BIOMOLECULE: 1                                                       
REMARK 350 SOFTWARE DETERMINED QUATERNARY STRUCTURE: TETRAMERIC                 
REMARK 350 SOFTWARE USED: PISA                                                  
REMARK 350 TOTAL BURIED SURFACE AREA: 10150 ANGSTROM**2                         
REMARK 350 SURFACE AREA OF THE COMPLEX: 18770 ANGSTROM**2                       
REMARK 350 CHANGE IN SOLVENT FREE ENERGY: -81.3 KCAL/MOL                        
REMARK 350 APPLY THE FOLLOWING TO CHAINS: A, B                                  
REMARK 350   BIOMT1   1  1.000000  0.000000  0.000000        0.00000            
REMARK 350   BIOMT2   1  0.000000  1.000000  0.000000        0.00000            
REMARK 350   BIOMT3   1  0.000000  0.000000  1.000000        0.00000            
REMARK 350   BIOMT1   2 -0.500000 -0.866025  0.000000       96.61500            
REMARK 350   BIOMT2   2 -0.866025  0.500000  0.000000       55.78070            
REMARK 350   BIOMT3   2  0.000000  0.000000 -1.000000       34.37667            
REMARK 375                                                                      
REMARK 375 SPECIAL POSITION                                                     
REMARK 375 THE FOLLOWING ATOMS ARE FOUND TO BE WITHIN 0.15 ANGSTROMS            
REMARK 375 OF A SYMMETRY RELATED ATOM AND ARE ASSUMED TO BE ON SPECIAL          
REMARK 375 POSITIONS.                                                           
REMARK 375                                                                      
REMARK 375 ATOM RES CSSEQI                                                      
REMARK 375      HOH A2048   LIES ON A SPECIAL POSITION.                         
REMARK 465                                                                      
REMARK 465 MISSING RESIDUES                                                     
REMARK 465 THE FOLLOWING RESIDUES WERE NOT LOCATED IN THE                       
REMARK 465 EXPERIMENT. (M=MODEL NUMBER; RES=RESIDUE NAME; C=CHAIN               
REMARK 465 IDENTIFIER; SSSEQ=SEQUENCE NUMBER; I=INSERTION CODE.)                
REMARK 465                                                                      
REMARK 465   M RES C SSSEQI                                                     
REMARK 465     ALA A    13                                                      
REMARK 465     GLU A    14                                                      
REMARK 465     LYS A   134                                                      
REMARK 465     PRO A   135                                                      
REMARK 465     SER A   136                                                      
REMARK 465     ALA A   137                                                      
REMARK 465     ALA A   138                                                      
REMARK 465     SER A   139                                                      
REMARK 465     ALA A   140                                                      
REMARK 465     ALA B    13                                                      
REMARK 465     GLU B    14                                                      
REMARK 465     ALA B    15                                                      
REMARK 465     LYS B   134                                                      
REMARK 465     PRO B   135                                                      
REMARK 465     SER B   136                                                      
REMARK 465     ALA B   137                                                      
REMARK 465     ALA B   138                                                      
REMARK 465     SER B   139                                                      
REMARK 465     GLU B   140                                                      
REMARK 465     GLU B   141                                                      
REMARK 465     GLU B   142                                                      
REMARK 465     GLU B   143                                                      
REMARK 465     GLU B   144                                                      
REMARK 465     GLU B   145                                                      
REMARK 500                                                                      
REMARK 500 GEOMETRY AND STEREOCHEMISTRY                                         
REMARK 500 SUBTOPIC: CLOSE CONTACTS IN SAME ASYMMETRIC UNIT                     
REMARK 500                                                                      
REMARK 500 THE FOLLOWING ATOMS ARE IN CLOSE CONTACT.                            
REMARK 500                                                                      
REMARK 500  ATM1  RES C  SSEQI   ATM2  RES C  SSEQI           DISTANCE          
REMARK 500   O    ALA A    50     O    HOH A  2009              2.05            
REMARK 500   O    HOH A  2012     O    HOH A  2044              2.16            
REMARK 500   O    HOH B  2012     O    HOH A  2054              2.01            
REMARK 500                                                                      
REMARK 500 REMARK: NULL                                                         
REMARK 500                                                                      
REMARK 500 GEOMETRY AND STEREOCHEMISTRY                                         
REMARK 500 SUBTOPIC: TORSION ANGLES                                             
REMARK 500                                                                      
REMARK 500 TORSION ANGLES OUTSIDE THE EXPECTED RAMACHANDRAN REGIONS:            
REMARK 500 (M=MODEL NUMBER; RES=RESIDUE NAME; C=CHAIN IDENTIFIER;               
REMARK 500 SSEQ=SEQUENCE NUMBER; I=INSERTION CODE).                             
REMARK 500                                                                      
REMARK 500 STANDARD TABLE:                                                      
REMARK 500 FORMAT:(10X,I3,1X,A3,1X,A1,I4,A1,4X,F7.2,3X,F7.2)                    
REMARK 500                                                                      
REMARK 500 EXPECTED VALUES: GJ KLEYWEGT AND TA JONES (1996). PHI/PSI-           
REMARK 500 CHOLOGY: RAMACHANDRAN REVISITED. STRUCTURE 4, 1395 - 1400            
REMARK 500                                                                      
REMARK 500  M RES CSSEQI        PSI       PHI                                   
REMARK 500    SER B  52     -139.03     63.80                                   
REMARK 500                                                                      
REMARK 500 REMARK: NULL                                                         
REMARK 525                                                                      
REMARK 525 SOLVENT                                                              
REMARK 525                                                                      
REMARK 525 THE FOLLOWING SOLVENT MOLECULES LIE FARTHER THAN EXPECTED            
REMARK 525 FROM THE PROTEIN OR NUCLEIC ACID MOLECULE AND ARE                    
REMARK 525 ASSOCIATED WITH A SYMMETRY RELATED MOLECULE (M=MODEL                 
REMARK 525 NUMBER; RES=RESIDUE NAME; C=CHAIN IDENTIFIER; SSEQ=SEQUENCE          
REMARK 525 NUMBER; I=INSERTION CODE): THESE HAVE BEEN REPOSITIONED              
REMARK 525 BY APPLYING THE SYMMETRY TRANSFORMATION INDICATED.                   
REMARK 525                                                                      
REMARK 525  M RES CSSEQI     ORIGINAL COORDINATES   SYMMETRY TRANS.    DIST.    
REMARK 525                    X       Y       Z                                 
REMARK 525    HOH S  39    48.485  31.408  22.371    006      765      3.28     
REMARK 525    HOH S  61    47.677  29.949  24.508    006      765      3.11     
REMARK 700                                                                      
REMARK 700 SHEET                                                                
REMARK 700 DETERMINATION METHOD: DSSP                                           
REMARK 700 THE SHEETS PRESENTED AS "AA" IN EACH CHAIN ON SHEET RECORDS          
REMARK 700 BELOW IS ACTUALLY AN  8-STRANDED BARREL THIS IS REPRESENTED BY       
REMARK 700 A  9-STRANDED SHEET IN WHICH THE FIRST AND LAST STRANDS              
REMARK 700 ARE IDENTICAL.                                                       
REMARK 700                                                                      
REMARK 700 THE SHEETS PRESENTED AS "BA" IN EACH CHAIN ON SHEET RECORDS          
REMARK 700 BELOW IS ACTUALLY AN  8-STRANDED BARREL THIS IS REPRESENTED BY       
REMARK 700 A  9-STRANDED SHEET IN WHICH THE FIRST AND LAST STRANDS              
REMARK 700 ARE IDENTICAL.                                                       
REMARK 800                                                                      
REMARK 800 SITE                                                                 
REMARK 800 SITE_IDENTIFIER: AC1                                                 
REMARK 800 EVIDENCE_CODE: SOFTWARE                                              
REMARK 800 SITE_DESCRIPTION: BINDING SITE FOR RESIDUE B4F B1134                 
REMARK 800                                                                      
REMARK 800 SITE_IDENTIFIER: AC2                                                 
REMARK 800 EVIDENCE_CODE: SOFTWARE                                              
REMARK 800 SITE_DESCRIPTION: BINDING SITE FOR RESIDUE MPD A1134                 
REMARK 900                                                                      
REMARK 900 RELATED ENTRIES                                                      
REMARK 900 RELATED ID: 4BX5   RELATED DB: PDB                                   
REMARK 900  CIS-DIVALENT STREPTAVIDIN                                           
REMARK 900 RELATED ID: 4BX6   RELATED DB: PDB                                   
REMARK 900  TRANS-DIVALENT STREPTAVIDIN                                         
DBREF  4BX7 A   13   139  UNP    P22629   SAV_STRAV       37    163             
DBREF  4BX7 B   13   139  UNP    P22629   SAV_STRAV       37    163             
SEQADV 4BX7 ALA A  140  UNP  P22629              EXPRESSION TAG                 
SEQADV 4BX7 ALA A   23  UNP  P22629    ASN    47 ENGINEERED MUTATION            
SEQADV 4BX7 ASP A   27  UNP  P22629    SER    51 ENGINEERED MUTATION            
SEQADV 4BX7 ALA A   45  UNP  P22629    SER    69 ENGINEERED MUTATION            
SEQADV 4BX7 GLU B  140  UNP  P22629              EXPRESSION TAG                 
SEQADV 4BX7 GLU B  141  UNP  P22629              EXPRESSION TAG                 
SEQADV 4BX7 GLU B  142  UNP  P22629              EXPRESSION TAG                 
SEQADV 4BX7 GLU B  143  UNP  P22629              EXPRESSION TAG                 
SEQADV 4BX7 GLU B  144  UNP  P22629              EXPRESSION TAG                 
SEQADV 4BX7 GLU B  145  UNP  P22629              EXPRESSION TAG                 
SEQRES   1 A  128  ALA GLU ALA GLY ILE THR GLY THR TRP TYR ALA GLN LEU          
SEQRES   2 A  128  GLY ASP THR PHE ILE VAL THR ALA GLY ALA ASP GLY ALA          
SEQRES   3 A  128  LEU THR GLY THR TYR GLU ALA ALA VAL GLY ASN ALA GLU          
SEQRES   4 A  128  SER ARG TYR VAL LEU THR GLY ARG TYR ASP SER ALA PRO          
SEQRES   5 A  128  ALA THR ASP GLY SER GLY THR ALA LEU GLY TRP THR VAL          
SEQRES   6 A  128  ALA TRP LYS ASN ASN TYR ARG ASN ALA HIS SER ALA THR          
SEQRES   7 A  128  THR TRP SER GLY GLN TYR VAL GLY GLY ALA GLU ALA ARG          
SEQRES   8 A  128  ILE ASN THR GLN TRP LEU LEU THR SER GLY THR THR GLU          
SEQRES   9 A  128  ALA ASN ALA TRP LYS SER THR LEU VAL GLY HIS ASP THR          
SEQRES  10 A  128  PHE THR LYS VAL LYS PRO SER ALA ALA SER ALA                  
SEQRES   1 B  133  ALA GLU ALA GLY ILE THR GLY THR TRP TYR ASN GLN LEU          
SEQRES   2 B  133  GLY SER THR PHE ILE VAL THR ALA GLY ALA ASP GLY ALA          
SEQRES   3 B  133  LEU THR GLY THR TYR GLU SER ALA VAL GLY ASN ALA GLU          
SEQRES   4 B  133  SER ARG TYR VAL LEU THR GLY ARG TYR ASP SER ALA PRO          
SEQRES   5 B  133  ALA THR ASP GLY SER GLY THR ALA LEU GLY TRP THR VAL          
SEQRES   6 B  133  ALA TRP LYS ASN ASN TYR ARG ASN ALA HIS SER ALA THR          
SEQRES   7 B  133  THR TRP SER GLY GLN TYR VAL GLY GLY ALA GLU ALA ARG          
SEQRES   8 B  133  ILE ASN THR GLN TRP LEU LEU THR SER GLY THR THR GLU          
SEQRES   9 B  133  ALA ASN ALA TRP LYS SER THR LEU VAL GLY HIS ASP THR          
SEQRES  10 B  133  PHE THR LYS VAL LYS PRO SER ALA ALA SER GLU GLU GLU          
SEQRES  11 B  133  GLU GLU GLU                                                  
HET    B4F  B1134      46                                                       
HET    MPD  A1134       8                                                       
HETNAM     B4F BIOTIN-4-FLUORESCEIN                                             
HETNAM     MPD (4S)-2-METHYL-2,4-PENTANEDIOL                                    
FORMUL   3  B4F    C33 H32 N4 O8 S                                              
FORMUL   4  MPD    C6 H14 O2                                                    
FORMUL   5  HOH   *78(H2 O)                                                     
HELIX    1   1 ASN A   49  GLU A   51  5                                   3    
HELIX    2   2 THR A  115  LYS A  121  5                                   7    
HELIX    3   3 THR B  115  LYS B  121  5                                   7    
SHEET    1  AA 9 GLY A  19  TYR A  22  0                                        
SHEET    2  AA 9 THR A  28  ALA A  33 -1  O  PHE A  29   N  TRP A  21           
SHEET    3  AA 9 ALA A  38  GLU A  44 -1  O  THR A  40   N  THR A  32           
SHEET    4  AA 9 ARG A  53  TYR A  60 -1  O  TYR A  54   N  TYR A  43           
SHEET    5  AA 9 THR A  71  LYS A  80 -1  O  GLY A  74   N  ARG A  59           
SHEET    6  AA 9 ASN A  85  VAL A  97 -1  N  ALA A  86   O  TRP A  79           
SHEET    7  AA 9 ARG A 103  SER A 112 -1  O  ARG A 103   N  VAL A  97           
SHEET    8  AA 9 THR A 123  LYS A 132 -1  O  LEU A 124   N  LEU A 110           
SHEET    9  AA 9 GLY A  19  TYR A  22 -1  O  TYR A  22   N  THR A 131           
SHEET    1  BA 9 GLY B  19  ASN B  23  0                                        
SHEET    2  BA 9 THR B  28  ALA B  33 -1  O  PHE B  29   N  TRP B  21           
SHEET    3  BA 9 ALA B  38  GLU B  44 -1  O  THR B  40   N  THR B  32           
SHEET    4  BA 9 ARG B  53  TYR B  60 -1  O  TYR B  54   N  TYR B  43           
SHEET    5  BA 9 THR B  71  LYS B  80 -1  O  GLY B  74   N  ARG B  59           
SHEET    6  BA 9 ASN B  85  VAL B  97 -1  N  ALA B  86   O  TRP B  79           
SHEET    7  BA 9 ARG B 103  SER B 112 -1  O  ARG B 103   N  VAL B  97           
SHEET    8  BA 9 THR B 123  THR B 131 -1  O  LEU B 124   N  LEU B 110           
SHEET    9  BA 9 GLY B  19  ASN B  23 -1  O  TYR B  22   N  THR B 131           
SITE     1 AC1 21 LEU A 110  SER A 112  LYS A 121  SER A 122                    
SITE     2 AC1 21 LEU A 124  ASN B  23  LEU B  25  SER B  27                    
SITE     3 AC1 21 TYR B  43  SER B  45  VAL B  47  ASN B  49                    
SITE     4 AC1 21 TRP B  79  SER B  88  THR B  90  TRP B 108                    
SITE     5 AC1 21 LEU B 110  SER B 112  LYS B 121  LEU B 124                    
SITE     6 AC1 21 ASP B 128                                                     
SITE     1 AC2  7 ASP A  27  TYR A  43  TRP A  79  THR A  90                    
SITE     2 AC2  7 TRP A 108  LEU A 110  ASP A 128                               
CRYST1   64.410   64.410  103.130  90.00  90.00 120.00 P 31 2 1      6          
ORIGX1      1.000000  0.000000  0.000000        0.00000                         
ORIGX2      0.000000  1.000000  0.000000        0.00000                         
ORIGX3      0.000000  0.000000  1.000000        0.00000                         
SCALE1      0.015526  0.008964  0.000000        0.00000                         
SCALE2      0.000000  0.017927  0.000000        0.00000                         
SCALE3      0.000000  0.000000  0.009696        0.00000                         
ATOM      1  N   ALA A  15      70.511  38.617  12.598  1.00 66.12           N  
ANISOU    1  N   ALA A  15     8208   8113   8800  -1404    675    501       N  
ATOM      2  CA  ALA A  15      71.381  37.445  12.575  1.00 69.58           C  
ANISOU    2  CA  ALA A  15     8619   8585   9234  -1390    607    505       C  
ATOM      3  C   ALA A  15      70.593  36.164  12.855  1.00 70.44           C  
ANISOU    3  C   ALA A  15     8729   8705   9330  -1371    513    524       C  
ATOM      4  O   ALA A  15      70.622  35.217  12.062  1.00 69.95           O  
ANISOU    4  O   ALA A  15     8674   8641   9262  -1309    461    543       O  
ATOM      5  CB  ALA A  15      72.506  37.600  13.589  1.00 69.92           C  
ANISOU    5  CB  ALA A  15     8620   8668   9280  -1463    613    481       C  
ATOM      6  N   GLY A  16      69.898  36.143  13.993  1.00 64.47           N  
ANISOU    6  N   GLY A  16     7966   7960   8569  -1425    492    519       N  
ATOM      7  CA  GLY A  16      69.055  35.023  14.365  1.00 52.44           C  
ANISOU    7  CA  GLY A  16     6445   6447   7035  -1415    407    537       C  
ATOM      8  C   GLY A  16      67.774  35.016  13.553  1.00 39.34           C  
ANISOU    8  C   GLY A  16     4827   4749   5372  -1357    405    560       C  
ATOM      9  O   GLY A  16      67.311  33.971  13.105  1.00 38.76           O  
ANISOU    9  O   GLY A  16     4764   4673   5290  -1308    338    582       O  
ATOM     10  N   ILE A  17      67.201  36.200  13.369  1.00 34.76           N  
ANISOU   10  N   ILE A  17     4271   4139   4798  -1362    480    555       N  
ATOM     11  CA  ILE A  17      66.009  36.355  12.547  1.00 37.92           C  
ANISOU   11  CA  ILE A  17     4712   4501   5196  -1306    490    576       C  
ATOM     12  C   ILE A  17      66.349  36.276  11.062  1.00 38.93           C  
ANISOU   12  C   ILE A  17     4860   4605   5327  -1228    506    589       C  
ATOM     13  O   ILE A  17      65.573  35.732  10.271  1.00 38.26           O  
ANISOU   13  O   ILE A  17     4801   4499   5236  -1167    473    612       O  
ATOM     14  CB  ILE A  17      65.319  37.690  12.837  1.00 35.36           C  
ANISOU   14  CB  ILE A  17     4406   4152   4877  -1337    569    565       C  
ATOM     15  CG1 ILE A  17      64.796  37.688  14.272  1.00 32.58           C  
ANISOU   15  CG1 ILE A  17     4037   3822   4518  -1408    547    556       C  
ATOM     16  CG2 ILE A  17      64.157  37.946  11.854  1.00 35.80           C  
ANISOU   16  CG2 ILE A  17     4505   4167   4931  -1275    588    587       C  
ATOM     17  CD1 ILE A  17      64.373  39.053  14.769  1.00 34.04           C  
ANISOU   17  CD1 ILE A  17     4233   3991   4708  -1452    628    539       C  
ATOM     18  N   THR A  18      67.506  36.815  10.688  1.00 34.23           N  
ANISOU   18  N   THR A  18     4253   4012   4741  -1230    556    574       N  
ATOM     19  CA  THR A  18      67.886  36.871   9.280  1.00 35.42           C  
ANISOU   19  CA  THR A  18     4422   4140   4895  -1158    580    584       C  
ATOM     20  C   THR A  18      68.011  35.470   8.691  1.00 41.79           C  
ANISOU   20  C   THR A  18     5228   4958   5693  -1101    496    604       C  
ATOM     21  O   THR A  18      68.713  34.614   9.233  1.00 45.51           O  
ANISOU   21  O   THR A  18     5669   5463   6159  -1122    439    600       O  
ATOM     22  CB  THR A  18      69.203  37.643   9.075  1.00 27.78           C  
ANISOU   22  CB  THR A  18     3436   3180   3939  -1176    644    565       C  
ATOM     23  OG1 THR A  18      69.002  39.018   9.423  1.00 34.13           O  
ANISOU   23  OG1 THR A  18     4250   3966   4752  -1220    728    548       O  
ATOM     24  CG2 THR A  18      69.648  37.577   7.630  1.00 34.16           C  
ANISOU   24  CG2 THR A  18     4261   3969   4750  -1100    662    577       C  
ATOM     25  N   GLY A  19      67.313  35.239   7.583  1.00 34.83           N  
ANISOU   25  N   GLY A  19     4379   4045   4808  -1028    488    626       N  
ATOM     26  CA  GLY A  19      67.352  33.946   6.931  1.00 33.10           C  
ANISOU   26  CA  GLY A  19     4165   3832   4580   -969    410    646       C  
ATOM     27  C   GLY A  19      66.029  33.573   6.294  1.00 31.13           C  
ANISOU   27  C   GLY A  19     3953   3552   4323   -914    380    671       C  
ATOM     28  O   GLY A  19      65.175  34.423   6.031  1.00 30.98           O  
ANISOU   28  O   GLY A  19     3960   3503   4308   -907    432    675       O  
ATOM     29  N   THR A  20      65.876  32.280   6.046  1.00 26.65           N  
ANISOU   29  N   THR A  20     3387   2993   3745   -876    295    689       N  
ATOM     30  CA  THR A  20      64.692  31.754   5.397  1.00 35.20           C  
ANISOU   30  CA  THR A  20     4504   4050   4820   -821    255    714       C  
ATOM     31  C   THR A  20      63.892  30.948   6.405  1.00 27.31           C  
ANISOU   31  C   THR A  20     3497   3069   3811   -857    181    723       C  
ATOM     32  O   THR A  20      64.458  30.224   7.217  1.00 35.92           O  
ANISOU   32  O   THR A  20     4558   4193   4898   -894    128    716       O  
ATOM     33  CB  THR A  20      65.086  30.886   4.192  1.00 27.41           C  
ANISOU   33  CB  THR A  20     3531   3057   3828   -742    214    730       C  
ATOM     34  OG1 THR A  20      65.817  31.689   3.272  1.00 31.41           O  
ANISOU   34  OG1 THR A  20     4043   3547   4343   -710    286    722       O  
ATOM     35  CG2 THR A  20      63.865  30.313   3.499  1.00 26.87           C  
ANISOU   35  CG2 THR A  20     3498   2962   3751   -684    171    757       C  
ATOM     36  N   TRP A  21      62.574  31.090   6.343  1.00 30.25           N  
ANISOU   36  N   TRP A  21     3896   3419   4179   -846    179    739       N  
ATOM     37  CA  TRP A  21      61.674  30.474   7.303  1.00 26.05           C  
ANISOU   37  CA  TRP A  21     3359   2901   3638   -882    117    748       C  
ATOM     38  C   TRP A  21      60.517  29.806   6.595  1.00 27.19           C  
ANISOU   38  C   TRP A  21     3536   3023   3773   -824     68    778       C  
ATOM     39  O   TRP A  21      60.109  30.249   5.513  1.00 33.43           O  
ANISOU   39  O   TRP A  21     4357   3780   4565   -769    106    789       O  
ATOM     40  CB  TRP A  21      61.114  31.539   8.231  1.00 31.96           C  
ANISOU   40  CB  TRP A  21     4103   3649   4391   -945    174    736       C  
ATOM     41  CG  TRP A  21      62.153  32.212   9.054  1.00 32.30           C  
ANISOU   41  CG  TRP A  21     4114   3716   4443  -1009    220    706       C  
ATOM     42  CD1 TRP A  21      63.022  33.168   8.647  1.00 32.98           C  
ANISOU   42  CD1 TRP A  21     4197   3793   4540  -1010    297    689       C  
ATOM     43  CD2 TRP A  21      62.425  31.984  10.436  1.00 29.75           C  
ANISOU   43  CD2 TRP A  21     3757   3429   4118  -1083    191    692       C  
ATOM     44  NE1 TRP A  21      63.831  33.548   9.686  1.00 29.57           N  
ANISOU   44  NE1 TRP A  21     3732   3390   4114  -1081    318    664       N  
ATOM     45  CE2 TRP A  21      63.480  32.836  10.800  1.00 29.82           C  
ANISOU   45  CE2 TRP A  21     3744   3449   4137  -1126    254    665       C  
ATOM     46  CE3 TRP A  21      61.883  31.135  11.399  1.00 26.56           C  
ANISOU   46  CE3 TRP A  21     3339   3048   3704  -1117    117    700       C  
ATOM     47  CZ2 TRP A  21      64.005  32.863  12.092  1.00 31.25           C  
ANISOU   47  CZ2 TRP A  21     3890   3665   4319  -1202    246    645       C  
ATOM     48  CZ3 TRP A  21      62.399  31.160  12.670  1.00 26.07           C  
ANISOU   48  CZ3 TRP A  21     3243   3021   3643  -1191    109    681       C  
ATOM     49  CH2 TRP A  21      63.448  32.018  13.010  1.00 31.86           C  
ANISOU   49  CH2 TRP A  21     3955   3765   4387  -1233    173    653       C  
ATOM     50  N   TYR A  22      59.974  28.755   7.208  1.00 26.63           N  
ANISOU   50  N   TYR A  22     3459   2969   3692   -838    -17    792       N  
ATOM     51  CA  TYR A  22      58.850  28.036   6.619  1.00 28.63           C  
ANISOU   51  CA  TYR A  22     3741   3202   3934   -788    -72    821       C  
ATOM     52  C   TYR A  22      57.754  27.737   7.636  1.00 31.13           C  
ANISOU   52  C   TYR A  22     4055   3531   4243   -833   -115    832       C  
ATOM     53  O   TYR A  22      58.019  27.485   8.817  1.00 31.26           O  
ANISOU   53  O   TYR A  22     4041   3579   4258   -895   -143    821       O  
ATOM     54  CB  TYR A  22      59.319  26.759   5.899  1.00 38.38           C  
ANISOU   54  CB  TYR A  22     4981   4440   5162   -733   -148    834       C  
ATOM     55  CG  TYR A  22      59.750  25.607   6.785  1.00 51.18           C  
ANISOU   55  CG  TYR A  22     6574   6096   6777   -766   -233    833       C  
ATOM     56  CD1 TYR A  22      61.044  25.532   7.294  1.00 64.22           C  
ANISOU   56  CD1 TYR A  22     8192   7776   8433   -800   -230    811       C  
ATOM     57  CD2 TYR A  22      58.871  24.573   7.090  1.00 60.57           C  
ANISOU   57  CD2 TYR A  22     7770   7289   7953   -764   -318    855       C  
ATOM     58  CE1 TYR A  22      61.445  24.465   8.105  1.00 67.05           C  
ANISOU   58  CE1 TYR A  22     8525   8166   8784   -830   -309    810       C  
ATOM     59  CE2 TYR A  22      59.263  23.505   7.898  1.00 63.93           C  
ANISOU   59  CE2 TYR A  22     8171   7746   8373   -795   -398    855       C  
ATOM     60  CZ  TYR A  22      60.548  23.457   8.399  1.00 67.01           C  
ANISOU   60  CZ  TYR A  22     8528   8163   8768   -827   -392    832       C  
ATOM     61  OH  TYR A  22      60.936  22.400   9.197  1.00 72.17           O  
ANISOU   61  OH  TYR A  22     9158   8849   9416   -856   -471    832       O  
ATOM     62  N   ALA A  23      56.515  27.817   7.159  1.00 30.47           N  
ANISOU   62  N   ALA A  23     4001   3423   4153   -800   -117    854       N  
ATOM     63  CA  ALA A  23      55.343  27.469   7.955  1.00 37.83           C  
ANISOU   63  CA  ALA A  23     4934   4364   5075   -832   -162    870       C  
ATOM     64  C   ALA A  23      54.900  26.054   7.625  1.00 34.12           C  
ANISOU   64  C   ALA A  23     4475   3896   4594   -794   -262    896       C  
ATOM     65  O   ALA A  23      55.447  25.421   6.733  1.00 37.84           O  
ANISOU   65  O   ALA A  23     4957   4358   5065   -740   -292    901       O  
ATOM     66  CB  ALA A  23      54.219  28.441   7.683  1.00 35.44           C  
ANISOU   66  CB  ALA A  23     4657   4035   4773   -822   -102    879       C  
ATOM     67  N   GLN A  24      53.905  25.568   8.358  1.00 54.55           N  
ANISOU   67  N   GLN A  24     7061   6495   7172   -822   -315    913       N  
ATOM     68  CA  GLN A  24      53.425  24.194   8.206  1.00 63.71           C  
ANISOU   68  CA  GLN A  24     8229   7658   8320   -795   -416    938       C  
ATOM     69  C   GLN A  24      52.639  23.994   6.907  1.00 62.20           C  
ANISOU   69  C   GLN A  24     8079   7432   8124   -719   -425    963       C  
ATOM     70  O   GLN A  24      52.744  22.941   6.272  1.00 60.22           O  
ANISOU   70  O   GLN A  24     7840   7175   7866   -673   -493    978       O  
ATOM     71  CB  GLN A  24      52.575  23.785   9.414  1.00 73.36           C  
ANISOU   71  CB  GLN A  24     9437   8905   9533   -852   -467    949       C  
ATOM     72  CG  GLN A  24      51.405  24.724   9.735  1.00 85.32           C  
ANISOU   72  CG  GLN A  24    10961  10410  11045   -874   -416    956       C  
ATOM     73  CD  GLN A  24      51.795  25.881  10.646  1.00 94.05           C  
ANISOU   73  CD  GLN A  24    12044  11531  12160   -937   -339    927       C  
ATOM     74  OE1 GLN A  24      52.872  26.467  10.504  1.00 91.58           O  
ANISOU   74  OE1 GLN A  24    11720  11217  11858   -942   -285    903       O  
ATOM     75  NE2 GLN A  24      50.915  26.213  11.590  1.00 98.74           N  
ANISOU   75  NE2 GLN A  24    12630  12138  12749   -985   -334    932       N  
ATOM     76  N   LEU A  25      51.860  25.006   6.522  1.00 63.59           N  
ANISOU   76  N   LEU A  25     8275   7584   8301   -706   -358    968       N  
ATOM     77  CA  LEU A  25      51.049  24.956   5.302  1.00 62.55           C  
ANISOU   77  CA  LEU A  25     8182   7420   8165   -636   -357    991       C  
ATOM     78  C   LEU A  25      51.857  25.065   4.013  1.00 51.97           C  
ANISOU   78  C   LEU A  25     6858   6056   6830   -571   -328    986       C  
ATOM     79  O   LEU A  25      51.313  24.876   2.918  1.00 49.72           O  
ANISOU   79  O   LEU A  25     6606   5745   6542   -507   -336   1005       O  
ATOM     80  CB  LEU A  25      49.998  26.063   5.324  1.00 72.94           C  
ANISOU   80  CB  LEU A  25     9513   8720   9481   -644   -290    997       C  
ATOM     81  CG  LEU A  25      48.935  25.922   6.410  1.00 79.51           C  
ANISOU   81  CG  LEU A  25    10336   9571  10304   -696   -322   1010       C  
ATOM     82  CD1 LEU A  25      48.010  27.121   6.351  1.00 82.30           C  
ANISOU   82  CD1 LEU A  25    10705   9907  10659   -699   -246   1013       C  
ATOM     83  CD2 LEU A  25      48.159  24.607   6.272  1.00 76.06           C  
ANISOU   83  CD2 LEU A  25     9910   9137   9853   -672   -424   1041       C  
ATOM     84  N   GLY A  26      53.142  25.383   4.138  1.00 40.63           N  
ANISOU   84  N   GLY A  26     5401   4631   5404   -587   -292    959       N  
ATOM     85  CA  GLY A  26      54.035  25.395   2.993  1.00 35.83           C  
ANISOU   85  CA  GLY A  26     4805   4007   4803   -529   -270    953       C  
ATOM     86  C   GLY A  26      54.532  26.785   2.639  1.00 37.78           C  
ANISOU   86  C   GLY A  26     5053   4240   5063   -529   -162    933       C  
ATOM     87  O   GLY A  26      55.356  26.949   1.734  1.00 37.21           O  
ANISOU   87  O   GLY A  26     4987   4155   4995   -486   -132    926       O  
ATOM     88  N   ASP A  27      54.029  27.794   3.343  1.00 35.43           N  
ANISOU   88  N   ASP A  27     4750   3943   4769   -578   -103    925       N  
ATOM     89  CA  ASP A  27      54.463  29.161   3.098  1.00 29.97           C  
ANISOU   89  CA  ASP A  27     4060   3238   4090   -584      0    905       C  
ATOM     90  C   ASP A  27      55.893  29.352   3.577  1.00 29.73           C  
ANISOU   90  C   ASP A  27     3997   3231   4069   -622     23    877       C  
ATOM     91  O   ASP A  27      56.287  28.837   4.625  1.00 37.87           O  
ANISOU   91  O   ASP A  27     4998   4293   5098   -675    -21    867       O  
ATOM     92  CB  ASP A  27      53.554  30.155   3.810  1.00 38.02           C  
ANISOU   92  CB  ASP A  27     5081   4254   5110   -630     53    903       C  
ATOM     93  CG  ASP A  27      52.157  30.169   3.245  1.00 39.05           C  
ANISOU   93  CG  ASP A  27     5245   4360   5233   -590     46    930       C  
ATOM     94  OD1 ASP A  27      51.961  29.719   2.103  1.00 48.39           O  
ANISOU   94  OD1 ASP A  27     6452   5521   6411   -522     24    948       O  
ATOM     95  OD2 ASP A  27      51.245  30.618   3.957  1.00 49.99           O  
ANISOU   95  OD2 ASP A  27     6630   5749   6615   -627     60    934       O  
ATOM     96  N   THR A  28      56.657  30.104   2.798  1.00 29.97           N  
ANISOU   96  N   THR A  28     4033   3245   4109   -594     91    864       N  
ATOM     97  CA  THR A  28      58.041  30.395   3.110  1.00 32.16           C  
ANISOU   97  CA  THR A  28     4282   3543   4396   -625    122    838       C  
ATOM     98  C   THR A  28      58.250  31.893   3.034  1.00 34.52           C  
ANISOU   98  C   THR A  28     4583   3826   4707   -644    229    820       C  
ATOM     99  O   THR A  28      57.577  32.587   2.269  1.00 29.97           O  
ANISOU   99  O   THR A  28     4037   3219   4133   -607    279    830       O  
ATOM    100  CB  THR A  28      58.993  29.725   2.095  1.00 31.01           C  
ANISOU  100  CB  THR A  28     4138   3394   4250   -565     97    840       C  
ATOM    101  OG1 THR A  28      58.601  30.088   0.767  1.00 44.49           O  
ANISOU  101  OG1 THR A  28     5880   5066   5957   -495    133    854       O  
ATOM    102  CG2 THR A  28      58.931  28.216   2.220  1.00 41.65           C  
ANISOU  102  CG2 THR A  28     5481   4758   5585   -549    -10    855       C  
ATOM    103  N   PHE A  29      59.177  32.396   3.836  1.00 31.14           N  
ANISOU  103  N   PHE A  29     4126   3420   4287   -702    263    795       N  
ATOM    104  CA  PHE A  29      59.687  33.725   3.596  1.00 30.55           C  
ANISOU  104  CA  PHE A  29     4052   3331   4225   -714    362    776       C  
ATOM    105  C   PHE A  29      61.174  33.808   3.875  1.00 35.47           C  
ANISOU  105  C   PHE A  29     4644   3978   4856   -743    378    753       C  
ATOM    106  O   PHE A  29      61.731  33.032   4.657  1.00 32.55           O  
ANISOU  106  O   PHE A  29     4245   3641   4483   -778    322    746       O  
ATOM    107  CB  PHE A  29      58.891  34.787   4.369  1.00 28.25           C  
ANISOU  107  CB  PHE A  29     3765   3031   3936   -765    418    768       C  
ATOM    108  CG  PHE A  29      59.086  34.768   5.876  1.00 28.97           C  
ANISOU  108  CG  PHE A  29     3823   3156   4027   -848    401    751       C  
ATOM    109  CD1 PHE A  29      60.121  35.474   6.472  1.00 26.63           C  
ANISOU  109  CD1 PHE A  29     3502   2876   3741   -901    452    723       C  
ATOM    110  CD2 PHE A  29      58.187  34.106   6.696  1.00 25.71           C  
ANISOU  110  CD2 PHE A  29     3406   2758   3604   -875    339    763       C  
ATOM    111  CE1 PHE A  29      60.281  35.481   7.858  1.00 29.68           C  
ANISOU  111  CE1 PHE A  29     3859   3293   4126   -978    437    707       C  
ATOM    112  CE2 PHE A  29      58.341  34.106   8.076  1.00 33.60           C  
ANISOU  112  CE2 PHE A  29     4376   3788   4602   -950    324    747       C  
ATOM    113  CZ  PHE A  29      59.386  34.798   8.660  1.00 25.96           C  
ANISOU  113  CZ  PHE A  29     3384   2837   3645  -1002    374    719       C  
ATOM    114  N   ILE A  30      61.810  34.737   3.176  1.00 31.77           N  
ANISOU  114  N   ILE A  30     4180   3492   4397   -725    456    742       N  
ATOM    115  CA  ILE A  30      63.197  35.072   3.418  1.00 31.74           C  
ANISOU  115  CA  ILE A  30     4148   3509   4402   -756    488    719       C  
ATOM    116  C   ILE A  30      63.199  36.500   3.940  1.00 30.48           C  
ANISOU  116  C   ILE A  30     3987   3341   4253   -809    578    700       C  
ATOM    117  O   ILE A  30      62.401  37.325   3.501  1.00 26.62           O  
ANISOU  117  O   ILE A  30     3527   2821   3767   -791    632    706       O  
ATOM    118  CB  ILE A  30      64.029  34.932   2.141  1.00 35.01           C  
ANISOU  118  CB  ILE A  30     4569   3913   4818   -691    502    724       C  
ATOM    119  CG1 ILE A  30      65.489  35.281   2.420  1.00 42.19           C  
ANISOU  119  CG1 ILE A  30     5446   4847   5736   -725    535    701       C  
ATOM    120  CG2 ILE A  30      63.458  35.802   1.018  1.00 38.87           C  
ANISOU  120  CG2 ILE A  30     5095   4361   5312   -638    568    734       C  
ATOM    121  CD1 ILE A  30      66.443  34.772   1.362  1.00 38.63           C  
ANISOU  121  CD1 ILE A  30     4993   4399   5285   -665    523    706       C  
ATOM    122  N   VAL A  31      64.052  36.775   4.918  1.00 36.58           N  
ANISOU  122  N   VAL A  31     4726   4141   5030   -876    593    676       N  
ATOM    123  CA  VAL A  31      64.042  38.072   5.565  1.00 31.33           C  
ANISOU  123  CA  VAL A  31     4058   3471   4375   -934    671    656       C  
ATOM    124  C   VAL A  31      65.436  38.478   5.981  1.00 32.21           C  
ANISOU  124  C   VAL A  31     4138   3606   4496   -980    705    632       C  
ATOM    125  O   VAL A  31      66.275  37.633   6.309  1.00 33.05           O  
ANISOU  125  O   VAL A  31     4216   3745   4599   -992    652    627       O  
ATOM    126  CB  VAL A  31      63.156  38.054   6.826  1.00 33.07           C  
ANISOU  126  CB  VAL A  31     4273   3703   4590   -993    647    653       C  
ATOM    127  CG1 VAL A  31      63.822  37.249   7.961  1.00 27.86           C  
ANISOU  127  CG1 VAL A  31     3573   3088   3926  -1049    586    641       C  
ATOM    128  CG2 VAL A  31      62.849  39.467   7.296  1.00 31.71           C  
ANISOU  128  CG2 VAL A  31     4108   3514   4425  -1038    733    637       C  
ATOM    129  N   THR A  32      65.655  39.786   5.987  1.00 37.03           N  
ANISOU  129  N   THR A  32     4754   4199   5116  -1006    793    616       N  
ATOM    130  CA  THR A  32      66.881  40.371   6.504  1.00 37.08           C  
ANISOU  130  CA  THR A  32     4731   4226   5131  -1060    835    591       C  
ATOM    131  C   THR A  32      66.523  41.327   7.649  1.00 39.96           C  
ANISOU  131  C   THR A  32     5091   4592   5500  -1135    881    571       C  
ATOM    132  O   THR A  32      65.629  42.165   7.517  1.00 37.63           O  
ANISOU  132  O   THR A  32     4825   4266   5207  -1131    930    574       O  
ATOM    133  CB  THR A  32      67.654  41.098   5.389  1.00 33.72           C  
ANISOU  133  CB  THR A  32     4315   3781   4715  -1022    903    588       C  
ATOM    134  OG1 THR A  32      68.160  40.132   4.460  1.00 41.52           O  
ANISOU  134  OG1 THR A  32     5300   4776   5699   -958    856    604       O  
ATOM    135  CG2 THR A  32      68.824  41.888   5.958  1.00 41.73           C  
ANISOU  135  CG2 THR A  32     5301   4813   5740  -1083    957    562       C  
ATOM    136  N   ALA A  33      67.209  41.174   8.779  1.00 34.41           N  
ANISOU  136  N   ALA A  33     4353   3924   4797  -1203    862    552       N  
ATOM    137  CA  ALA A  33      67.003  42.045   9.927  1.00 40.74           C  
ANISOU  137  CA  ALA A  33     5148   4731   5602  -1278    903    531       C  
ATOM    138  C   ALA A  33      68.170  43.014  10.053  1.00 41.92           C  
ANISOU  138  C   ALA A  33     5281   4884   5763  -1319    972    507       C  
ATOM    139  O   ALA A  33      69.300  42.600  10.303  1.00 50.57           O  
ANISOU  139  O   ALA A  33     6344   6011   6860  -1341    951    497       O  
ATOM    140  CB  ALA A  33      66.866  41.218  11.186  1.00 41.71           C  
ANISOU  140  CB  ALA A  33     5243   4890   5716  -1330    832    527       C  
ATOM    141  N   GLY A  34      67.892  44.302   9.871  1.00 37.64           N  
ANISOU  141  N   GLY A  34     4761   4311   5229  -1330   1055    499       N  
ATOM    142  CA  GLY A  34      68.922  45.325   9.946  1.00 42.99           C  
ANISOU  142  CA  GLY A  34     5428   4988   5918  -1368   1127    477       C  
ATOM    143  C   GLY A  34      69.192  45.734  11.383  1.00 48.73           C  
ANISOU  143  C   GLY A  34     6130   5739   6645  -1458   1137    451       C  
ATOM    144  O   GLY A  34      68.376  45.493  12.274  1.00 44.36           O  
ANISOU  144  O   GLY A  34     5576   5194   6084  -1489   1104    450       O  
ATOM    145  N   ALA A  35      70.346  46.354  11.607  1.00 49.16           N  
ANISOU  145  N   ALA A  35     6164   5806   6709  -1500   1181    431       N  
ATOM    146  CA  ALA A  35      70.733  46.802  12.940  1.00 52.54           C  
ANISOU  146  CA  ALA A  35     6568   6258   7138  -1587   1195    405       C  
ATOM    147  C   ALA A  35      69.864  47.972  13.400  1.00 50.18           C  
ANISOU  147  C   ALA A  35     6295   5931   6840  -1614   1250    393       C  
ATOM    148  O   ALA A  35      69.864  48.331  14.578  1.00 53.92           O  
ANISOU  148  O   ALA A  35     6752   6431   7306  -1648   1228    373       O  
ATOM    149  CB  ALA A  35      72.202  47.201  12.937  1.00 52.50           C  
ANISOU  149  CB  ALA A  35     6536   6272   7142  -1620   1229    387       C  
ATOM    150  N   ASP A  36      69.123  48.553  12.459  1.00 50.23           N  
ANISOU  150  N   ASP A  36     6341   5894   6850  -1565   1298    407       N  
ATOM    151  CA  ASP A  36      68.258  49.698  12.727  1.00 52.06           C  
ANISOU  151  CA  ASP A  36     6599   6106   7076  -1552   1327    396       C  
ATOM    152  C   ASP A  36      66.858  49.254  13.152  1.00 50.79           C  
ANISOU  152  C   ASP A  36     6454   5940   6905  -1547   1291    410       C  
ATOM    153  O   ASP A  36      65.989  50.089  13.402  1.00 49.49           O  
ANISOU  153  O   ASP A  36     6311   5759   6733  -1536   1311    404       O  
ATOM    154  CB  ASP A  36      68.154  50.585  11.481  1.00 64.33           C  
ANISOU  154  CB  ASP A  36     8187   7618   8637  -1501   1396    404       C  
ATOM    155  CG  ASP A  36      67.652  49.826  10.264  1.00 69.21           C  
ANISOU  155  CG  ASP A  36     8829   8206   9263  -1449   1400    437       C  
ATOM    156  OD1 ASP A  36      67.938  48.613  10.161  1.00 62.61           O  
ANISOU  156  OD1 ASP A  36     7973   7398   8421  -1426   1326    448       O  
ATOM    157  OD2 ASP A  36      66.973  50.446   9.416  1.00 76.07           O  
ANISOU  157  OD2 ASP A  36     9734   9035  10133  -1403   1444    448       O  
ATOM    158  N   GLY A  37      66.637  47.942  13.214  1.00 42.76           N  
ANISOU  158  N   GLY A  37     5427   4935   5886  -1555   1236    428       N  
ATOM    159  CA  GLY A  37      65.347  47.407  13.615  1.00 44.49           C  
ANISOU  159  CA  GLY A  37     5657   5154   6093  -1545   1188    443       C  
ATOM    160  C   GLY A  37      64.395  47.157  12.450  1.00 40.29           C  
ANISOU  160  C   GLY A  37     5160   4591   5558  -1463   1181    471       C  
ATOM    161  O   GLY A  37      63.192  46.976  12.651  1.00 31.41           O  
ANISOU  161  O   GLY A  37     4052   3457   4424  -1451   1159    484       O  
ATOM    162  N   ALA A  38      64.927  47.141  11.233  1.00 38.26           N  
ANISOU  162  N   ALA A  38     4913   4317   5308  -1407   1199    481       N  
ATOM    163  CA  ALA A  38      64.092  46.981  10.046  1.00 39.88           C  
ANISOU  163  CA  ALA A  38     5152   4490   5510  -1328   1198    507       C  
ATOM    164  C   ALA A  38      64.035  45.522   9.640  1.00 34.45           C  
ANISOU  164  C   ALA A  38     4454   3822   4815  -1281   1109    529       C  
ATOM    165  O   ALA A  38      65.034  44.808   9.739  1.00 37.16           O  
ANISOU  165  O   ALA A  38     4768   4194   5158  -1289   1069    525       O  
ATOM    166  CB  ALA A  38      64.633  47.810   8.895  1.00 42.67           C  
ANISOU  166  CB  ALA A  38     5524   4813   5876  -1289   1270    507       C  
ATOM    167  N   LEU A  39      62.858  45.087   9.192  1.00 32.32           N  
ANISOU  167  N   LEU A  39     4209   3535   4536  -1232   1078    553       N  
ATOM    168  CA  LEU A  39      62.707  43.780   8.560  1.00 28.90           C  
ANISOU  168  CA  LEU A  39     3775   3111   4095  -1175   1000    577       C  
ATOM    169  C   LEU A  39      62.379  44.024   7.103  1.00 34.43           C  
ANISOU  169  C   LEU A  39     4509   3774   4798  -1096   1031    596       C  
ATOM    170  O   LEU A  39      61.490  44.817   6.794  1.00 28.94           O  
ANISOU  170  O   LEU A  39     3845   3047   4104  -1080   1080    602       O  
ATOM    171  CB  LEU A  39      61.570  42.983   9.176  1.00 27.26           C  
ANISOU  171  CB  LEU A  39     3570   2915   3875  -1179    931    592       C  
ATOM    172  CG  LEU A  39      61.674  42.610  10.645  1.00 32.55           C  
ANISOU  172  CG  LEU A  39     4207   3621   4538  -1253    890    578       C  
ATOM    173  CD1 LEU A  39      60.456  41.790  11.009  1.00 26.98           C  
ANISOU  173  CD1 LEU A  39     3509   2923   3820  -1243    822    599       C  
ATOM    174  CD2 LEU A  39      62.961  41.836  10.931  1.00 27.35           C  
ANISOU  174  CD2 LEU A  39     3511   2999   3882  -1274    845    568       C  
ATOM    175  N   THR A  40      63.090  43.338   6.216  1.00 32.63           N  
ANISOU  175  N   THR A  40     4275   3550   4571  -1047   1003    605       N  
ATOM    176  CA  THR A  40      62.859  43.481   4.784  1.00 36.06           C  
ANISOU  176  CA  THR A  40     4741   3952   5008   -969   1028    624       C  
ATOM    177  C   THR A  40      63.070  42.145   4.078  1.00 35.01           C  
ANISOU  177  C   THR A  40     4603   3831   4867   -911    951    643       C  
ATOM    178  O   THR A  40      64.030  41.433   4.356  1.00 31.60           O  
ANISOU  178  O   THR A  40     4141   3430   4435   -926    908    636       O  
ATOM    179  CB  THR A  40      63.809  44.521   4.179  1.00 42.78           C  
ANISOU  179  CB  THR A  40     5594   4788   5873   -967   1111    610       C  
ATOM    180  OG1 THR A  40      63.642  45.776   4.857  1.00 47.53           O  
ANISOU  180  OG1 THR A  40     6201   5377   6481  -1023   1183    591       O  
ATOM    181  CG2 THR A  40      63.516  44.703   2.698  1.00 38.26           C  
ANISOU  181  CG2 THR A  40     5055   4182   5302   -886   1139    630       C  
ATOM    182  N   GLY A  41      62.169  41.794   3.169  1.00 33.93           N  
ANISOU  182  N   GLY A  41     4497   3671   4725   -845    931    668       N  
ATOM    183  CA  GLY A  41      62.347  40.565   2.421  1.00 35.04           C  
ANISOU  183  CA  GLY A  41     4637   3819   4859   -786    860    686       C  
ATOM    184  C   GLY A  41      61.171  40.210   1.542  1.00 26.76           C  
ANISOU  184  C   GLY A  41     3623   2742   3801   -718    837    714       C  
ATOM    185  O   GLY A  41      60.462  41.085   1.057  1.00 29.57           O  
ANISOU  185  O   GLY A  41     4008   3067   4161   -698    896    720       O  
ATOM    186  N   THR A  42      60.962  38.910   1.368  1.00 26.57           N  
ANISOU  186  N   THR A  42     3597   2732   3767   -685    751    731       N  
ATOM    187  CA  THR A  42      59.976  38.407   0.438  1.00 29.32           C  
ANISOU  187  CA  THR A  42     3976   3056   4106   -616    719    758       C  
ATOM    188  C   THR A  42      59.203  37.254   1.061  1.00 26.14           C  
ANISOU  188  C   THR A  42     3569   2671   3690   -625    627    773       C  
ATOM    189  O   THR A  42      59.786  36.373   1.674  1.00 26.38           O  
ANISOU  189  O   THR A  42     3573   2733   3718   -650    565    768       O  
ATOM    190  CB  THR A  42      60.663  37.942  -0.873  1.00 31.63           C  
ANISOU  190  CB  THR A  42     4278   3341   4400   -543    709    768       C  
ATOM    191  OG1 THR A  42      61.016  39.089  -1.658  1.00 30.77           O  
ANISOU  191  OG1 THR A  42     4184   3206   4302   -522    799    762       O  
ATOM    192  CG2 THR A  42      59.748  37.037  -1.689  1.00 29.53           C  
ANISOU  192  CG2 THR A  42     4039   3059   4122   -475    649    797       C  
ATOM    193  N   TYR A  43      57.886  37.270   0.870  1.00 31.78           N  
ANISOU  193  N   TYR A  43     4310   3365   4398   -601    618    792       N  
ATOM    194  CA  TYR A  43      56.997  36.223   1.353  1.00 26.39           C  
ANISOU  194  CA  TYR A  43     3628   2695   3702   -604    533    810       C  
ATOM    195  C   TYR A  43      56.475  35.426   0.154  1.00 26.27           C  
ANISOU  195  C   TYR A  43     3640   2661   3679   -523    487    837       C  
ATOM    196  O   TYR A  43      56.078  36.004  -0.853  1.00 28.04           O  
ANISOU  196  O   TYR A  43     3893   2854   3905   -473    535    847       O  
ATOM    197  CB  TYR A  43      55.830  36.855   2.121  1.00 25.64           C  
ANISOU  197  CB  TYR A  43     3542   2595   3604   -643    557    812       C  
ATOM    198  CG  TYR A  43      55.075  35.869   2.980  1.00 25.44           C  
ANISOU  198  CG  TYR A  43     3508   2593   3567   -669    473    825       C  
ATOM    199  CD1 TYR A  43      54.112  35.038   2.437  1.00 27.48           C  
ANISOU  199  CD1 TYR A  43     3786   2840   3814   -621    413    854       C  
ATOM    200  CD2 TYR A  43      55.350  35.741   4.335  1.00 33.08           C  
ANISOU  200  CD2 TYR A  43     4443   3592   4534   -743    451    809       C  
ATOM    201  CE1 TYR A  43      53.424  34.113   3.225  1.00 25.07           C  
ANISOU  201  CE1 TYR A  43     3471   2556   3497   -646    333    867       C  
ATOM    202  CE2 TYR A  43      54.672  34.821   5.128  1.00 25.31           C  
ANISOU  202  CE2 TYR A  43     3448   2629   3538   -768    373    822       C  
ATOM    203  CZ  TYR A  43      53.713  34.010   4.568  1.00 26.91           C  
ANISOU  203  CZ  TYR A  43     3673   2821   3730   -719    314    851       C  
ATOM    204  OH  TYR A  43      53.043  33.107   5.357  1.00 28.76           O  
ANISOU  204  OH  TYR A  43     3897   3078   3953   -744    237    864       O  
ATOM    205  N   GLU A  44      56.495  34.101   0.259  1.00 33.87           N  
ANISOU  205  N   GLU A  44     4595   3643   4633   -510    395    849       N  
ATOM    206  CA  GLU A  44      56.029  33.238  -0.823  1.00 33.71           C  
ANISOU  206  CA  GLU A  44     4599   3605   4602   -435    343    875       C  
ATOM    207  C   GLU A  44      54.935  32.307  -0.315  1.00 37.62           C  
ANISOU  207  C   GLU A  44     5099   4109   5084   -442    262    895       C  
ATOM    208  O   GLU A  44      55.100  31.604   0.692  1.00 36.42           O  
ANISOU  208  O   GLU A  44     4923   3987   4929   -489    203    891       O  
ATOM    209  CB  GLU A  44      57.187  32.435  -1.403  1.00 39.64           C  
ANISOU  209  CB  GLU A  44     5340   4368   5354   -400    305    871       C  
ATOM    210  CG  GLU A  44      56.813  31.554  -2.592  1.00 52.34           C  
ANISOU  210  CG  GLU A  44     6976   5958   6953   -319    253    896       C  
ATOM    211  CD  GLU A  44      58.036  31.056  -3.340  1.00 57.70           C  
ANISOU  211  CD  GLU A  44     7648   6643   7634   -278    240    890       C  
ATOM    212  OE1 GLU A  44      59.145  31.569  -3.076  1.00 62.53           O  
ANISOU  212  OE1 GLU A  44     8236   7269   8255   -307    284    868       O  
ATOM    213  OE2 GLU A  44      57.891  30.161  -4.192  1.00 59.16           O  
ANISOU  213  OE2 GLU A  44     7851   6818   7810   -215    185    908       O  
ATOM    214  N   ALA A  45      53.802  32.328  -1.003  1.00 35.65           N  
ANISOU  214  N   ALA A  45     4461   4210   4873   -472   -421    247       N  
ATOM    215  CA  ALA A  45      52.673  31.491  -0.630  1.00 46.83           C  
ANISOU  215  CA  ALA A  45     5784   5681   6330   -437   -470    273       C  
ATOM    216  C   ALA A  45      52.931  30.031  -0.977  1.00 52.15           C  
ANISOU  216  C   ALA A  45     6343   6371   7099   -468   -521    274       C  
ATOM    217  O   ALA A  45      53.799  29.716  -1.805  1.00 39.61           O  
ANISOU  217  O   ALA A  45     4759   4752   5538   -497   -520    250       O  
ATOM    218  CB  ALA A  45      51.419  31.972  -1.315  1.00 47.99           C  
ANISOU  218  CB  ALA A  45     5974   5835   6426   -341   -471    267       C  
ATOM    219  N   ALA A  46      52.140  29.168  -0.340  1.00 61.98           N  
ANISOU  219  N   ALA A  46     7489   7666   8395   -459   -565    303       N  
ATOM    220  CA  ALA A  46      52.283  27.709  -0.380  1.00 77.25           C  
ANISOU  220  CA  ALA A  46     9301   9623  10425   -492   -615    313       C  
ATOM    221  C   ALA A  46      52.799  27.133  -1.703  1.00 82.33           C  
ANISOU  221  C   ALA A  46     9934  10240  11108   -493   -630    281       C  
ATOM    222  O   ALA A  46      53.704  26.294  -1.712  1.00 85.64           O  
ANISOU  222  O   ALA A  46    10294  10654  11593   -556   -647    279       O  
ATOM    223  CB  ALA A  46      50.947  27.068  -0.014  1.00 82.29           C  
ANISOU  223  CB  ALA A  46     9859  10314  11094   -444   -656    338       C  
ATOM    224  N   VAL A  47      52.232  27.578  -2.817  1.00 80.99           N  
ANISOU  224  N   VAL A  47     9822  10054  10896   -424   -623    256       N  
ATOM    225  CA  VAL A  47      52.685  27.098  -4.116  1.00 83.06           C  
ANISOU  225  CA  VAL A  47    10080  10290  11188   -420   -635    225       C  
ATOM    226  C   VAL A  47      53.995  27.798  -4.479  1.00102.40           C  
ANISOU  226  C   VAL A  47    12616  12688  13605   -466   -589    201       C  
ATOM    227  O   VAL A  47      54.095  29.024  -4.428  1.00109.17           O  
ANISOU  227  O   VAL A  47    13579  13518  14382   -450   -541    194       O  
ATOM    228  CB  VAL A  47      51.611  27.289  -5.210  1.00 64.80           C  
ANISOU  228  CB  VAL A  47     7796   7982   8843   -327   -645    205       C  
ATOM    229  CG1 VAL A  47      50.311  26.638  -4.767  1.00 54.56           C  
ANISOU  229  CG1 VAL A  47     6414   6738   7579   -285   -689    228       C  
ATOM    230  CG2 VAL A  47      51.381  28.762  -5.524  1.00 55.88           C  
ANISOU  230  CG2 VAL A  47     6799   6823   7609   -277   -594    192       C  
ATOM    231  N   GLY A  48      55.006  27.007  -4.823  1.00108.71           N  
ANISOU  231  N   GLY A  48    13368  13472  14466   -524   -603    189       N  
ATOM    232  CA  GLY A  48      56.338  27.546  -5.057  1.00108.96           C  
ANISOU  232  CA  GLY A  48    13468  13456  14477   -578   -562    168       C  
ATOM    233  C   GLY A  48      56.501  28.070  -6.481  1.00100.91           C  
ANISOU  233  C   GLY A  48    12531  12394  13415   -536   -538    132       C  
ATOM    234  O   GLY A  48      56.952  27.346  -7.369  1.00 97.34           O  
ANISOU  234  O   GLY A  48    12044  11931  13011   -546   -558    112       O  
ATOM    235  N   ASN A  49      56.124  29.328  -6.695  1.00 93.82           N  
ANISOU  235  N   ASN A  49    11743  11475  12429   -486   -495    124       N  
ATOM    236  CA  ASN A  49      56.381  29.991  -7.965  1.00 89.87           C  
ANISOU  236  CA  ASN A  49    11337  10931  11880   -449   -462     91       C  
ATOM    237  C   ASN A  49      56.637  31.479  -7.761  1.00 72.51           C  
ANISOU  237  C   ASN A  49     9265   8695   9591   -443   -397     85       C  
ATOM    238  O   ASN A  49      56.316  32.040  -6.712  1.00 65.02           O  
ANISOU  238  O   ASN A  49     8333   7760   8610   -447   -382    107       O  
ATOM    239  CB  ASN A  49      55.212  29.796  -8.933  1.00106.01           C  
ANISOU  239  CB  ASN A  49    13375  12992  13912   -358   -489     81       C  
ATOM    240  CG  ASN A  49      55.600  30.070 -10.380  1.00121.54           C  
ANISOU  240  CG  ASN A  49    15409  14919  15853   -327   -470     46       C  
ATOM    241  OD1 ASN A  49      56.678  30.598 -10.659  1.00126.64           O  
ANISOU  241  OD1 ASN A  49    16122  15519  16478   -367   -428     30       O  
ATOM    242  ND2 ASN A  49      54.718  29.716 -11.306  1.00125.38           N  
ANISOU  242  ND2 ASN A  49    15877  15421  16340   -253   -499     34       N  
ATOM    243  N   ALA A  50      57.229  32.098  -8.778  1.00 64.32           N  
ANISOU  243  N   ALA A  50     8316   7609   8514   -432   -359     56       N  
ATOM    244  CA  ALA A  50      57.464  33.536  -8.804  1.00 62.23           C  
ANISOU  244  CA  ALA A  50     8180   7302   8162   -418   -294     47       C  
ATOM    245  C   ALA A  50      56.145  34.292  -8.699  1.00 58.99           C  
ANISOU  245  C   ALA A  50     7820   6909   7684   -333   -286     59       C  
ATOM    246  O   ALA A  50      56.085  35.395  -8.144  1.00 48.84           O  
ANISOU  246  O   ALA A  50     6616   5608   6334   -327   -242     64       O  
ATOM    247  CB  ALA A  50      58.176  33.915 -10.096  1.00 60.95           C  
ANISOU  247  CB  ALA A  50     8094   7088   7975   -409   -260     14       C  
ATOM    248  N   GLU A  51      55.096  33.675  -9.238  1.00 57.85           N  
ANISOU  248  N   GLU A  51     7624   6798   7557   -267   -330     61       N  
ATOM    249  CA  GLU A  51      53.763  34.265  -9.283  1.00 61.82           C  
ANISOU  249  CA  GLU A  51     8166   7323   8001   -179   -330     69       C  
ATOM    250  C   GLU A  51      53.213  34.542  -7.878  1.00 54.12           C  
ANISOU  250  C   GLU A  51     7169   6380   7013   -189   -331    100       C  
ATOM    251  O   GLU A  51      52.272  35.318  -7.708  1.00 50.31           O  
ANISOU  251  O   GLU A  51     6740   5907   6467   -126   -317    108       O  
ATOM    252  CB  GLU A  51      52.827  33.326 -10.048  1.00 74.55           C  
ANISOU  252  CB  GLU A  51     9703   8971   9651   -118   -386     64       C  
ATOM    253  CG  GLU A  51      51.608  34.002 -10.660  1.00 90.08           C  
ANISOU  253  CG  GLU A  51    11731  10945  11549    -13   -380     58       C  
ATOM    254  CD  GLU A  51      50.906  33.134 -11.696  1.00104.31           C  
ANISOU  254  CD  GLU A  51    13473  12773  13385     45   -429     43       C  
ATOM    255  OE1 GLU A  51      51.587  32.320 -12.360  1.00108.29           O  
ANISOU  255  OE1 GLU A  51    13931  13267  13946     13   -450     26       O  
ATOM    256  OE2 GLU A  51      49.672  33.265 -11.847  1.00108.82           O  
ANISOU  256  OE2 GLU A  51    14044  13375  13928    124   -448     46       O  
ATOM    257  N   SER A  52      53.824  33.918  -6.876  1.00 40.11           N  
ANISOU  257  N   SER A  52     5321   4623   5297   -268   -348    117       N  
ATOM    258  CA  SER A  52      53.328  33.987  -5.517  1.00 44.81           C  
ANISOU  258  CA  SER A  52     5879   5254   5891   -282   -356    149       C  
ATOM    259  C   SER A  52      54.350  34.619  -4.583  1.00 34.75           C  
ANISOU  259  C   SER A  52     4647   3957   4601   -357   -315    153       C  
ATOM    260  O   SER A  52      54.345  34.329  -3.399  1.00 33.88           O  
ANISOU  260  O   SER A  52     4480   3878   4517   -397   -329    178       O  
ATOM    261  CB  SER A  52      52.972  32.577  -5.032  1.00 50.67           C  
ANISOU  261  CB  SER A  52     6481   6049   6724   -304   -420    170       C  
ATOM    262  OG  SER A  52      52.034  31.973  -5.909  1.00 56.41           O  
ANISOU  262  OG  SER A  52     7167   6798   7470   -237   -459    162       O  
ATOM    263  N   ARG A  53      55.223  35.474  -5.116  1.00 32.99           N  
ANISOU  263  N   ARG A  53     4523   3679   4333   -374   -263    129       N  
ATOM    264  CA  ARG A  53      56.224  36.165  -4.296  1.00 33.27           C  
ANISOU  264  CA  ARG A  53     4606   3688   4348   -443   -219    128       C  
ATOM    265  C   ARG A  53      55.885  37.635  -4.087  1.00 25.09           C  
ANISOU  265  C   ARG A  53     3689   2627   3218   -404   -163    126       C  
ATOM    266  O   ARG A  53      55.642  38.360  -5.035  1.00 35.49           O  
ANISOU  266  O   ARG A  53     5094   3910   4479   -348   -133    108       O  
ATOM    267  CB  ARG A  53      57.611  36.029  -4.911  1.00 36.32           C  
ANISOU  267  CB  ARG A  53     5009   4029   4760   -505   -198    101       C  
ATOM    268  CG  ARG A  53      58.157  34.629  -4.779  1.00 47.04           C  
ANISOU  268  CG  ARG A  53     6248   5413   6214   -563   -248    107       C  
ATOM    269  CD  ARG A  53      59.428  34.445  -5.569  1.00 53.03           C  
ANISOU  269  CD  ARG A  53     7023   6128   6999   -614   -231     78       C  
ATOM    270  NE  ARG A  53      59.753  33.030  -5.707  1.00 61.32           N  
ANISOU  270  NE  ARG A  53     7956   7202   8139   -652   -284     82       N  
ATOM    271  CZ  ARG A  53      60.584  32.530  -6.616  1.00 65.00           C  
ANISOU  271  CZ  ARG A  53     8412   7643   8643   -679   -288     58       C  
ATOM    272  NH1 ARG A  53      61.186  33.329  -7.486  1.00 62.88           N  
ANISOU  272  NH1 ARG A  53     8242   7322   8328   -673   -240     30       N  
ATOM    273  NH2 ARG A  53      60.809  31.222  -6.657  1.00 68.69           N  
ANISOU  273  NH2 ARG A  53     8770   8136   9194   -711   -339     63       N  
ATOM    274  N   TYR A  54      55.901  38.068  -2.833  1.00 27.39           N  
ANISOU  274  N   TYR A  54     3983   2932   3491   -435   -149    144       N  
ATOM    275  CA  TYR A  54      55.418  39.397  -2.464  1.00 30.05           C  
ANISOU  275  CA  TYR A  54     4421   3254   3743   -396   -103    146       C  
ATOM    276  C   TYR A  54      56.393  40.078  -1.527  1.00 26.70           C  
ANISOU  276  C   TYR A  54     4038   2807   3301   -468    -61    143       C  
ATOM    277  O   TYR A  54      57.076  39.414  -0.746  1.00 32.33           O  
ANISOU  277  O   TYR A  54     4676   3539   4070   -541    -81    151       O  
ATOM    278  CB  TYR A  54      54.063  39.287  -1.769  1.00 22.42           C  
ANISOU  278  CB  TYR A  54     3413   2341   2765   -341   -134    175       C  
ATOM    279  CG  TYR A  54      52.975  38.651  -2.626  1.00 24.36           C  
ANISOU  279  CG  TYR A  54     3616   2614   3025   -264   -177    178       C  
ATOM    280  CD1 TYR A  54      52.827  37.270  -2.692  1.00 22.41           C  
ANISOU  280  CD1 TYR A  54     3249   2406   2861   -280   -237    188       C  
ATOM    281  CD2 TYR A  54      52.091  39.432  -3.353  1.00 28.22           C  
ANISOU  281  CD2 TYR A  54     4185   3091   3445   -177   -157    170       C  
ATOM    282  CE1 TYR A  54      51.820  36.687  -3.472  1.00 31.95           C  
ANISOU  282  CE1 TYR A  54     4416   3640   4085   -210   -276    187       C  
ATOM    283  CE2 TYR A  54      51.090  38.862  -4.134  1.00 32.61           C  
ANISOU  283  CE2 TYR A  54     4702   3675   4015   -105   -197    169       C  
ATOM    284  CZ  TYR A  54      50.957  37.496  -4.196  1.00 31.28           C  
ANISOU  284  CZ  TYR A  54     4412   3544   3929   -122   -256    177       C  
ATOM    285  OH  TYR A  54      49.954  36.954  -4.968  1.00 33.86           O  
ANISOU  285  OH  TYR A  54     4700   3898   4268    -51   -295    174       O  
ATOM    286  N   VAL A  55      56.432  41.405  -1.583  1.00 22.72           N  
ANISOU  286  N   VAL A  55     3650   2262   2718   -446     -2    130       N  
ATOM    287  CA  VAL A  55      57.280  42.168  -0.680  1.00 22.80           C  
ANISOU  287  CA  VAL A  55     3707   2250   2705   -509     41    125       C  
ATOM    288  C   VAL A  55      56.809  42.031   0.779  1.00 31.29           C  
ANISOU  288  C   VAL A  55     4724   3376   3788   -526     19    154       C  
ATOM    289  O   VAL A  55      55.604  42.057   1.074  1.00 23.61           O  
ANISOU  289  O   VAL A  55     3737   2441   2794   -464     -2    176       O  
ATOM    290  CB  VAL A  55      57.296  43.649  -1.057  1.00 26.12           C  
ANISOU  290  CB  VAL A  55     4268   2617   3039   -475    109    106       C  
ATOM    291  CG1 VAL A  55      58.084  44.465  -0.044  1.00 26.61           C  
ANISOU  291  CG1 VAL A  55     4376   2659   3076   -538    153    100       C  
ATOM    292  CG2 VAL A  55      57.874  43.835  -2.461  1.00 23.25           C  
ANISOU  292  CG2 VAL A  55     3967   2200   2667   -464    137     77       C  
ATOM    293  N   LEU A  56      57.791  41.905   1.671  1.00 25.98           N  
ANISOU  293  N   LEU A  56     4022   2706   3145   -609     25    153       N  
ATOM    294  CA  LEU A  56      57.571  41.853   3.113  1.00 25.99           C  
ANISOU  294  CA  LEU A  56     3974   2749   3150   -636     11    178       C  
ATOM    295  C   LEU A  56      58.311  43.023   3.772  1.00 33.74           C  
ANISOU  295  C   LEU A  56     5041   3696   4081   -678     69    161       C  
ATOM    296  O   LEU A  56      59.495  43.236   3.504  1.00 29.53           O  
ANISOU  296  O   LEU A  56     4540   3122   3558   -736     99    135       O  
ATOM    297  CB  LEU A  56      58.123  40.525   3.635  1.00 26.79           C  
ANISOU  297  CB  LEU A  56     3951   2888   3339   -701    -40    191       C  
ATOM    298  CG  LEU A  56      58.215  40.239   5.125  1.00 27.09           C  
ANISOU  298  CG  LEU A  56     3923   2971   3399   -747    -58    215       C  
ATOM    299  CD1 LEU A  56      58.310  38.737   5.306  1.00 32.63           C  
ANISOU  299  CD1 LEU A  56     4493   3716   4190   -779   -119    235       C  
ATOM    300  CD2 LEU A  56      59.414  40.894   5.785  1.00 22.22           C  
ANISOU  300  CD2 LEU A  56     3349   2327   2767   -821    -17    196       C  
ATOM    301  N   THR A  57      57.626  43.767   4.640  1.00 35.92           N  
ANISOU  301  N   THR A  57     5351   3991   4306   -650     84    176       N  
ATOM    302  CA  THR A  57      58.255  44.873   5.365  1.00 32.31           C  
ANISOU  302  CA  THR A  57     4970   3505   3801   -688    137    161       C  
ATOM    303  C   THR A  57      57.784  44.953   6.822  1.00 34.73           C  
ANISOU  303  C   THR A  57     5237   3860   4097   -696    123    187       C  
ATOM    304  O   THR A  57      56.585  44.853   7.101  1.00 35.19           O  
ANISOU  304  O   THR A  57     5273   3958   4140   -636     98    213       O  
ATOM    305  CB  THR A  57      57.957  46.216   4.690  1.00 41.82           C  
ANISOU  305  CB  THR A  57     6308   4657   4924   -634    196    142       C  
ATOM    306  OG1 THR A  57      58.131  46.089   3.272  1.00 56.95           O  
ANISOU  306  OG1 THR A  57     8258   6535   6845   -608    203    123       O  
ATOM    307  CG2 THR A  57      58.900  47.283   5.220  1.00 34.42           C  
ANISOU  307  CG2 THR A  57     5451   3678   3949   -688    255    118       C  
ATOM    308  N   GLY A  58      58.723  45.136   7.751  1.00 33.88           N  
ANISOU  308  N   GLY A  58     5122   3752   3999   -770    139    178       N  
ATOM    309  CA  GLY A  58      58.365  45.217   9.157  1.00 28.56           C  
ANISOU  309  CA  GLY A  58     4411   3124   3315   -781    126    201       C  
ATOM    310  C   GLY A  58      59.457  45.728  10.081  1.00 35.09           C  
ANISOU  310  C   GLY A  58     5259   3939   4136   -857    158    183       C  
ATOM    311  O   GLY A  58      60.452  46.309   9.638  1.00 29.17           O  
ANISOU  311  O   GLY A  58     4573   3136   3374   -897    201    149       O  
ATOM    312  N   ARG A  59      59.261  45.503  11.382  1.00 33.86           N  
ANISOU  312  N   ARG A  59     5044   3834   3987   -877    135    206       N  
ATOM    313  CA  ARG A  59      60.170  46.013  12.401  1.00 31.55           C  
ANISOU  313  CA  ARG A  59     4766   3538   3683   -943    162    190       C  
ATOM    314  C   ARG A  59      60.434  44.974  13.480  1.00 32.74           C  
ANISOU  314  C   ARG A  59     4800   3748   3892   -992    114    215       C  
ATOM    315  O   ARG A  59      59.711  43.983  13.596  1.00 32.33           O  
ANISOU  315  O   ARG A  59     4661   3743   3879   -966     63    249       O  
ATOM    316  CB  ARG A  59      59.577  47.249  13.075  1.00 33.22           C  
ANISOU  316  CB  ARG A  59     5059   3747   3818   -909    200    190       C  
ATOM    317  CG  ARG A  59      59.236  48.413  12.140  1.00 36.32           C  
ANISOU  317  CG  ARG A  59     5576   4081   4145   -855    252    169       C  
ATOM    318  CD  ARG A  59      60.493  49.151  11.642  1.00 31.45           C  
ANISOU  318  CD  ARG A  59     5039   3397   3515   -908    307    124       C  
ATOM    319  NE  ARG A  59      61.257  49.731  12.743  1.00 40.18           N  
ANISOU  319  NE  ARG A  59     6159   4502   4605   -969    334    107       N  
ATOM    320  CZ  ARG A  59      62.509  50.177  12.650  1.00 39.12           C  
ANISOU  320  CZ  ARG A  59     6066   4323   4475  -1034    373     70       C  
ATOM    321  NH1 ARG A  59      63.144  50.122  11.494  1.00 37.52           N  
ANISOU  321  NH1 ARG A  59     5896   4070   4290  -1048    393     46       N  
ATOM    322  NH2 ARG A  59      63.125  50.675  13.719  1.00 37.29           N  
ANISOU  322  NH2 ARG A  59     5842   4097   4230  -1086    393     54       N  
ATOM    323  N   TYR A  60      61.458  45.218  14.290  1.00 33.52           N  
ANISOU  323  N   TYR A  60     4897   3844   3994  -1061    131    197       N  
ATOM    324  CA  TYR A  60      61.754  44.330  15.404  1.00 37.56           C  
ANISOU  324  CA  TYR A  60     5304   4413   4554  -1108     89    219       C  
ATOM    325  C   TYR A  60      62.570  45.028  16.485  1.00 38.49           C  
ANISOU  325  C   TYR A  60     5447   4531   4645  -1164    119    199       C  
ATOM    326  O   TYR A  60      63.228  46.041  16.244  1.00 35.16           O  
ANISOU  326  O   TYR A  60     5116   4059   4185  -1186    171    161       O  
ATOM    327  CB  TYR A  60      62.477  43.067  14.923  1.00 33.00           C  
ANISOU  327  CB  TYR A  60     4640   3843   4057  -1152     51    220       C  
ATOM    328  CG  TYR A  60      63.961  43.248  14.653  1.00 37.14           C  
ANISOU  328  CG  TYR A  60     5189   4324   4599  -1227     80    179       C  
ATOM    329  CD1 TYR A  60      64.414  43.785  13.461  1.00 32.59           C  
ANISOU  329  CD1 TYR A  60     4691   3683   4007  -1225    118    145       C  
ATOM    330  CD2 TYR A  60      64.911  42.873  15.596  1.00 37.96           C  
ANISOU  330  CD2 TYR A  60     5236   4453   4735  -1298     68    174       C  
ATOM    331  CE1 TYR A  60      65.773  43.955  13.217  1.00 38.64           C  
ANISOU  331  CE1 TYR A  60     5479   4411   4791  -1294    145    107       C  
ATOM    332  CE2 TYR A  60      66.271  43.034  15.353  1.00 36.49           C  
ANISOU  332  CE2 TYR A  60     5070   4229   4567  -1367     94    135       C  
ATOM    333  CZ  TYR A  60      66.693  43.576  14.164  1.00 37.63           C  
ANISOU  333  CZ  TYR A  60     5292   4308   4696  -1365    133    101       C  
ATOM    334  OH  TYR A  60      68.035  43.741  13.917  1.00 41.31           O  
ANISOU  334  OH  TYR A  60     5778   4737   5180  -1433    159     62       O  
ATOM    335  N   ASP A  61      62.496  44.471  17.684  1.00 36.28           N  
ANISOU  335  N   ASP A  61     5088   4310   4387  -1185     85    225       N  
ATOM    336  CA  ASP A  61      63.285  44.938  18.806  1.00 37.28           C  
ANISOU  336  CA  ASP A  61     5219   4448   4497  -1241    104    209       C  
ATOM    337  C   ASP A  61      64.733  44.479  18.646  1.00 37.67           C  
ANISOU  337  C   ASP A  61     5238   4479   4597  -1321    104    180       C  
ATOM    338  O   ASP A  61      65.043  43.291  18.787  1.00 34.03           O  
ANISOU  338  O   ASP A  61     4677   4051   4200  -1350     59    198       O  
ATOM    339  CB  ASP A  61      62.681  44.398  20.100  1.00 36.47           C  
ANISOU  339  CB  ASP A  61     5036   4418   4404  -1232     65    249       C  
ATOM    340  CG  ASP A  61      63.346  44.954  21.337  1.00 38.00           C  
ANISOU  340  CG  ASP A  61     5238   4629   4572  -1280     83    234       C  
ATOM    341  OD1 ASP A  61      64.240  45.830  21.210  1.00 35.37           O  
ANISOU  341  OD1 ASP A  61     4977   4250   4212  -1319    129    190       O  
ATOM    342  OD2 ASP A  61      62.948  44.509  22.435  1.00 27.69           O  
ANISOU  342  OD2 ASP A  61     3865   3382   3273  -1276     52    266       O  
ATOM    343  N   SER A  62      65.605  45.440  18.349  1.00 31.76           N  
ANISOU  343  N   SER A  62     4574   3676   3819  -1356    156    134       N  
ATOM    344  CA  SER A  62      67.019  45.181  18.122  1.00 36.50           C  
ANISOU  344  CA  SER A  62     5158   4251   4459  -1432    164    100       C  
ATOM    345  C   SER A  62      67.782  45.017  19.435  1.00 44.36           C  
ANISOU  345  C   SER A  62     6099   5286   5468  -1493    153     95       C  
ATOM    346  O   SER A  62      68.951  44.635  19.427  1.00 47.76           O  
ANISOU  346  O   SER A  62     6498   5709   5939  -1559    151     71       O  
ATOM    347  CB  SER A  62      67.629  46.323  17.302  1.00 42.84           C  
ANISOU  347  CB  SER A  62     6076   4979   5223  -1444    228     52       C  
ATOM    348  OG  SER A  62      67.361  47.579  17.896  1.00 46.75           O  
ANISOU  348  OG  SER A  62     6653   5460   5649  -1429    272     38       O  
ATOM    349  N   ALA A  63      67.116  45.301  20.556  1.00 38.92           N  
ANISOU  349  N   ALA A  63     5400   4641   4745  -1470    146    118       N  
ATOM    350  CA  ALA A  63      67.720  45.169  21.880  1.00 42.26           C  
ANISOU  350  CA  ALA A  63     5773   5109   5175  -1520    133    116       C  
ATOM    351  C   ALA A  63      66.767  44.465  22.831  1.00 40.65           C  
ANISOU  351  C   ALA A  63     5488   4977   4979  -1485     86    168       C  
ATOM    352  O   ALA A  63      66.262  45.071  23.775  1.00 38.05           O  
ANISOU  352  O   ALA A  63     5179   4675   4604  -1464     95    177       O  
ATOM    353  CB  ALA A  63      68.088  46.543  22.431  1.00 42.52           C  
ANISOU  353  CB  ALA A  63     5895   5116   5145  -1537    187     78       C  
ATOM    354  N   PRO A  64      66.510  43.174  22.585  1.00 42.32           N  
ANISOU  354  N   PRO A  64     5607   5221   5253  -1478     35    203       N  
ATOM    355  CA  PRO A  64      65.553  42.432  23.412  1.00 35.10           C  
ANISOU  355  CA  PRO A  64     4612   4372   4351  -1442    -10    256       C  
ATOM    356  C   PRO A  64      66.061  42.211  24.828  1.00 39.15           C  
ANISOU  356  C   PRO A  64     5068   4938   4869  -1484    -26    263       C  
ATOM    357  O   PRO A  64      67.266  42.295  25.072  1.00 36.46           O  
ANISOU  357  O   PRO A  64     4725   4587   4542  -1548    -14    230       O  
ATOM    358  CB  PRO A  64      65.426  41.093  22.689  1.00 30.15           C  
ANISOU  358  CB  PRO A  64     3903   3757   3797  -1437    -56    282       C  
ATOM    359  CG  PRO A  64      66.745  40.936  21.962  1.00 37.08           C  
ANISOU  359  CG  PRO A  64     4788   4591   4709  -1499    -43    242       C  
ATOM    360  CD  PRO A  64      67.129  42.329  21.552  1.00 36.73           C  
ANISOU  360  CD  PRO A  64     4863   4488   4606  -1504     18    195       C  
ATOM    361  N   ALA A  65      65.138  41.926  25.742  1.00 35.28           N  
ANISOU  361  N   ALA A  65     4532   4505   4369  -1447    -53    307       N  
ATOM    362  CA  ALA A  65      65.495  41.659  27.123  1.00 37.71           C  
ANISOU  362  CA  ALA A  65     4780   4868   4679  -1479    -71    320       C  
ATOM    363  C   ALA A  65      66.370  40.417  27.219  1.00 42.94           C  
ANISOU  363  C   ALA A  65     5344   5554   5416  -1532   -110    328       C  
ATOM    364  O   ALA A  65      66.469  39.632  26.271  1.00 37.36           O  
ANISOU  364  O   ALA A  65     4604   4828   4761  -1534   -129    334       O  
ATOM    365  CB  ALA A  65      64.243  41.491  27.960  1.00 36.67           C  
ANISOU  365  CB  ALA A  65     4613   4791   4527  -1423    -94    369       C  
ATOM    366  N   THR A  66      66.989  40.249  28.384  1.00 38.89           N  
ANISOU  366  N   THR A  66     4786   5083   4906  -1572   -121    329       N  
ATOM    367  CA  THR A  66      67.989  39.216  28.600  1.00 38.36           C  
ANISOU  367  CA  THR A  66     4633   5038   4902  -1629   -152    330       C  
ATOM    368  C   THR A  66      67.533  38.225  29.655  1.00 37.01           C  
ANISOU  368  C   THR A  66     4362   4940   4760  -1617   -198    383       C  
ATOM    369  O   THR A  66      68.328  37.430  30.152  1.00 41.69           O  
ANISOU  369  O   THR A  66     4889   5557   5394  -1629   -220    381       O  
ATOM    370  CB  THR A  66      69.306  39.850  29.052  1.00 48.23           C  
ANISOU  370  CB  THR A  66     5916   6276   6136  -1694   -124    279       C  
ATOM    371  OG1 THR A  66      69.037  40.840  30.058  1.00 47.24           O  
ANISOU  371  OG1 THR A  66     5836   6169   5944  -1682   -100    271       O  
ATOM    372  CG2 THR A  66      69.987  40.504  27.864  1.00 46.13           C  
ANISOU  372  CG2 THR A  66     5728   5935   5864  -1718    -85    227       C  
ATOM    373  N   ASP A  67      66.240  38.262  29.965  1.00 34.43           N  
ANISOU  373  N   ASP A  67     4032   4641   4409  -1555   -208    424       N  
ATOM    374  CA  ASP A  67      65.672  37.494  31.059  1.00 32.19           C  
ANISOU  374  CA  ASP A  67     3663   4427   4141  -1537   -245    476       C  
ATOM    375  C   ASP A  67      65.063  36.164  30.601  1.00 33.57           C  
ANISOU  375  C   ASP A  67     3752   4620   4383  -1513   -288    523       C  
ATOM    376  O   ASP A  67      64.410  35.493  31.392  1.00 35.13           O  
ANISOU  376  O   ASP A  67     3880   4871   4595  -1490   -318    572       O  
ATOM    377  CB  ASP A  67      64.587  38.324  31.760  1.00 40.88           C  
ANISOU  377  CB  ASP A  67     4808   5550   5174  -1483   -228    494       C  
ATOM    378  CG  ASP A  67      63.496  38.783  30.806  1.00 42.64           C  
ANISOU  378  CG  ASP A  67     5090   5737   5373  -1423   -213    499       C  
ATOM    379  OD1 ASP A  67      63.505  38.344  29.634  1.00 40.08           O  
ANISOU  379  OD1 ASP A  67     4764   5377   5088  -1419   -220    494       O  
ATOM    380  OD2 ASP A  67      62.631  39.579  31.227  1.00 47.64           O  
ANISOU  380  OD2 ASP A  67     5772   6380   5948  -1377   -195    507       O  
ATOM    381  N   GLY A  68      65.252  35.806  29.330  1.00 41.46           N  
ANISOU  381  N   GLY A  68     4757   5574   5421  -1518   -291    509       N  
ATOM    382  CA  GLY A  68      64.682  34.584  28.772  1.00 30.92           C  
ANISOU  382  CA  GLY A  68     3352   4247   4147  -1479   -327    542       C  
ATOM    383  C   GLY A  68      63.489  34.853  27.863  1.00 35.21           C  
ANISOU  383  C   GLY A  68     3932   4770   4678  -1431   -324    558       C  
ATOM    384  O   GLY A  68      62.927  33.929  27.255  1.00 31.66           O  
ANISOU  384  O   GLY A  68     3427   4324   4279  -1407   -354    586       O  
ATOM    385  N   SER A  69      63.082  36.118  27.789  1.00 32.21           N  
ANISOU  385  N   SER A  69     3647   4364   4226  -1402   -285    535       N  
ATOM    386  CA  SER A  69      61.976  36.528  26.923  1.00 31.61           C  
ANISOU  386  CA  SER A  69     3623   4262   4125  -1339   -274    540       C  
ATOM    387  C   SER A  69      62.309  36.421  25.432  1.00 32.19           C  
ANISOU  387  C   SER A  69     3728   4278   4226  -1343   -267    511       C  
ATOM    388  O   SER A  69      63.464  36.519  25.019  1.00 32.61           O  
ANISOU  388  O   SER A  69     3801   4297   4294  -1396   -252    473       O  
ATOM    389  CB  SER A  69      61.549  37.968  27.241  1.00 31.66           C  
ANISOU  389  CB  SER A  69     3730   4254   4045  -1309   -230    520       C  
ATOM    390  OG  SER A  69      60.994  38.074  28.546  1.00 42.64           O  
ANISOU  390  OG  SER A  69     5094   5699   5407  -1290   -238    551       O  
ATOM    391  N   GLY A  70      61.272  36.242  24.624  1.00 31.37           N  
ANISOU  391  N   GLY A  70     3629   4164   4127  -1286   -276    527       N  
ATOM    392  CA  GLY A  70      61.440  36.234  23.187  1.00 26.79           C  
ANISOU  392  CA  GLY A  70     3085   3529   3564  -1280   -268    500       C  
ATOM    393  C   GLY A  70      61.624  37.646  22.670  1.00 30.15           C  
ANISOU  393  C   GLY A  70     3634   3902   3920  -1271   -214    456       C  
ATOM    394  O   GLY A  70      61.608  38.618  23.439  1.00 26.72           O  
ANISOU  394  O   GLY A  70     3254   3472   3426  -1270   -185    446       O  
ATOM    395  N   THR A  71      61.816  37.742  21.356  1.00 31.06           N  
ANISOU  395  N   THR A  71     3792   3966   4045  -1265   -202    430       N  
ATOM    396  CA  THR A  71      62.096  39.009  20.693  1.00 27.54           C  
ANISOU  396  CA  THR A  71     3463   3461   3541  -1259   -150    386       C  
ATOM    397  C   THR A  71      60.892  39.450  19.879  1.00 25.76           C  
ANISOU  397  C   THR A  71     3291   3216   3279  -1182   -140    393       C  
ATOM    398  O   THR A  71      60.493  38.788  18.920  1.00 29.92           O  
ANISOU  398  O   THR A  71     3790   3735   3843  -1155   -163    401       O  
ATOM    399  CB  THR A  71      63.334  38.906  19.792  1.00 23.52           C  
ANISOU  399  CB  THR A  71     2973   2903   3062  -1312   -135    346       C  
ATOM    400  OG1 THR A  71      64.481  38.572  20.586  1.00 27.41           O  
ANISOU  400  OG1 THR A  71     3419   3413   3584  -1384   -142    336       O  
ATOM    401  CG2 THR A  71      63.595  40.230  19.111  1.00 24.58           C  
ANISOU  401  CG2 THR A  71     3229   2974   3135  -1305    -78    302       C  
ATOM    402  N   ALA A  72      60.312  40.572  20.285  1.00 26.03           N  
ANISOU  402  N   ALA A  72     3402   3248   3242  -1146   -107    389       N  
ATOM    403  CA  ALA A  72      59.081  41.069  19.684  1.00 33.39           C  
ANISOU  403  CA  ALA A  72     4386   4168   4132  -1068    -98    398       C  
ATOM    404  C   ALA A  72      59.310  41.554  18.256  1.00 28.50           C  
ANISOU  404  C   ALA A  72     3846   3485   3499  -1053    -69    363       C  
ATOM    405  O   ALA A  72      60.344  42.152  17.952  1.00 32.15           O  
ANISOU  405  O   ALA A  72     4368   3901   3948  -1097    -32    324       O  
ATOM    406  CB  ALA A  72      58.513  42.183  20.535  1.00 34.08           C  
ANISOU  406  CB  ALA A  72     4537   4266   4145  -1038    -68    400       C  
ATOM    407  N   LEU A  73      58.346  41.285  17.379  1.00 33.71           N  
ANISOU  407  N   LEU A  73     4504   4140   4162   -991    -84    377       N  
ATOM    408  CA  LEU A  73      58.457  41.702  15.987  1.00 26.35           C  
ANISOU  408  CA  LEU A  73     3646   3151   3217   -968    -59    347       C  
ATOM    409  C   LEU A  73      57.105  41.747  15.283  1.00 29.37           C  
ANISOU  409  C   LEU A  73     4045   3537   3577   -882    -69    364       C  
ATOM    410  O   LEU A  73      56.089  41.331  15.837  1.00 31.48           O  
ANISOU  410  O   LEU A  73     4258   3853   3850   -843   -100    400       O  
ATOM    411  CB  LEU A  73      59.406  40.778  15.222  1.00 29.16           C  
ANISOU  411  CB  LEU A  73     3951   3487   3640  -1017    -78    333       C  
ATOM    412  CG  LEU A  73      59.264  39.259  15.359  1.00 42.45           C  
ANISOU  412  CG  LEU A  73     5508   5217   5406  -1029   -139    365       C  
ATOM    413  CD1 LEU A  73      57.844  38.756  15.130  1.00 44.00           C  
ANISOU  413  CD1 LEU A  73     5663   5447   5610   -956   -172    399       C  
ATOM    414  CD2 LEU A  73      60.203  38.610  14.361  1.00 47.46           C  
ANISOU  414  CD2 LEU A  73     6121   5819   6094  -1069   -147    342       C  
ATOM    415  N   GLY A  74      57.108  42.261  14.056  1.00 23.55           N  
ANISOU  415  N   GLY A  74     3384   2748   2816   -853    -43    337       N  
ATOM    416  CA  GLY A  74      55.907  42.307  13.255  1.00 22.69           C  
ANISOU  416  CA  GLY A  74     3295   2639   2686   -771    -52    348       C  
ATOM    417  C   GLY A  74      56.255  42.661  11.821  1.00 26.36           C  
ANISOU  417  C   GLY A  74     3832   3044   3139   -756    -25    315       C  
ATOM    418  O   GLY A  74      57.263  43.319  11.568  1.00 23.02           O  
ANISOU  418  O   GLY A  74     3476   2574   2698   -798     16    282       O  
ATOM    419  N   TRP A  75      55.429  42.221  10.879  1.00 26.84           N  
ANISOU  419  N   TRP A  75     3877   3108   3212   -697    -49    323       N  
ATOM    420  CA  TRP A  75      55.615  42.611   9.493  1.00 27.06           C  
ANISOU  420  CA  TRP A  75     3979   3082   3222   -671    -24    294       C  
ATOM    421  C   TRP A  75      54.307  42.584   8.721  1.00 26.75           C  
ANISOU  421  C   TRP A  75     3951   3052   3162   -580    -40    305       C  
ATOM    422  O   TRP A  75      53.294  42.066   9.199  1.00 31.66           O  
ANISOU  422  O   TRP A  75     4508   3725   3797   -543    -77    336       O  
ATOM    423  CB  TRP A  75      56.661  41.732   8.801  1.00 33.01           C  
ANISOU  423  CB  TRP A  75     4685   3816   4042   -726    -40    277       C  
ATOM    424  CG  TRP A  75      56.242  40.285   8.554  1.00 22.22           C  
ANISOU  424  CG  TRP A  75     3200   2490   2751   -718   -103    301       C  
ATOM    425  CD1 TRP A  75      55.605  39.791   7.460  1.00 22.15           C  
ANISOU  425  CD1 TRP A  75     3177   2480   2761   -665   -126    301       C  
ATOM    426  CD2 TRP A  75      56.472  39.171   9.419  1.00 21.98           C  
ANISOU  426  CD2 TRP A  75     3054   2507   2788   -766   -147    326       C  
ATOM    427  NE1 TRP A  75      55.413  38.436   7.587  1.00 24.75           N  
ANISOU  427  NE1 TRP A  75     3386   2851   3165   -678   -183    323       N  
ATOM    428  CE2 TRP A  75      55.936  38.031   8.787  1.00 33.97           C  
ANISOU  428  CE2 TRP A  75     4492   4049   4365   -739   -196    340       C  
ATOM    429  CE3 TRP A  75      57.070  39.028  10.669  1.00 21.93           C  
ANISOU  429  CE3 TRP A  75     3006   2527   2798   -827   -151    338       C  
ATOM    430  CZ2 TRP A  75      55.982  36.761   9.371  1.00 26.08           C  
ANISOU  430  CZ2 TRP A  75     3371   3095   3441   -773   -246    367       C  
ATOM    431  CZ3 TRP A  75      57.115  37.771  11.245  1.00 27.70           C  
ANISOU  431  CZ3 TRP A  75     3617   3304   3601   -858   -201    365       C  
ATOM    432  CH2 TRP A  75      56.572  36.656  10.599  1.00 23.19           C  
ANISOU  432  CH2 TRP A  75     2968   2753   3088   -831   -247    381       C  
ATOM    433  N   THR A  76      54.359  43.148   7.518  1.00 25.43           N  
ANISOU  433  N   THR A  76     3866   2836   2961   -546    -10    279       N  
ATOM    434  CA  THR A  76      53.190  43.304   6.673  1.00 26.83           C  
ANISOU  434  CA  THR A  76     4072   3015   3107   -456    -17    283       C  
ATOM    435  C   THR A  76      53.484  42.843   5.254  1.00 27.99           C  
ANISOU  435  C   THR A  76     4223   3131   3283   -444    -25    262       C  
ATOM    436  O   THR A  76      54.578  43.072   4.726  1.00 27.35           O  
ANISOU  436  O   THR A  76     4184   3002   3205   -488      5    235       O  
ATOM    437  CB  THR A  76      52.748  44.785   6.593  1.00 30.25           C  
ANISOU  437  CB  THR A  76     4631   3415   3447   -404     37    271       C  
ATOM    438  OG1 THR A  76      52.498  45.296   7.906  1.00 29.48           O  
ANISOU  438  OG1 THR A  76     4538   3345   3320   -415     48    288       O  
ATOM    439  CG2 THR A  76      51.483  44.920   5.766  1.00 34.84           C  
ANISOU  439  CG2 THR A  76     5238   4004   3996   -308     27    277       C  
ATOM    440  N   VAL A  77      52.496  42.185   4.653  1.00 22.91           N  
ANISOU  440  N   VAL A  77     3531   2515   2659   -383    -65    275       N  
ATOM    441  CA  VAL A  77      52.517  41.879   3.228  1.00 29.89           C  
ANISOU  441  CA  VAL A  77     4429   3372   3556   -351    -71    255       C  
ATOM    442  C   VAL A  77      51.203  42.335   2.611  1.00 34.58           C  
ANISOU  442  C   VAL A  77     5068   3973   4098   -250    -72    258       C  
ATOM    443  O   VAL A  77      50.133  41.881   3.025  1.00 36.65           O  
ANISOU  443  O   VAL A  77     5268   4285   4371   -209   -110    283       O  
ATOM    444  CB  VAL A  77      52.652  40.364   2.960  1.00 33.42           C  
ANISOU  444  CB  VAL A  77     4753   3849   4094   -377   -130    264       C  
ATOM    445  CG1 VAL A  77      52.522  40.067   1.460  1.00 30.71           C  
ANISOU  445  CG1 VAL A  77     4425   3483   3760   -333   -139    243       C  
ATOM    446  CG2 VAL A  77      53.974  39.853   3.481  1.00 29.33           C  
ANISOU  446  CG2 VAL A  77     4189   3325   3631   -474   -132    259       C  
ATOM    447  N   ALA A  78      51.289  43.239   1.639  1.00 25.15           N  
ANISOU  447  N   ALA A  78     3982   2729   2846   -211    -29    233       N  
ATOM    448  CA  ALA A  78      50.139  43.579   0.812  1.00 34.67           C  
ANISOU  448  CA  ALA A  78     5230   3938   4006   -113    -31    232       C  
ATOM    449  C   ALA A  78      50.114  42.623  -0.370  1.00 35.04           C  
ANISOU  449  C   ALA A  78     5226   3985   4102    -94    -68    220       C  
ATOM    450  O   ALA A  78      51.127  42.441  -1.053  1.00 34.86           O  
ANISOU  450  O   ALA A  78     5216   3924   4103   -135    -55    199       O  
ATOM    451  CB  ALA A  78      50.233  45.015   0.333  1.00 31.48           C  
ANISOU  451  CB  ALA A  78     4968   3479   3515    -77     34    212       C  
ATOM    452  N   TRP A  79      48.963  42.005  -0.615  1.00 28.48           N  
ANISOU  452  N   TRP A  79     3870   3258   3693    241     32    548       N  
ATOM    453  CA  TRP A  79      48.919  40.889  -1.554  1.00 31.03           C  
ANISOU  453  CA  TRP A  79     4176   3584   4029    197     36    590       C  
ATOM    454  C   TRP A  79      48.797  41.362  -2.996  1.00 32.11           C  
ANISOU  454  C   TRP A  79     4349   3666   4184    240     69    600       C  
ATOM    455  O   TRP A  79      47.900  40.950  -3.735  1.00 29.78           O  
ANISOU  455  O   TRP A  79     4037   3429   3849    253     77    622       O  
ATOM    456  CB  TRP A  79      47.809  39.917  -1.169  1.00 27.47           C  
ANISOU  456  CB  TRP A  79     3669   3261   3505    173     16    612       C  
ATOM    457  CG  TRP A  79      48.080  39.299   0.197  1.00 26.85           C  
ANISOU  457  CG  TRP A  79     3557   3227   3419    119    -17    608       C  
ATOM    458  CD1 TRP A  79      47.437  39.584   1.371  1.00 24.28           C  
ANISOU  458  CD1 TRP A  79     3202   2986   3035    139    -35    585       C  
ATOM    459  CD2 TRP A  79      49.079  38.320   0.517  1.00 24.13           C  
ANISOU  459  CD2 TRP A  79     3206   2840   3124     41    -34    626       C  
ATOM    460  NE1 TRP A  79      47.966  38.834   2.399  1.00 27.58           N  
ANISOU  460  NE1 TRP A  79     3595   3418   3466     76    -63    588       N  
ATOM    461  CE2 TRP A  79      48.982  38.059   1.904  1.00 28.44           C  
ANISOU  461  CE2 TRP A  79     3717   3448   3640     16    -63    613       C  
ATOM    462  CE3 TRP A  79      50.043  37.641  -0.227  1.00 17.28           C  
ANISOU  462  CE3 TRP A  79     2357   1888   2320     -6    -29    653       C  
ATOM    463  CZ2 TRP A  79      49.807  37.141   2.549  1.00 20.76           C  
ANISOU  463  CZ2 TRP A  79     2730   2457   2700    -56    -85    625       C  
ATOM    464  CZ3 TRP A  79      50.862  36.731   0.418  1.00 26.77           C  
ANISOU  464  CZ3 TRP A  79     3545   3074   3553    -76    -51    665       C  
ATOM    465  CH2 TRP A  79      50.741  36.493   1.792  1.00 30.56           C  
ANISOU  465  CH2 TRP A  79     3992   3617   4003   -100    -79    651       C  
ATOM    466  N   LYS A  80      49.730  42.229  -3.377  1.00 34.09           N  
ANISOU  466  N   LYS A  80     4650   3808   4496    260     87    582       N  
ATOM    467  CA  LYS A  80      49.836  42.699  -4.748  1.00 31.46           C  
ANISOU  467  CA  LYS A  80     4355   3405   4193    297    118    591       C  
ATOM    468  C   LYS A  80      51.262  42.520  -5.251  1.00 30.45           C  
ANISOU  468  C   LYS A  80     4257   3160   4154    253    126    605       C  
ATOM    469  O   LYS A  80      52.220  42.906  -4.582  1.00 35.37           O  
ANISOU  469  O   LYS A  80     4897   3724   4819    233    117    586       O  
ATOM    470  CB  LYS A  80      49.455  44.170  -4.848  1.00 24.58           C  
ANISOU  470  CB  LYS A  80     3523   2515   3301    380    138    554       C  
ATOM    471  CG  LYS A  80      49.655  44.744  -6.255  1.00 35.71           C  
ANISOU  471  CG  LYS A  80     4978   3844   4746    419    172    561       C  
ATOM    472  CD  LYS A  80      49.321  46.216  -6.307  1.00 40.44           C  
ANISOU  472  CD  LYS A  80     5623   4420   5324    501    190    523       C  
ATOM    473  CE  LYS A  80      49.536  46.793  -7.706  1.00 45.98           C  
ANISOU  473  CE  LYS A  80     6370   5039   6060    539    224    530       C  
ATOM    474  NZ  LYS A  80      50.983  46.765  -8.107  1.00 52.40           N  
ANISOU  474  NZ  LYS A  80     7214   5732   6965    492    229    540       N  
ATOM    475  N   ASN A  81      51.393  41.920  -6.427  1.00 29.84           N  
ANISOU  475  N   ASN A  81     4184   3050   4102    239    141    638       N  
ATOM    476  CA  ASN A  81      52.664  41.892  -7.133  1.00 27.94           C  
ANISOU  476  CA  ASN A  81     3977   2697   3943    212    154    652       C  
ATOM    477  C   ASN A  81      52.445  42.089  -8.636  1.00 24.05           C  
ANISOU  477  C   ASN A  81     3510   2164   3464    249    184    670       C  
ATOM    478  O   ASN A  81      51.378  42.547  -9.060  1.00 28.44           O  
ANISOU  478  O   ASN A  81     4068   2768   3970    305    198    662       O  
ATOM    479  CB  ASN A  81      53.440  40.610  -6.818  1.00 29.73           C  
ANISOU  479  CB  ASN A  81     4178   2917   4202    133    132    681       C  
ATOM    480  CG  ASN A  81      52.724  39.353  -7.290  1.00 32.49           C  
ANISOU  480  CG  ASN A  81     4496   3333   4515    105    124    718       C  
ATOM    481  OD1 ASN A  81      51.815  39.405  -8.127  1.00 35.35           O  
ANISOU  481  OD1 ASN A  81     4860   3729   4843    141    140    728       O  
ATOM    482  ND2 ASN A  81      53.158  38.208  -6.778  1.00 26.14           N  
ANISOU  482  ND2 ASN A  81     3668   2546   3719     39    100    740       N  
ATOM    483  N   ASN A  82      53.449  41.778  -9.445  1.00 32.54           N  
ANISOU  483  N   ASN A  82     4606   3152   4605    222    196    694       N  
ATOM    484  CA  ASN A  82      53.354  42.062 -10.879  1.00 27.39           C  
ANISOU  484  CA  ASN A  82     3983   2453   3972    259    226    708       C  
ATOM    485  C   ASN A  82      52.520  41.025 -11.633  1.00 23.37           C  
ANISOU  485  C   ASN A  82     3449   2002   3427    251    227    744       C  
ATOM    486  O   ASN A  82      52.301  41.149 -12.836  1.00 38.56           O  
ANISOU  486  O   ASN A  82     5380   3930   5342    270    234    731       O  
ATOM    487  CB  ASN A  82      54.749  42.155 -11.488  1.00 24.67           C  
ANISOU  487  CB  ASN A  82     3641   2074   3658    212    198    664       C  
ATOM    488  CG  ASN A  82      55.487  43.416 -11.073  1.00 25.85           C  
ANISOU  488  CG  ASN A  82     3818   2170   3833    228    197    626       C  
ATOM    489  OD1 ASN A  82      54.922  44.511 -11.058  1.00 34.39           O  
ANISOU  489  OD1 ASN A  82     4928   3232   4907    289    220    613       O  
ATOM    490  ND2 ASN A  82      56.767  43.272 -10.761  1.00 25.39           N  
ANISOU  490  ND2 ASN A  82     3758   2092   3798    175    169    607       N  
ATOM    491  N   TYR A  83      52.053  40.006 -10.919  1.00 27.90           N  
ANISOU  491  N   TYR A  83     3982   2659   3961    207    199    757       N  
ATOM    492  CA  TYR A  83      51.239  38.947 -11.519  1.00 33.24           C  
ANISOU  492  CA  TYR A  83     4634   3398   4597    189    195    790       C  
ATOM    493  C   TYR A  83      49.782  39.085 -11.112  1.00 36.45           C  
ANISOU  493  C   TYR A  83     5009   3920   4918    220    188    778       C  
ATOM    494  O   TYR A  83      48.881  38.784 -11.896  1.00 34.88           O  
ANISOU  494  O   TYR A  83     4802   3769   4681    239    197    797       O  
ATOM    495  CB  TYR A  83      51.740  37.567 -11.093  1.00 28.58           C  
ANISOU  495  CB  TYR A  83     4021   2821   4018    112    167    820       C  
ATOM    496  CG  TYR A  83      53.139  37.242 -11.582  1.00 35.01           C  
ANISOU  496  CG  TYR A  83     4855   3572   4876     71    154    793       C  
ATOM    497  CD1 TYR A  83      53.344  36.632 -12.817  1.00 38.08           C  
ANISOU  497  CD1 TYR A  83     5252   3969   5249     56    144    774       C  
ATOM    498  CD2 TYR A  83      54.253  37.552 -10.818  1.00 31.18           C  
ANISOU  498  CD2 TYR A  83     4376   3048   4424     48    142    765       C  
ATOM    499  CE1 TYR A  83      54.620  36.339 -13.270  1.00 37.28           C  
ANISOU  499  CE1 TYR A  83     5166   3843   5156     24    125    732       C  
ATOM    500  CE2 TYR A  83      55.536  37.257 -11.262  1.00 35.50           C  
ANISOU  500  CE2 TYR A  83     4937   3573   4977     14    123    723       C  
ATOM    501  CZ  TYR A  83      55.712  36.649 -12.490  1.00 37.68           C  
ANISOU  501  CZ  TYR A  83     5223   3863   5231      5    116    709       C  
ATOM    502  OH  TYR A  83      56.978  36.354 -12.942  1.00 35.62           O  
ANISOU  502  OH  TYR A  83     4978   3589   4968    -20    100    674       O  
ATOM    503  N   ARG A  84      49.549  39.529  -9.879  1.00 38.06           N  
ANISOU  503  N   ARG A  84     5195   4173   5091    227    172    748       N  
ATOM    504  CA  ARG A  84      48.186  39.592  -9.363  1.00 38.95           C  
ANISOU  504  CA  ARG A  84     5274   4407   5119    253    162    739       C  
ATOM    505  C   ARG A  84      47.993  40.534  -8.176  1.00 38.79           C  
ANISOU  505  C   ARG A  84     5249   4419   5071    287    154    697       C  
ATOM    506  O   ARG A  84      48.949  40.967  -7.527  1.00 39.11           O  
ANISOU  506  O   ARG A  84     5307   4395   5156    275    148    676       O  
ATOM    507  CB  ARG A  84      47.699  38.195  -8.992  1.00 36.74           C  
ANISOU  507  CB  ARG A  84     4949   4212   4799    189    134    770       C  
ATOM    508  CG  ARG A  84      48.679  37.377  -8.181  1.00 45.13           C  
ANISOU  508  CG  ARG A  84     6002   5247   5900    117    107    779       C  
ATOM    509  CD  ARG A  84      48.000  36.122  -7.652  1.00 61.97           C  
ANISOU  509  CD  ARG A  84     8090   7478   7977     60     77    804       C  
ATOM    510  NE  ARG A  84      48.422  34.916  -8.360  1.00 76.84           N  
ANISOU  510  NE  ARG A  84     9980   9329   9885      4     70    845       N  
ATOM    511  CZ  ARG A  84      49.131  33.925  -7.823  1.00 90.83           C  
ANISOU  511  CZ  ARG A  84    11746  11087  11680    -64     46    862       C  
ATOM    512  NH1 ARG A  84      49.515  33.968  -6.550  1.00 93.80           N  
ANISOU  512  NH1 ARG A  84    12104  11479  12058    -87     26    842       N  
ATOM    513  NH2 ARG A  84      49.452  32.873  -8.565  1.00 95.96           N  
ANISOU  513  NH2 ARG A  84    12407  11706  12347   -106     41    900       N  
ATOM    514  N   ASN A  85      46.724  40.834  -7.916  1.00 34.54           N  
ANISOU  514  N   ASN A  85     4686   3983   4454    331    153    686       N  
ATOM    515  CA  ASN A  85      46.323  41.744  -6.860  1.00 36.93           C  
ANISOU  515  CA  ASN A  85     4984   4331   4716    375    146    648       C  
ATOM    516  C   ASN A  85      45.031  41.231  -6.215  1.00 32.54           C  
ANISOU  516  C   ASN A  85     4374   3921   4070    374    127    655       C  
ATOM    517  O   ASN A  85      43.993  41.119  -6.870  1.00 34.97           O  
ANISOU  517  O   ASN A  85     4664   4297   4325    404    137    670       O  
ATOM    518  CB  ASN A  85      46.113  43.151  -7.443  1.00 25.65           C  
ANISOU  518  CB  ASN A  85     3601   2860   3285    462    177    619       C  
ATOM    519  CG  ASN A  85      46.011  44.211  -6.372  1.00 35.30           C  
ANISOU  519  CG  ASN A  85     4836   4097   4480    509    171    576       C  
ATOM    520  OD1 ASN A  85      45.977  43.897  -5.176  1.00 38.49           O  
ANISOU  520  OD1 ASN A  85     5209   4555   4861    479    143    568       O  
ATOM    521  ND2 ASN A  85      45.952  45.475  -6.784  1.00 25.14           N  
ANISOU  521  ND2 ASN A  85     3596   2761   3193    583    195    549       N  
ATOM    522  N   ALA A  86      45.109  40.893  -4.934  1.00 35.91           N  
ANISOU  522  N   ALA A  86     4770   4396   4479    339     98    646       N  
ATOM    523  CA  ALA A  86      43.969  40.349  -4.218  1.00 30.17           C  
ANISOU  523  CA  ALA A  86     3987   3808   3668    330     76    655       C  
ATOM    524  C   ALA A  86      43.305  41.428  -3.375  1.00 33.77           C  
ANISOU  524  C   ALA A  86     4440   4324   4067    401     76    617       C  
ATOM    525  O   ALA A  86      42.373  41.141  -2.620  1.00 44.15           O  
ANISOU  525  O   ALA A  86     5708   5759   5309    402     58    619       O  
ATOM    526  CB  ALA A  86      44.409  39.193  -3.339  1.00 34.88           C  
ANISOU  526  CB  ALA A  86     4551   4428   4275    244     43    672       C  
ATOM    527  N   HIS A  87      43.798  42.661  -3.485  1.00 32.99           N  
ANISOU  527  N   HIS A  87     4392   4143   4000    459     96    583       N  
ATOM    528  CA  HIS A  87      43.203  43.790  -2.778  1.00 31.30           C  
ANISOU  528  CA  HIS A  87     4186   3974   3732    535     98    545       C  
ATOM    529  C   HIS A  87      43.083  43.490  -1.278  1.00 38.03           C  
ANISOU  529  C   HIS A  87     4999   4900   4550    508     65    533       C  
ATOM    530  O   HIS A  87      42.015  43.632  -0.673  1.00 31.47           O  
ANISOU  530  O   HIS A  87     4134   4185   3638    545     56    526       O  
ATOM    531  CB  HIS A  87      41.848  44.140  -3.397  1.00 27.52           C  
ANISOU  531  CB  HIS A  87     3693   3586   3175    605    115    549       C  
ATOM    532  CG  HIS A  87      41.960  44.643  -4.802  1.00 39.97           C  
ANISOU  532  CG  HIS A  87     5315   5087   4784    645    149    553       C  
ATOM    533  ND1 HIS A  87      41.219  44.130  -5.846  1.00 34.67           N  
ANISOU  533  ND1 HIS A  87     4625   4464   4086    648    163    584       N  
ATOM    534  CD2 HIS A  87      42.758  45.596  -5.339  1.00 39.08           C  
ANISOU  534  CD2 HIS A  87     5266   4853   4730    680    171    532       C  
ATOM    535  CE1 HIS A  87      41.550  44.754  -6.963  1.00 41.72           C  
ANISOU  535  CE1 HIS A  87     5567   5267   5019    687    193    580       C  
ATOM    536  NE2 HIS A  87      42.482  45.647  -6.683  1.00 38.95           N  
ANISOU  536  NE2 HIS A  87     5266   4812   4720    706    199    549       N  
ATOM    537  N   SER A  88      44.195  43.072  -0.684  1.00 34.29           N  
ANISOU  537  N   SER A  88     4530   4360   4138    443     48    532       N  
ATOM    538  CA  SER A  88      44.209  42.767   0.729  1.00 32.97           C  
ANISOU  538  CA  SER A  88     4329   4251   3947    413     17    521       C  
ATOM    539  C   SER A  88      45.624  42.836   1.279  1.00 33.20           C  
ANISOU  539  C   SER A  88     4386   4173   4055    368      7    506       C  
ATOM    540  O   SER A  88      46.594  42.948   0.525  1.00 30.75           O  
ANISOU  540  O   SER A  88     4115   3749   3817    350     22    511       O  
ATOM    541  CB  SER A  88      43.605  41.388   0.969  1.00 28.91           C  
ANISOU  541  CB  SER A  88     3752   3841   3393    350     -5    558       C  
ATOM    542  OG  SER A  88      44.193  40.425   0.124  1.00 34.50           O  
ANISOU  542  OG  SER A  88     4463   4491   4153    284     -3    593       O  
ATOM    543  N   ALA A  89      45.721  42.789   2.607  1.00 34.06           N  
ANISOU  543  N   ALA A  89     4473   4322   4146    352    -19    488       N  
ATOM    544  CA  ALA A  89      47.000  42.772   3.288  1.00 25.68           C  
ANISOU  544  CA  ALA A  89     3430   3176   3152    304    -33    475       C  
ATOM    545  C   ALA A  89      46.913  41.975   4.583  1.00 27.16           C  
ANISOU  545  C   ALA A  89     3567   3441   3313    254    -66    478       C  
ATOM    546  O   ALA A  89      45.865  41.911   5.229  1.00 28.21           O  
ANISOU  546  O   ALA A  89     3661   3688   3369    279    -79    475       O  
ATOM    547  CB  ALA A  89      47.465  44.188   3.574  1.00 26.86           C  
ANISOU  547  CB  ALA A  89     3634   3251   3320    362    -24    432       C  
ATOM    548  N   THR A  90      48.032  41.356   4.940  1.00 30.01           N  
ANISOU  548  N   THR A  90     3928   3739   3736    184    -80    485       N  
ATOM    549  CA  THR A  90      48.140  40.600   6.174  1.00 27.30           C  
ANISOU  549  CA  THR A  90     3543   3452   3378    131   -111    487       C  
ATOM    550  C   THR A  90      49.214  41.237   7.034  1.00 25.96           C  
ANISOU  550  C   THR A  90     3401   3206   3257    126   -120    454       C  
ATOM    551  O   THR A  90      50.234  41.671   6.515  1.00 26.43           O  
ANISOU  551  O   THR A  90     3505   3153   3385    120   -106    448       O  
ATOM    552  CB  THR A  90      48.536  39.145   5.906  1.00 25.48           C  
ANISOU  552  CB  THR A  90     3285   3222   3175     46   -122    527       C  
ATOM    553  OG1 THR A  90      47.527  38.513   5.117  1.00 32.49           O  
ANISOU  553  OG1 THR A  90     4148   4181   4015     46   -117    559       O  
ATOM    554  CG2 THR A  90      48.689  38.368   7.208  1.00 23.10           C  
ANISOU  554  CG2 THR A  90     2943   2976   2860     -8   -155    528       C  
ATOM    555  N   THR A  91      48.971  41.310   8.342  1.00 32.58           N  
ANISOU  555  N   THR A  91     4213   4107   4058    128   -144    434       N  
ATOM    556  CA  THR A  91      50.024  41.643   9.294  1.00 28.42           C  
ANISOU  556  CA  THR A  91     3703   3518   3577    105   -159    408       C  
ATOM    557  C   THR A  91      50.250  40.487  10.258  1.00 30.91           C  
ANISOU  557  C   THR A  91     3971   3885   3890     34   -187    422       C  
ATOM    558  O   THR A  91      49.304  39.835  10.686  1.00 25.31           O  
ANISOU  558  O   THR A  91     3214   3286   3118     27   -202    436       O  
ATOM    559  CB  THR A  91      49.678  42.873  10.117  1.00 27.56           C  
ANISOU  559  CB  THR A  91     3616   3426   3431    174   -163    364       C  
ATOM    560  OG1 THR A  91      48.493  42.617  10.881  1.00 34.46           O  
ANISOU  560  OG1 THR A  91     4441   4432   4220    197   -179    364       O  
ATOM    561  CG2 THR A  91      49.473  44.074   9.212  1.00 30.12           C  
ANISOU  561  CG2 THR A  91     3995   3696   3755    248   -135    347       C  
ATOM    562  N   TRP A  92      51.519  40.233  10.568  1.00 24.94           N  
ANISOU  562  N   TRP A  92     3227   3047   3201    -19   -195    420       N  
ATOM    563  CA  TRP A  92      51.893  39.232  11.550  1.00 25.21           C  
ANISOU  563  CA  TRP A  92     3222   3117   3240    -85   -222    430       C  
ATOM    564  C   TRP A  92      52.481  39.951  12.734  1.00 25.22           C  
ANISOU  564  C   TRP A  92     3236   3093   3256    -75   -237    392       C  
ATOM    565  O   TRP A  92      53.339  40.811  12.566  1.00 28.19           O  
ANISOU  565  O   TRP A  92     3656   3371   3681    -61   -227    371       O  
ATOM    566  CB  TRP A  92      52.955  38.301  10.986  1.00 18.41           C  
ANISOU  566  CB  TRP A  92     2366   2184   2445   -155   -220    460       C  
ATOM    567  CG  TRP A  92      52.478  37.326   9.939  1.00 19.70           C  
ANISOU  567  CG  TRP A  92     2515   2374   2596   -180   -211    502       C  
ATOM    568  CD1 TRP A  92      52.156  36.015  10.133  1.00 22.18           C  
ANISOU  568  CD1 TRP A  92     2789   2753   2884   -235   -229    533       C  
ATOM    569  CD2 TRP A  92      52.298  37.574   8.533  1.00 18.72           C  
ANISOU  569  CD2 TRP A  92     2419   2207   2486   -152   -184    518       C  
ATOM    570  NE1 TRP A  92      51.791  35.431   8.940  1.00 20.09           N  
ANISOU  570  NE1 TRP A  92     2528   2489   2615   -244   -215    567       N  
ATOM    571  CE2 TRP A  92      51.872  36.368   7.945  1.00 18.09           C  
ANISOU  571  CE2 TRP A  92     2316   2172   2387   -193   -187    558       C  
ATOM    572  CE3 TRP A  92      52.458  38.696   7.719  1.00 23.21           C  
ANISOU  572  CE3 TRP A  92     3033   2705   3080    -97   -157    501       C  
ATOM    573  CZ2 TRP A  92      51.593  36.258   6.589  1.00 25.51           C  
ANISOU  573  CZ2 TRP A  92     3273   3087   3332   -180   -165    582       C  
ATOM    574  CZ3 TRP A  92      52.191  38.580   6.368  1.00 25.08           C  
ANISOU  574  CZ3 TRP A  92     3287   2919   3324    -83   -134    526       C  
ATOM    575  CH2 TRP A  92      51.765  37.374   5.817  1.00 25.69           C  
ANISOU  575  CH2 TRP A  92     3338   3042   3382   -124   -138    565       C  
ATOM    576  N   SER A  93      52.016  39.598  13.926  1.00 23.05           N  
ANISOU  576  N   SER A  93     2919   2904   2934    -85   -262    384       N  
ATOM    577  CA  SER A  93      52.582  40.129  15.153  1.00 19.44           C  
ANISOU  577  CA  SER A  93     2468   2430   2488    -83   -281    349       C  
ATOM    578  C   SER A  93      52.981  38.960  16.059  1.00 25.47           C  
ANISOU  578  C   SER A  93     3189   3231   3260   -155   -306    364       C  
ATOM    579  O   SER A  93      52.148  38.123  16.418  1.00 26.59           O  
ANISOU  579  O   SER A  93     3282   3472   3347   -173   -320    382       O  
ATOM    580  CB  SER A  93      51.560  41.041  15.835  1.00 27.79           C  
ANISOU  580  CB  SER A  93     3523   3560   3475     -9   -286    319       C  
ATOM    581  OG  SER A  93      52.087  41.610  17.012  1.00 30.05           O  
ANISOU  581  OG  SER A  93     3821   3827   3771     -3   -304    284       O  
ATOM    582  N   GLY A  94      54.255  38.880  16.418  1.00 25.28           N  
ANISOU  582  N   GLY A  94     3179   3127   3300   -199   -312    356       N  
ATOM    583  CA  GLY A  94      54.697  37.774  17.242  1.00 29.92           C  
ANISOU  583  CA  GLY A  94     3728   3743   3895   -266   -335    370       C  
ATOM    584  C   GLY A  94      56.021  38.011  17.925  1.00 27.12           C  
ANISOU  584  C   GLY A  94     3391   3311   3602   -297   -345    350       C  
ATOM    585  O   GLY A  94      56.386  39.150  18.243  1.00 26.27           O  
ANISOU  585  O   GLY A  94     3317   3154   3510   -261   -342    316       O  
ATOM    586  N   GLN A  95      56.745  36.923  18.155  1.00 23.64           N  
ANISOU  586  N   GLN A  95     2929   2861   3191   -365   -356    372       N  
ATOM    587  CA  GLN A  95      58.059  37.021  18.758  1.00 26.23           C  
ANISOU  587  CA  GLN A  95     3270   3120   3578   -401   -364    357       C  
ATOM    588  C   GLN A  95      58.985  35.918  18.265  1.00 23.64           C  
ANISOU  588  C   GLN A  95     2936   2747   3298   -466   -361    391       C  
ATOM    589  O   GLN A  95      58.552  34.820  17.927  1.00 27.45           O  
ANISOU  589  O   GLN A  95     3395   3277   3759   -496   -364    424       O  
ATOM    590  CB  GLN A  95      57.975  37.042  20.296  1.00 30.29           C  
ANISOU  590  CB  GLN A  95     3755   3689   4065   -406   -391    331       C  
ATOM    591  CG  GLN A  95      57.315  35.838  20.954  1.00 29.92           C  
ANISOU  591  CG  GLN A  95     3655   3743   3969   -440   -412    351       C  
ATOM    592  CD  GLN A  95      57.301  35.934  22.495  1.00 31.85           C  
ANISOU  592  CD  GLN A  95     3873   4038   4189   -442   -438    323       C  
ATOM    593  OE1 GLN A  95      58.291  36.317  23.111  1.00 32.63           O  
ANISOU  593  OE1 GLN A  95     3987   4080   4332   -456   -445    301       O  
ATOM    594  NE2 GLN A  95      56.178  35.582  23.109  1.00 26.33           N  
ANISOU  594  NE2 GLN A  95     3135   3447   3421   -429   -453    325       N  
ATOM    595  N   TYR A  96      60.271  36.237  18.214  1.00 30.47           N  
ANISOU  595  N   TYR A  96     3827   3523   4229   -488   -356    384       N  
ATOM    596  CA  TYR A  96      61.290  35.285  17.806  1.00 28.79           C  
ANISOU  596  CA  TYR A  96     3612   3263   4064   -545   -354    414       C  
ATOM    597  C   TYR A  96      61.796  34.548  19.040  1.00 29.39           C  
ANISOU  597  C   TYR A  96     3656   3370   4140   -592   -379    410       C  
ATOM    598  O   TYR A  96      62.066  35.163  20.073  1.00 25.70           O  
ANISOU  598  O   TYR A  96     3186   2905   3675   -584   -393    378       O  
ATOM    599  CB  TYR A  96      62.422  36.039  17.112  1.00 29.80           C  
ANISOU  599  CB  TYR A  96     3781   3282   4258   -543   -335    410       C  
ATOM    600  CG  TYR A  96      63.730  35.286  17.031  1.00 34.08           C  
ANISOU  600  CG  TYR A  96     4321   3773   4855   -599   -336    432       C  
ATOM    601  CD1 TYR A  96      63.982  34.414  15.990  1.00 33.57           C  
ANISOU  601  CD1 TYR A  96     4260   3686   4809   -622   -323    471       C  
ATOM    602  CD2 TYR A  96      64.718  35.455  17.992  1.00 40.51           C  
ANISOU  602  CD2 TYR A  96     5130   4561   5700   -627   -350    413       C  
ATOM    603  CE1 TYR A  96      65.183  33.719  15.906  1.00 37.57           C  
ANISOU  603  CE1 TYR A  96     4766   4149   5362   -669   -323    492       C  
ATOM    604  CE2 TYR A  96      65.921  34.770  17.919  1.00 32.81           C  
ANISOU  604  CE2 TYR A  96     4151   3544   4771   -675   -350    434       C  
ATOM    605  CZ  TYR A  96      66.152  33.903  16.882  1.00 34.48           C  
ANISOU  605  CZ  TYR A  96     4366   3736   4998   -695   -337    473       C  
ATOM    606  OH  TYR A  96      67.358  33.235  16.840  1.00 34.97           O  
ANISOU  606  OH  TYR A  96     4425   3758   5102   -738   -337    494       O  
ATOM    607  N   VAL A  97      61.892  33.226  18.926  1.00 33.20           N  
ANISOU  607  N   VAL A  97     4117   3880   4618   -638   -386    443       N  
ATOM    608  CA  VAL A  97      62.375  32.378  20.006  1.00 30.31           C  
ANISOU  608  CA  VAL A  97     3721   3544   4251   -685   -409    444       C  
ATOM    609  C   VAL A  97      63.580  31.589  19.526  1.00 29.63           C  
ANISOU  609  C   VAL A  97     3645   3396   4216   -732   -403    472       C  
ATOM    610  O   VAL A  97      63.444  30.675  18.719  1.00 33.09           O  
ANISOU  610  O   VAL A  97     4085   3837   4649   -752   -397    507       O  
ATOM    611  CB  VAL A  97      61.295  31.388  20.478  1.00 39.90           C  
ANISOU  611  CB  VAL A  97     4898   4861   5400   -701   -427    459       C  
ATOM    612  CG1 VAL A  97      61.840  30.494  21.594  1.00 35.33           C  
ANISOU  612  CG1 VAL A  97     4292   4310   4822   -750   -451    461       C  
ATOM    613  CG2 VAL A  97      60.067  32.142  20.974  1.00 41.02           C  
ANISOU  613  CG2 VAL A  97     5026   5074   5486   -652   -433    434       C  
ATOM    614  N   GLY A  98      64.757  31.931  20.042  1.00 32.22           N  
ANISOU  614  N   GLY A  98     3979   3671   4591   -749   -406    456       N  
ATOM    615  CA  GLY A  98      65.987  31.293  19.606  1.00 27.87           C  
ANISOU  615  CA  GLY A  98     3438   3062   4091   -788   -399    481       C  
ATOM    616  C   GLY A  98      66.096  29.871  20.127  1.00 38.83           C  
ANISOU  616  C   GLY A  98     4799   4495   5458   -835   -417    504       C  
ATOM    617  O   GLY A  98      65.463  29.507  21.131  1.00 34.35           O  
ANISOU  617  O   GLY A  98     4203   4000   4847   -843   -438    492       O  
ATOM    618  N   GLY A  99      66.903  29.063  19.446  1.00 32.90           N  
ANISOU  618  N   GLY A  99     4060   3704   4737   -863   -409    536       N  
ATOM    619  CA  GLY A  99      67.130  27.692  19.865  1.00 34.62           C  
ANISOU  619  CA  GLY A  99     4263   3963   4927   -890   -418    550       C  
ATOM    620  C   GLY A  99      67.873  26.919  18.799  1.00 36.13           C  
ANISOU  620  C   GLY A  99     4483   4130   5116   -860   -386    558       C  
ATOM    621  O   GLY A  99      68.209  27.464  17.748  1.00 38.82           O  
ANISOU  621  O   GLY A  99     4847   4420   5483   -833   -360    560       O  
ATOM    622  N   ALA A 100      68.135  25.649  19.082  1.00 32.84           N  
ANISOU  622  N   ALA A 100     4062   3750   4665   -864   -387    562       N  
ATOM    623  CA  ALA A 100      68.727  24.754  18.105  1.00 32.17           C  
ANISOU  623  CA  ALA A 100     4002   3651   4571   -838   -363    571       C  
ATOM    624  C   ALA A 100      67.831  24.739  16.883  1.00 32.67           C  
ANISOU  624  C   ALA A 100     4082   3710   4622   -825   -354    594       C  
ATOM    625  O   ALA A 100      68.306  24.735  15.754  1.00 38.52           O  
ANISOU  625  O   ALA A 100     4847   4414   5375   -795   -327    596       O  
ATOM    626  CB  ALA A 100      68.868  23.352  18.689  1.00 31.77           C  
ANISOU  626  CB  ALA A 100     3945   3645   4480   -849   -375    576       C  
ATOM    627  N   GLU A 101      66.525  24.738  17.127  1.00 42.16           N  
ANISOU  627  N   GLU A 101     5269   4954   5795   -849   -377    610       N  
ATOM    628  CA  GLU A 101      65.534  24.894  16.069  1.00 40.50           C  
ANISOU  628  CA  GLU A 101     5071   4744   5572   -842   -372    633       C  
ATOM    629  C   GLU A 101      64.752  26.169  16.373  1.00 36.26           C  
ANISOU  629  C   GLU A 101     4519   4204   5055   -858   -386    636       C  
ATOM    630  O   GLU A 101      63.796  26.171  17.155  1.00 38.42           O  
ANISOU  630  O   GLU A 101     4764   4539   5295   -882   -411    639       O  
ATOM    631  CB  GLU A 101      64.619  23.669  16.015  1.00 54.56           C  
ANISOU  631  CB  GLU A 101     6848   6587   7294   -860   -388    655       C  
ATOM    632  CG  GLU A 101      64.096  23.341  14.631  1.00 70.56           C  
ANISOU  632  CG  GLU A 101     8899   8605   9305   -839   -372    675       C  
ATOM    633  CD  GLU A 101      63.191  22.127  14.638  1.00 83.91           C  
ANISOU  633  CD  GLU A 101    10588  10358  10935   -860   -392    695       C  
ATOM    634  OE1 GLU A 101      63.713  20.994  14.536  1.00 87.07           O  
ANISOU  634  OE1 GLU A 101    11003  10762  11316   -852   -390    691       O  
ATOM    635  OE2 GLU A 101      61.960  22.305  14.758  1.00 89.13           O  
ANISOU  635  OE2 GLU A 101    11232  11069  11566   -886   -409    715       O  
ATOM    636  N   ALA A 102      65.191  27.267  15.772  1.00 33.49           N  
ANISOU  636  N   ALA A 102     4186   3788   4750   -833   -366    628       N  
ATOM    637  CA  ALA A 102      64.621  28.569  16.077  1.00 27.69           C  
ANISOU  637  CA  ALA A 102     3446   3055   4021   -809   -368    604       C  
ATOM    638  C   ALA A 102      63.209  28.697  15.528  1.00 35.55           C  
ANISOU  638  C   ALA A 102     4440   4101   4966   -780   -363    610       C  
ATOM    639  O   ALA A 102      62.855  28.054  14.532  1.00 33.68           O  
ANISOU  639  O   ALA A 102     4216   3863   4718   -785   -355    642       O  
ATOM    640  CB  ALA A 102      65.491  29.646  15.527  1.00 24.61           C  
ANISOU  640  CB  ALA A 102     3082   2580   3688   -785   -346    592       C  
ATOM    641  N   ARG A 103      62.402  29.525  16.185  1.00 27.79           N  
ANISOU  641  N   ARG A 103     3441   3165   3952   -748   -369    578       N  
ATOM    642  CA  ARG A 103      61.011  29.669  15.796  1.00 30.92           C  
ANISOU  642  CA  ARG A 103     3830   3623   4294   -718   -366    581       C  
ATOM    643  C   ARG A 103      60.514  31.099  15.897  1.00 33.69           C  
ANISOU  643  C   ARG A 103     4189   3974   4638   -660   -356    546       C  
ATOM    644  O   ARG A 103      61.015  31.899  16.693  1.00 27.84           O  
ANISOU  644  O   ARG A 103     3449   3211   3918   -648   -361    513       O  
ATOM    645  CB  ARG A 103      60.138  28.748  16.640  1.00 43.93           C  
ANISOU  645  CB  ARG A 103     5443   5371   5880   -745   -392    589       C  
ATOM    646  CG  ARG A 103      60.401  27.284  16.352  1.00 55.96           C  
ANISOU  646  CG  ARG A 103     6966   6898   7398   -799   -402    629       C  
ATOM    647  CD  ARG A 103      59.641  26.366  17.270  1.00 70.45           C  
ANISOU  647  CD  ARG A 103     8767   8827   9173   -832   -430    636       C  
ATOM    648  NE  ARG A 103      60.157  25.005  17.165  1.00 84.87           N  
ANISOU  648  NE  ARG A 103    10601  10643  11002   -887   -441    669       N  
ATOM    649  CZ  ARG A 103      59.702  24.088  16.317  1.00 95.85           C  
ANISOU  649  CZ  ARG A 103    12005  12047  12368   -908   -442    706       C  
ATOM    650  NH1 ARG A 103      58.702  24.367  15.492  1.00 95.99           N  
ANISOU  650  NH1 ARG A 103    12026  12090  12355   -882   -431    716       N  
ATOM    651  NH2 ARG A 103      60.249  22.879  16.299  1.00102.43           N  
ANISOU  651  NH2 ARG A 103    12850  12866  13201   -952   -453    732       N  
ATOM    652  N   ILE A 104      59.533  31.408  15.054  1.00 28.60           N  
ANISOU  652  N   ILE A 104     3552   3351   3963   -624   -343    553       N  
ATOM    653  CA  ILE A 104      58.784  32.650  15.169  1.00 28.80           C  
ANISOU  653  CA  ILE A 104     3581   3396   3963   -564   -335    522       C  
ATOM    654  C   ILE A 104      57.296  32.316  15.331  1.00 27.53           C  
ANISOU  654  C   ILE A 104     3391   3345   3726   -549   -345    530       C  
ATOM    655  O   ILE A 104      56.668  31.746  14.431  1.00 25.57           O  
ANISOU  655  O   ILE A 104     3142   3119   3454   -553   -337    559       O  
ATOM    656  CB  ILE A 104      59.030  33.555  13.954  1.00 28.35           C  
ANISOU  656  CB  ILE A 104     3566   3261   3944   -524   -306    521       C  
ATOM    657  CG1 ILE A 104      60.489  34.001  13.945  1.00 32.40           C  
ANISOU  657  CG1 ILE A 104     4106   3676   4530   -539   -298    511       C  
ATOM    658  CG2 ILE A 104      58.115  34.775  13.991  1.00 29.24           C  
ANISOU  658  CG2 ILE A 104     3688   3401   4022   -458   -297    491       C  
ATOM    659  CD1 ILE A 104      60.883  34.782  12.706  1.00 31.13           C  
ANISOU  659  CD1 ILE A 104     3986   3430   4411   -509   -270    515       C  
ATOM    660  N   ASN A 105      56.749  32.663  16.493  1.00 20.78           N  
ANISOU  660  N   ASN A 105     2509   2557   2829   -533   -362    503       N  
ATOM    661  CA  ASN A 105      55.356  32.392  16.802  1.00 24.06           C  
ANISOU  661  CA  ASN A 105     2890   3084   3167   -518   -374    509       C  
ATOM    662  C   ASN A 105      54.547  33.656  16.584  1.00 24.53           C  
ANISOU  662  C   ASN A 105     2961   3163   3198   -444   -360    484       C  
ATOM    663  O   ASN A 105      54.829  34.684  17.201  1.00 26.70           O  
ANISOU  663  O   ASN A 105     3249   3411   3483   -408   -360    447       O  
ATOM    664  CB  ASN A 105      55.213  31.934  18.256  1.00 24.68           C  
ANISOU  664  CB  ASN A 105     2930   3235   3214   -545   -403    497       C  
ATOM    665  CG  ASN A 105      55.972  30.651  18.542  1.00 29.35           C  
ANISOU  665  CG  ASN A 105     3509   3813   3828   -617   -418    522       C  
ATOM    666  OD1 ASN A 105      55.888  29.686  17.786  1.00 35.71           O  
ANISOU  666  OD1 ASN A 105     4318   4620   4630   -652   -417    558       O  
ATOM    667  ND2 ASN A 105      56.729  30.640  19.628  1.00 30.55           N  
ANISOU  667  ND2 ASN A 105     3652   3952   4002   -638   -434    501       N  
ATOM    668  N   THR A 106      53.552  33.586  15.704  1.00 28.40           N  
ANISOU  668  N   THR A 106     3448   3695   3647   -420   -348    503       N  
ATOM    669  CA  THR A 106      52.771  34.766  15.351  1.00 24.22           C  
ANISOU  669  CA  THR A 106     2934   3182   3089   -345   -332    482       C  
ATOM    670  C   THR A 106      51.271  34.557  15.437  1.00 26.41           C  
ANISOU  670  C   THR A 106     3173   3581   3279   -321   -338    493       C  
ATOM    671  O   THR A 106      50.767  33.429  15.438  1.00 22.07           O  
ANISOU  671  O   THR A 106     2590   3099   2695   -366   -352    524       O  
ATOM    672  CB  THR A 106      53.047  35.229  13.909  1.00 23.63           C  
ANISOU  672  CB  THR A 106     2902   3024   3054   -320   -301    491       C  
ATOM    673  OG1 THR A 106      52.420  34.337  12.986  1.00 27.96           O  
ANISOU  673  OG1 THR A 106     3438   3609   3577   -342   -296    530       O  
ATOM    674  CG2 THR A 106      54.536  35.304  13.620  1.00 23.58           C  
ANISOU  674  CG2 THR A 106     2931   2898   3132   -350   -293    490       C  
ATOM    675  N   GLN A 107      50.568  35.680  15.519  1.00 20.47           N  
ANISOU  675  N   GLN A 107     2429   2858   2492   -248   -329    466       N  
ATOM    676  CA  GLN A 107      49.156  35.728  15.215  1.00 19.06           C  
ANISOU  676  CA  GLN A 107     2225   2782   2236   -209   -326    477       C  
ATOM    677  C   GLN A 107      49.026  36.757  14.089  1.00 25.54           C  
ANISOU  677  C   GLN A 107     3088   3545   3070   -145   -295    468       C  
ATOM    678  O   GLN A 107      49.880  37.646  13.957  1.00 24.29           O  
ANISOU  678  O   GLN A 107     2976   3289   2967   -121   -283    442       O  
ATOM    679  CB  GLN A 107      48.375  36.081  16.474  1.00 23.10           C  
ANISOU  679  CB  GLN A 107     2700   3394   2682   -175   -345    455       C  
ATOM    680  CG  GLN A 107      48.494  34.962  17.516  1.00 37.27           C  
ANISOU  680  CG  GLN A 107     4451   5246   4463   -243   -375    468       C  
ATOM    681  CD  GLN A 107      47.695  35.200  18.775  1.00 34.35           C  
ANISOU  681  CD  GLN A 107     4041   4984   4025   -214   -396    450       C  
ATOM    682  OE1 GLN A 107      48.181  35.803  19.734  1.00 36.39           O  
ANISOU  682  OE1 GLN A 107     4307   5219   4298   -196   -406    416       O  
ATOM    683  NE2 GLN A 107      46.468  34.707  18.789  1.00 37.50           N  
ANISOU  683  NE2 GLN A 107     4396   5504   4349   -212   -404    473       N  
ATOM    684  N   TRP A 108      48.031  36.610  13.222  1.00 22.78           N  
ANISOU  684  N   TRP A 108     2728   3251   2675   -123   -283    490       N  
ATOM    685  CA  TRP A 108      47.937  37.529  12.093  1.00 24.80           C  
ANISOU  685  CA  TRP A 108     3027   3450   2947    -65   -253    483       C  
ATOM    686  C   TRP A 108      46.531  38.021  11.823  1.00 23.94           C  
ANISOU  686  C   TRP A 108     2901   3438   2757      1   -244    482       C  
ATOM    687  O   TRP A 108      45.546  37.416  12.254  1.00 22.36           O  
ANISOU  687  O   TRP A 108     2650   3357   2488     -9   -260    499       O  
ATOM    688  CB  TRP A 108      48.550  36.914  10.825  1.00 25.91           C  
ANISOU  688  CB  TRP A 108     3191   3510   3143   -106   -236    514       C  
ATOM    689  CG  TRP A 108      47.988  35.550  10.462  1.00 28.30           C  
ANISOU  689  CG  TRP A 108     3456   3881   3414   -163   -247    558       C  
ATOM    690  CD1 TRP A 108      48.576  34.335  10.671  1.00 21.77           C  
ANISOU  690  CD1 TRP A 108     2616   3043   2613   -243   -265    583       C  
ATOM    691  CD2 TRP A 108      46.729  35.276   9.833  1.00 23.97           C  
ANISOU  691  CD2 TRP A 108     2883   3423   2800   -146   -242    582       C  
ATOM    692  NE1 TRP A 108      47.760  33.328  10.219  1.00 20.65           N  
ANISOU  692  NE1 TRP A 108     2445   2975   2425   -277   -272    621       N  
ATOM    693  CE2 TRP A 108      46.619  33.880   9.701  1.00 22.68           C  
ANISOU  693  CE2 TRP A 108     2693   3297   2626   -220   -259    621       C  
ATOM    694  CE3 TRP A 108      45.682  36.076   9.378  1.00 23.20           C  
ANISOU  694  CE3 TRP A 108     2786   3381   2650    -74   -226    574       C  
ATOM    695  CZ2 TRP A 108      45.504  33.272   9.127  1.00 28.01           C  
ANISOU  695  CZ2 TRP A 108     3341   4061   3240   -229   -260    653       C  
ATOM    696  CZ3 TRP A 108      44.581  35.469   8.808  1.00 21.81           C  
ANISOU  696  CZ3 TRP A 108     2578   3296   2413    -80   -226    606       C  
ATOM    697  CH2 TRP A 108      44.499  34.087   8.690  1.00 20.16           C  
ANISOU  697  CH2 TRP A 108     2343   3122   2196   -159   -243    645       C  
ATOM    698  N   LEU A 109      46.472  39.143  11.109  1.00 27.61           N  
ANISOU  698  N   LEU A 109     3408   3850   3231     70   -219    462       N  
ATOM    699  CA  LEU A 109      45.222  39.756  10.690  1.00 25.30           C  
ANISOU  699  CA  LEU A 109     3110   3636   2868    143   -205    460       C  
ATOM    700  C   LEU A 109      45.288  40.016   9.193  1.00 27.86           C  
ANISOU  700  C   LEU A 109     3472   3893   3222    164   -174    473       C  
ATOM    701  O   LEU A 109      46.206  40.680   8.722  1.00 28.29           O  
ANISOU  701  O   LEU A 109     3579   3830   3342    177   -158    457       O  
ATOM    702  CB  LEU A 109      45.002  41.079  11.426  1.00 30.71           C  
ANISOU  702  CB  LEU A 109     3818   4328   3523    224   -204    415       C  
ATOM    703  CG  LEU A 109      44.772  40.993  12.942  1.00 32.63           C  
ANISOU  703  CG  LEU A 109     4025   4650   3725    221   -233    398       C  
ATOM    704  CD1 LEU A 109      44.743  42.383  13.549  1.00 28.46           C  
ANISOU  704  CD1 LEU A 109     3534   4103   3178    303   -231    352       C  
ATOM    705  CD2 LEU A 109      43.483  40.253  13.263  1.00 28.88           C  
ANISOU  705  CD2 LEU A 109     3483   4328   3162    216   -247    424       C  
ATOM    706  N   LEU A 110      44.318  39.487   8.456  1.00 27.04           N  
ANISOU  706  N   LEU A 110     3340   3865   3070    165   -168    504       N  
ATOM    707  CA  LEU A 110      44.237  39.692   7.022  1.00 29.00           C  
ANISOU  707  CA  LEU A 110     3619   4062   3339    188   -139    518       C  
ATOM    708  C   LEU A 110      43.027  40.557   6.718  1.00 30.00           C  
ANISOU  708  C   LEU A 110     3744   4264   3391    277   -123    507       C  
ATOM    709  O   LEU A 110      41.897  40.103   6.869  1.00 27.79           O  
ANISOU  709  O   LEU A 110     3414   4109   3035    281   -132    525       O  
ATOM    710  CB  LEU A 110      44.095  38.352   6.304  1.00 33.61           C  
ANISOU  710  CB  LEU A 110     4176   4669   3926    118   -143    565       C  
ATOM    711  CG  LEU A 110      43.564  38.377   4.868  1.00 38.24           C  
ANISOU  711  CG  LEU A 110     4777   5250   4504    143   -118    587       C  
ATOM    712  CD1 LEU A 110      44.528  39.052   3.899  1.00 42.48           C  
ANISOU  712  CD1 LEU A 110     5376   5647   5119    165    -90    576       C  
ATOM    713  CD2 LEU A 110      43.265  36.970   4.410  1.00 41.80           C  
ANISOU  713  CD2 LEU A 110     5195   5747   4941     70   -130    634       C  
ATOM    714  N   THR A 111      43.259  41.790   6.277  1.00 30.05           N  
ANISOU  714  N   THR A 111     3803   4197   3418    347   -100    477       N  
ATOM    715  CA  THR A 111      42.160  42.675   5.905  1.00 32.88           C  
ANISOU  715  CA  THR A 111     4167   4618   3707    438    -82    465       C  
ATOM    716  C   THR A 111      42.058  42.836   4.387  1.00 33.07           C  
ANISOU  716  C   THR A 111     4221   4592   3752    460    -51    481       C  
ATOM    717  O   THR A 111      43.042  43.138   3.722  1.00 31.32           O  
ANISOU  717  O   THR A 111     4049   4244   3606    450    -35    476       O  
ATOM    718  CB  THR A 111      42.327  44.069   6.517  1.00 34.92           C  
ANISOU  718  CB  THR A 111     4471   4839   3959    515    -78    418       C  
ATOM    719  OG1 THR A 111      42.591  43.952   7.920  1.00 36.25           O  
ANISOU  719  OG1 THR A 111     4618   5037   4119    492   -106    400       O  
ATOM    720  CG2 THR A 111      41.060  44.896   6.279  1.00 37.80           C  
ANISOU  720  CG2 THR A 111     4835   5291   4237    613    -63    406       C  
ATOM    721  N   SER A 112      40.858  42.633   3.855  1.00 32.25           N  
ANISOU  721  N   SER A 112     4086   4590   3579    489    -43    502       N  
ATOM    722  CA  SER A 112      40.579  42.889   2.445  1.00 35.84           C  
ANISOU  722  CA  SER A 112     4566   5012   4040    523    -13    515       C  
ATOM    723  C   SER A 112      39.812  44.188   2.280  1.00 39.27           C  
ANISOU  723  C   SER A 112     5026   5476   4418    632      8    486       C  
ATOM    724  O   SER A 112      39.031  44.574   3.151  1.00 33.02           O  
ANISOU  724  O   SER A 112     4209   4782   3553    679     -4    470       O  
ATOM    725  CB  SER A 112      39.759  41.750   1.856  1.00 29.72           C  
ANISOU  725  CB  SER A 112     3740   4329   3225    479    -17    560       C  
ATOM    726  OG  SER A 112      40.434  40.518   2.010  1.00 44.09           O  
ANISOU  726  OG  SER A 112     5540   6123   5090    379    -37    587       O  
ATOM    727  N   GLY A 113      40.032  44.853   1.150  1.00 44.06           N  
ANISOU  727  N   GLY A 113     4648   7303   4792    995    109    500       N  
ATOM    728  CA  GLY A 113      39.266  46.035   0.815  1.00 44.59           C  
ANISOU  728  CA  GLY A 113     4709   7463   4772   1052    119    532       C  
ATOM    729  C   GLY A 113      37.797  45.680   0.695  1.00 42.98           C  
ANISOU  729  C   GLY A 113     4455   7361   4514   1046    162    497       C  
ATOM    730  O   GLY A 113      37.438  44.701   0.039  1.00 42.22           O  
ANISOU  730  O   GLY A 113     4283   7324   4435   1004    191    433       O  
ATOM    731  N   THR A 114      36.946  46.458   1.356  1.00 39.10           N  
ANISOU  731  N   THR A 114     4008   6890   3959   1087    168    539       N  
ATOM    732  CA  THR A 114      35.517  46.199   1.337  1.00 46.26           C  
ANISOU  732  CA  THR A 114     4874   7891   4811   1084    208    512       C  
ATOM    733  C   THR A 114      34.738  47.491   1.248  1.00 49.55           C  
ANISOU  733  C   THR A 114     5317   8373   5137   1138    210    554       C  
ATOM    734  O   THR A 114      35.289  48.586   1.391  1.00 41.96           O  
ANISOU  734  O   THR A 114     4414   7372   4159   1176    192    605       O  
ATOM    735  CB  THR A 114      35.056  45.457   2.611  1.00 48.83           C  
ANISOU  735  CB  THR A 114     5249   8143   5160   1055    213    512       C  
ATOM    736  OG1 THR A 114      35.364  46.244   3.769  1.00 54.27           O  
ANISOU  736  OG1 THR A 114     6039   8737   5843   1090    182    581       O  
ATOM    737  CG2 THR A 114      35.737  44.102   2.713  1.00 51.64           C  
ANISOU  737  CG2 THR A 114     5590   8426   5606    989    210    464       C  
ATOM    738  N   THR A 115      33.447  47.338   0.990  1.00 54.30           N  
ANISOU  738  N   THR A 115     5903   9034   5696   1117    221    525       N  
ATOM    739  CA  THR A 115      32.485  48.407   1.172  1.00 65.22           C  
ANISOU  739  CA  THR A 115     7311  10447   7024   1160    203    563       C  
ATOM    740  C   THR A 115      32.271  48.586   2.664  1.00 63.22           C  
ANISOU  740  C   THR A 115     7104  10138   6778   1196    219    605       C  
ATOM    741  O   THR A 115      32.426  47.633   3.429  1.00 57.04           O  
ANISOU  741  O   THR A 115     6343   9328   6001   1170    242    598       O  
ATOM    742  CB  THR A 115      31.149  48.033   0.530  1.00 67.63           C  
ANISOU  742  CB  THR A 115     7576  10808   7312   1119    204    513       C  
ATOM    743  OG1 THR A 115      30.639  46.846   1.151  1.00 70.31           O  
ANISOU  743  OG1 THR A 115     7903  11138   7673   1078    235    477       O  
ATOM    744  CG2 THR A 115      31.338  47.783  -0.959  1.00 67.02           C  
ANISOU  744  CG2 THR A 115     7457  10768   7238   1076    195    463       C  
ATOM    745  N   GLU A 116      31.920  49.803   3.071  1.00 69.17           N  
ANISOU  745  N   GLU A 116     7890  10845   7546   1232    227    629       N  
ATOM    746  CA  GLU A 116      31.618  50.094   4.470  1.00 81.17           C  
ANISOU  746  CA  GLU A 116     9497  12270   9076   1234    233    657       C  
ATOM    747  C   GLU A 116      30.576  49.119   5.002  1.00 74.79           C  
ANISOU  747  C   GLU A 116     8674  11503   8240   1215    239    643       C  
ATOM    748  O   GLU A 116      30.553  48.799   6.191  1.00 76.80           O  
ANISOU  748  O   GLU A 116     8994  11688   8499   1207    240    665       O  
ATOM    749  CB  GLU A 116      31.088  51.521   4.623  1.00 94.43           C  
ANISOU  749  CB  GLU A 116    11203  13909  10766   1260    242    666       C  
ATOM    750  CG  GLU A 116      32.097  52.617   4.297  1.00104.29           C  
ANISOU  750  CG  GLU A 116    12492  15091  12042   1265    240    677       C  
ATOM    751  CD  GLU A 116      31.623  54.000   4.725  1.00111.47           C  
ANISOU  751  CD  GLU A 116    13447  15944  12964   1282    247    686       C  
ATOM    752  OE1 GLU A 116      30.563  54.098   5.382  1.00111.30           O  
ANISOU  752  OE1 GLU A 116    13433  15924  12930   1291    253    689       O  
ATOM    753  OE2 GLU A 116      32.312  54.992   4.405  1.00115.61           O  
ANISOU  753  OE2 GLU A 116    13999  16419  13507   1283    246    690       O  
ATOM    754  N   ALA A 117      29.719  48.647   4.104  1.00 65.13           N  
ANISOU  754  N   ALA A 117     7377  10375   6994   1194    237    603       N  
ATOM    755  CA  ALA A 117      28.629  47.758   4.468  1.00 62.13           C  
ANISOU  755  CA  ALA A 117     6986  10023   6598   1157    254    573       C  
ATOM    756  C   ALA A 117      29.140  46.367   4.822  1.00 59.20           C  
ANISOU  756  C   ALA A 117     6610   9641   6243   1112    283    545       C  
ATOM    757  O   ALA A 117      28.538  45.670   5.638  1.00 65.63           O  
ANISOU  757  O   ALA A 117     7438  10442   7055   1091    305    535       O  
ATOM    758  CB  ALA A 117      27.632  47.672   3.331  1.00 61.67           C  
ANISOU  758  CB  ALA A 117     6868  10041   6524   1129    244    528       C  
ATOM    759  N   ASN A 118      30.251  45.972   4.206  1.00 52.02           N  
ANISOU  759  N   ASN A 118     5673   8730   5362   1097    286    527       N  
ATOM    760  CA  ASN A 118      30.815  44.639   4.408  1.00 55.19           C  
ANISOU  760  CA  ASN A 118     6048   9099   5822   1048    310    486       C  
ATOM    761  C   ASN A 118      32.063  44.656   5.284  1.00 47.17           C  
ANISOU  761  C   ASN A 118     5116   7933   4875   1042    267    524       C  
ATOM    762  O   ASN A 118      32.797  43.674   5.348  1.00 48.77           O  
ANISOU  762  O   ASN A 118     5312   8065   5154    992    259    491       O  
ATOM    763  CB  ASN A 118      31.146  44.004   3.054  1.00 53.88           C  
ANISOU  763  CB  ASN A 118     5805   8974   5694   1003    310    423       C  
ATOM    764  CG  ASN A 118      29.906  43.631   2.273  1.00 55.15           C  
ANISOU  764  CG  ASN A 118     5929   9192   5835    959    310    371       C  
ATOM    765  OD1 ASN A 118      28.822  43.500   2.839  1.00 54.41           O  
ANISOU  765  OD1 ASN A 118     5846   9113   5715    956    321    371       O  
ATOM    766  ND2 ASN A 118      30.058  43.450   0.967  1.00 54.52           N  
ANISOU  766  ND2 ASN A 118     5806   9141   5769    927    298    327       N  
ATOM    767  N   ALA A 119      32.302  45.775   5.955  1.00 38.38           N  
ANISOU  767  N   ALA A 119     4080   6769   3732   1093    240    592       N  
ATOM    768  CA  ALA A 119      33.503  45.916   6.759  1.00 51.83           C  
ANISOU  768  CA  ALA A 119     5865   8333   5494   1092    198    633       C  
ATOM    769  C   ALA A 119      33.546  44.855   7.858  1.00 43.62           C  
ANISOU  769  C   ALA A 119     4863   7195   4513   1046    196    620       C  
ATOM    770  O   ALA A 119      34.622  44.400   8.239  1.00 44.43           O  
ANISOU  770  O   ALA A 119     5001   7190   4690   1018    170    622       O  
ATOM    771  CB  ALA A 119      33.577  47.304   7.362  1.00 47.56           C  
ANISOU  771  CB  ALA A 119     5403   7764   4905   1157    172    708       C  
ATOM    772  N   TRP A 120      32.368  44.447   8.331  1.00 35.40           N  
ANISOU  772  N   TRP A 120     3814   6196   3440   1036    225    605       N  
ATOM    773  CA  TRP A 120      32.259  43.498   9.434  1.00 38.98           C  
ANISOU  773  CA  TRP A 120     4305   6564   3942    995    225    596       C  
ATOM    774  C   TRP A 120      32.826  42.129   9.069  1.00 40.08           C  
ANISOU  774  C   TRP A 120     4397   6670   4162    927    231    534       C  
ATOM    775  O   TRP A 120      33.209  41.364   9.949  1.00 38.08           O  
ANISOU  775  O   TRP A 120     4184   6315   3968    891    220    530       O  
ATOM    776  CB  TRP A 120      30.798  43.346   9.870  1.00 45.11           C  
ANISOU  776  CB  TRP A 120     5071   7409   4661    999    258    589       C  
ATOM    777  CG  TRP A 120      29.939  42.635   8.856  1.00 47.68           C  
ANISOU  777  CG  TRP A 120     5295   7858   4965    969    300    522       C  
ATOM    778  CD1 TRP A 120      29.233  43.206   7.843  1.00 47.94           C  
ANISOU  778  CD1 TRP A 120     5265   8021   4928    998    323    511       C  
ATOM    779  CD2 TRP A 120      29.703  41.223   8.762  1.00 49.40           C  
ANISOU  779  CD2 TRP A 120     5462   8078   5231    905    322    459       C  
ATOM    780  NE1 TRP A 120      28.572  42.244   7.124  1.00 47.87           N  
ANISOU  780  NE1 TRP A 120     5171   8097   4922    956    359    444       N  
ATOM    781  CE2 TRP A 120      28.844  41.017   7.667  1.00 51.71           C  
ANISOU  781  CE2 TRP A 120     5662   8506   5479    898    359    411       C  
ATOM    782  CE3 TRP A 120      30.135  40.116   9.496  1.00 54.07           C  
ANISOU  782  CE3 TRP A 120     6077   8569   5898    852    315    438       C  
ATOM    783  CZ2 TRP A 120      28.407  39.747   7.288  1.00 55.46           C  
ANISOU  783  CZ2 TRP A 120     6069   9019   5984    840    388    343       C  
ATOM    784  CZ3 TRP A 120      29.703  38.857   9.118  1.00 56.57           C  
ANISOU  784  CZ3 TRP A 120     6326   8924   6245    795    344    371       C  
ATOM    785  CH2 TRP A 120      28.850  38.683   8.023  1.00 58.72           C  
ANISOU  785  CH2 TRP A 120     6507   9332   6471    790    380    324       C  
ATOM    786  N   LYS A 121      32.883  41.831   7.773  1.00 38.80           N  
ANISOU  786  N   LYS A 121     4149   6594   4001    911    249    484       N  
ATOM    787  CA  LYS A 121      33.415  40.561   7.292  1.00 39.49           C  
ANISOU  787  CA  LYS A 121     4184   6659   4160    848    255    423       C  
ATOM    788  C   LYS A 121      34.720  40.799   6.536  1.00 36.72           C  
ANISOU  788  C   LYS A 121     3824   6278   3852    850    229    424       C  
ATOM    789  O   LYS A 121      35.091  40.013   5.664  1.00 33.04           O  
ANISOU  789  O   LYS A 121     3291   5837   3426    811    239    369       O  
ATOM    790  CB  LYS A 121      32.395  39.864   6.386  1.00 50.69           C  
ANISOU  790  CB  LYS A 121     5505   8204   5551    821    299    358       C  
ATOM    791  CG  LYS A 121      31.942  40.710   5.207  1.00 53.99           C  
ANISOU  791  CG  LYS A 121     5864   8752   5900    860    315    355       C  
ATOM    792  CD  LYS A 121      30.747  40.114   4.486  1.00 67.04           C  
ANISOU  792  CD  LYS A 121     7429  10531   7514    839    360    298       C  
ATOM    793  CE  LYS A 121      31.066  38.773   3.862  1.00 73.07           C  
ANISOU  793  CE  LYS A 121     8126  11297   8342    774    373    226       C  
ATOM    794  NZ  LYS A 121      30.027  38.404   2.859  1.00 72.93           N  
ANISOU  794  NZ  LYS A 121     8035  11387   8288    750    400    172       N  
ATOM    795  N   SER A 122      35.420  41.880   6.881  1.00 37.92           N  
ANISOU  795  N   SER A 122     4042   6373   3994    895    195    486       N  
ATOM    796  CA  SER A 122      36.631  42.270   6.150  1.00 36.22           C  
ANISOU  796  CA  SER A 122     3820   6133   3809    904    169    494       C  
ATOM    797  C   SER A 122      37.912  41.636   6.682  1.00 36.15           C  
ANISOU  797  C   SER A 122     3855   5990   3891    868    138    496       C  
ATOM    798  O   SER A 122      38.907  41.578   5.961  1.00 31.51           O  
ANISOU  798  O   SER A 122     3243   5386   3342    859    122    483       O  
ATOM    799  CB  SER A 122      36.811  43.790   6.180  1.00 40.56           C  
ANISOU  799  CB  SER A 122     4417   6690   4303    972    146    561       C  
ATOM    800  OG  SER A 122      37.122  44.241   7.487  1.00 44.04           O  
ANISOU  800  OG  SER A 122     4958   7022   4754    992    118    620       O  
ATOM    801  N   THR A 123      37.896  41.164   7.929  1.00 32.05           N  
ANISOU  801  N   THR A 123     3399   5374   3405    849    130    511       N  
ATOM    802  CA  THR A 123      39.138  40.781   8.590  1.00 27.89           C  
ANISOU  802  CA  THR A 123     2930   4710   2958    825     96    527       C  
ATOM    803  C   THR A 123      39.116  39.341   9.103  1.00 31.46           C  
ANISOU  803  C   THR A 123     3373   5104   3475    761    108    480       C  
ATOM    804  O   THR A 123      38.292  38.978   9.943  1.00 29.68           O  
ANISOU  804  O   THR A 123     3171   4869   3238    750    123    480       O  
ATOM    805  CB  THR A 123      39.484  41.752   9.751  1.00 28.99           C  
ANISOU  805  CB  THR A 123     3175   4756   3086    868     63    604       C  
ATOM    806  OG1 THR A 123      39.404  43.108   9.293  1.00 34.95           O  
ANISOU  806  OG1 THR A 123     3937   5568   3774    928     54    647       O  
ATOM    807  CG2 THR A 123      40.889  41.499  10.264  1.00 25.97           C  
ANISOU  807  CG2 THR A 123     2848   4237   2782    848     26    623       C  
ATOM    808  N   LEU A 124      40.030  38.529   8.571  1.00 29.86           N  
ANISOU  808  N   LEU A 124     3137   4866   3341    718    101    441       N  
ATOM    809  CA  LEU A 124      40.288  37.190   9.103  1.00 30.01           C  
ANISOU  809  CA  LEU A 124     3159   4810   3434    657    105    402       C  
ATOM    810  C   LEU A 124      41.423  37.234  10.119  1.00 27.10           C  
ANISOU  810  C   LEU A 124     2878   4292   3125    654     66    445       C  
ATOM    811  O   LEU A 124      42.282  38.114  10.071  1.00 23.40           O  
ANISOU  811  O   LEU A 124     2450   3784   2658    688     35    490       O  
ATOM    812  CB  LEU A 124      40.659  36.226   7.980  1.00 32.14           C  
ANISOU  812  CB  LEU A 124     3344   5121   3747    611    119    334       C  
ATOM    813  CG  LEU A 124      39.537  35.858   7.012  1.00 38.08           C  
ANISOU  813  CG  LEU A 124     4003   6013   4454    600    161    278       C  
ATOM    814  CD1 LEU A 124      40.110  35.197   5.781  1.00 39.66           C  
ANISOU  814  CD1 LEU A 124     4123   6253   4691    567    168    221       C  
ATOM    815  CD2 LEU A 124      38.513  34.941   7.677  1.00 35.51           C  
ANISOU  815  CD2 LEU A 124     3669   5693   4128    564    189    248       C  
ATOM    816  N   VAL A 125      41.422  36.274  11.037  1.00 31.33           N  
ANISOU  816  N   VAL A 125     3444   4748   3713    612     68    431       N  
ATOM    817  CA  VAL A 125      42.454  36.193  12.054  1.00 26.46           C  
ANISOU  817  CA  VAL A 125     2910   3988   3157    604     33    467       C  
ATOM    818  C   VAL A 125      42.934  34.750  12.183  1.00 24.43           C  
ANISOU  818  C   VAL A 125     2633   3668   2982    537     38    416       C  
ATOM    819  O   VAL A 125      42.155  33.807  12.068  1.00 20.19           O  
ANISOU  819  O   VAL A 125     2046   3176   2448    499     68    364       O  
ATOM    820  CB  VAL A 125      41.933  36.711  13.413  1.00 28.03           C  
ANISOU  820  CB  VAL A 125     3192   4131   3327    632     25    522       C  
ATOM    821  CG1 VAL A 125      40.731  35.911  13.884  1.00 29.83           C  
ANISOU  821  CG1 VAL A 125     3399   4394   3542    604     58    490       C  
ATOM    822  CG2 VAL A 125      43.031  36.679  14.465  1.00 31.38           C  
ANISOU  822  CG2 VAL A 125     3703   4407   3813    625    -12    562       C  
ATOM    823  N   GLY A 126      44.222  34.571  12.427  1.00 23.00           N  
ANISOU  823  N   GLY A 126     2491   3382   2867    522      7    429       N  
ATOM    824  CA  GLY A 126      44.745  33.231  12.593  1.00 22.24           C  
ANISOU  824  CA  GLY A 126     2381   3218   2851    460      9    383       C  
ATOM    825  C   GLY A 126      46.088  33.237  13.278  1.00 19.43           C  
ANISOU  825  C   GLY A 126     2097   2726   2561    454    -30    418       C  
ATOM    826  O   GLY A 126      46.534  34.259  13.803  1.00 24.08           O  
ANISOU  826  O   GLY A 126     2754   3264   3133    497    -58    481       O  
ATOM    827  N   HIS A 127      46.741  32.084  13.265  1.00 22.19           N  
ANISOU  827  N   HIS A 127     2431   3016   2985    400    -31    376       N  
ATOM    828  CA  HIS A 127      48.037  31.949  13.888  1.00 19.71           C  
ANISOU  828  CA  HIS A 127     2178   2570   2738    388    -66    403       C  
ATOM    829  C   HIS A 127      48.931  31.048  13.053  1.00 20.66           C  
ANISOU  829  C   HIS A 127     2247   2680   2923    343    -67    352       C  
ATOM    830  O   HIS A 127      48.469  30.077  12.451  1.00 25.89           O  
ANISOU  830  O   HIS A 127     2839   3400   3598    303    -39    289       O  
ATOM    831  CB  HIS A 127      47.884  31.398  15.306  1.00 25.57           C  
ANISOU  831  CB  HIS A 127     2987   3213   3515    365    -69    418       C  
ATOM    832  CG  HIS A 127      47.113  30.115  15.375  1.00 25.07           C  
ANISOU  832  CG  HIS A 127     2877   3175   3473    313    -36    358       C  
ATOM    833  ND1 HIS A 127      47.725  28.884  15.489  1.00 25.75           N  
ANISOU  833  ND1 HIS A 127     2953   3194   3638    256    -37    316       N  
ATOM    834  CD2 HIS A 127      45.781  29.870  15.326  1.00 21.88           C  
ANISOU  834  CD2 HIS A 127     2434   2858   3023    309     -2    331       C  
ATOM    835  CE1 HIS A 127      46.804  27.938  15.534  1.00 24.89           C  
ANISOU  835  CE1 HIS A 127     2802   3127   3530    219     -5    267       C  
ATOM    836  NE2 HIS A 127      45.617  28.510  15.429  1.00 33.20           N  
ANISOU  836  NE2 HIS A 127     3835   4272   4507    250     17    275       N  
ATOM    837  N   ASP A 128      50.216  31.385  13.040  1.00 28.84           N  
ANISOU  837  N   ASP A 128     3320   3640   3999    352   -101    381       N  
ATOM    838  CA  ASP A 128      51.228  30.650  12.297  1.00 28.65           C  
ANISOU  838  CA  ASP A 128     3256   3594   4037    315   -109    342       C  
ATOM    839  C   ASP A 128      52.497  30.588  13.114  1.00 20.79           C  
ANISOU  839  C   ASP A 128     2336   2458   3106    306   -145    378       C  
ATOM    840  O   ASP A 128      52.922  31.591  13.688  1.00 27.29           O  
ANISOU  840  O   ASP A 128     3228   3229   3913    347   -173    442       O  
ATOM    841  CB  ASP A 128      51.586  31.374  10.991  1.00 40.17           C  
ANISOU  841  CB  ASP A 128     4664   5136   5465    344   -114    340       C  
ATOM    842  CG  ASP A 128      50.732  30.956   9.823  1.00 59.28           C  
ANISOU  842  CG  ASP A 128     6984   7688   7851    331    -78    279       C  
ATOM    843  OD1 ASP A 128      49.721  30.246  10.023  1.00 65.34           O  
ANISOU  843  OD1 ASP A 128     7723   8494   8608    305    -48    242       O  
ATOM    844  OD2 ASP A 128      51.084  31.365   8.692  1.00 67.34           O  
ANISOU  844  OD2 ASP A 128     7956   8776   8856    347    -81    269       O  
ATOM    845  N   THR A 129      53.120  29.420  13.121  1.00 18.66           N  
ANISOU  845  N   THR A 129     2051   2130   2909    253   -145    336       N  
ATOM    846  CA  THR A 129      54.439  29.253  13.685  1.00 28.01           C  
ANISOU  846  CA  THR A 129     3294   3189   4160    240   -179    361       C  
ATOM    847  C   THR A 129      55.404  28.927  12.542  1.00 23.39           C  
ANISOU  847  C   THR A 129     2655   2621   3612    222   -187    328       C  
ATOM    848  O   THR A 129      55.180  27.996  11.777  1.00 25.84           O  
ANISOU  848  O   THR A 129     2892   2986   3941    184   -163    264       O  
ATOM    849  CB  THR A 129      54.442  28.133  14.743  1.00 32.26           C  
ANISOU  849  CB  THR A 129     3867   3633   4757    192   -174    344       C  
ATOM    850  OG1 THR A 129      53.620  28.523  15.854  1.00 42.21           O  
ANISOU  850  OG1 THR A 129     5183   4871   5983    213   -170    381       O  
ATOM    851  CG2 THR A 129      55.848  27.864  15.231  1.00 31.54           C  
ANISOU  851  CG2 THR A 129     3829   3415   4740    174   -207    364       C  
ATOM    852  N   PHE A 130      56.469  29.713  12.429  1.00 28.34           N  
ANISOU  852  N   PHE A 130     3317   3202   4247    250   -220    373       N  
ATOM    853  CA  PHE A 130      57.474  29.507  11.397  1.00 27.18           C  
ANISOU  853  CA  PHE A 130     3127   3065   4135    238   -232    349       C  
ATOM    854  C   PHE A 130      58.719  28.903  12.005  1.00 21.67           C  
ANISOU  854  C   PHE A 130     2477   2237   3518    207   -258    357       C  
ATOM    855  O   PHE A 130      59.065  29.184  13.148  1.00 26.80           O  
ANISOU  855  O   PHE A 130     3210   2787   4185    216   -280    405       O  
ATOM    856  CB  PHE A 130      57.855  30.832  10.754  1.00 23.65           C  
ANISOU  856  CB  PHE A 130     2683   2662   3642    292   -253    393       C  
ATOM    857  CG  PHE A 130      56.727  31.502  10.041  1.00 23.61           C  
ANISOU  857  CG  PHE A 130     2626   2788   3556    326   -228    386       C  
ATOM    858  CD1 PHE A 130      55.898  32.384  10.701  1.00 24.35           C  
ANISOU  858  CD1 PHE A 130     2763   2898   3590    366   -226    431       C  
ATOM    859  CD2 PHE A 130      56.502  31.260   8.698  1.00 29.64           C  
ANISOU  859  CD2 PHE A 130     3299   3661   4304    318   -208    336       C  
ATOM    860  CE1 PHE A 130      54.848  33.008  10.039  1.00 31.04           C  
ANISOU  860  CE1 PHE A 130     3563   3868   4361    398   -203    426       C  
ATOM    861  CE2 PHE A 130      55.465  31.874   8.025  1.00 22.52           C  
ANISOU  861  CE2 PHE A 130     2348   2881   3327    349   -185    330       C  
ATOM    862  CZ  PHE A 130      54.634  32.755   8.695  1.00 33.14           C  
ANISOU  862  CZ  PHE A 130     3737   4243   4613    389   -183    375       C  
ATOM    863  N   THR A 131      59.399  28.091  11.210  1.00 26.17           N  
ANISOU  863  N   THR A 131     2995   2811   4136    171   -257    309       N  
ATOM    864  CA  THR A 131      60.637  27.466  11.618  1.00 22.28           C  
ANISOU  864  CA  THR A 131     2539   2204   3721    139   -281    311       C  
ATOM    865  C   THR A 131      61.742  27.811  10.612  1.00 35.61           C  
ANISOU  865  C   THR A 131     4201   3905   5425    150   -303    314       C  
ATOM    866  O   THR A 131      61.483  27.971   9.413  1.00 27.68           O  
ANISOU  866  O   THR A 131     3123   3007   4389    160   -289    284       O  
ATOM    867  CB  THR A 131      60.439  25.961  11.714  1.00 33.26           C  
ANISOU  867  CB  THR A 131     3896   3576   5165     78   -258    246       C  
ATOM    868  OG1 THR A 131      59.391  25.699  12.658  1.00 43.37           O  
ANISOU  868  OG1 THR A 131     5202   4847   6428     70   -238    247       O  
ATOM    869  CG2 THR A 131      61.720  25.276  12.163  1.00 38.68           C  
ANISOU  869  CG2 THR A 131     4621   4142   5934     45   -282    247       C  
ATOM    870  N   LYS A 132      62.968  27.912  11.116  1.00 31.91           N  
ANISOU  870  N   LYS A 132     3792   3328   5006    149   -337    350       N  
ATOM    871  CA  LYS A 132      64.095  28.381  10.321  1.00 37.81           C  
ANISOU  871  CA  LYS A 132     4527   4074   5766    164   -363    365       C  
ATOM    872  C   LYS A 132      64.845  27.239   9.651  1.00 43.58           C  
ANISOU  872  C   LYS A 132     5207   4791   6560    116   -360    309       C  
ATOM    873  O   LYS A 132      65.060  26.196  10.255  1.00 40.77           O  
ANISOU  873  O   LYS A 132     4868   4363   6262     72   -356    283       O  
ATOM    874  CB  LYS A 132      65.058  29.146  11.220  1.00 34.07           C  
ANISOU  874  CB  LYS A 132     4146   3489   5310    190   -402    437       C  
ATOM    875  CG  LYS A 132      66.126  29.907  10.473  1.00 34.10           C  
ANISOU  875  CG  LYS A 132     4147   3497   5315    217   -432    466       C  
ATOM    876  CD  LYS A 132      66.898  30.782  11.415  1.00 32.46           C  
ANISOU  876  CD  LYS A 132     4033   3187   5113    247   -469    542       C  
ATOM    877  CE  LYS A 132      67.934  31.601  10.706  1.00 37.94           C  
ANISOU  877  CE  LYS A 132     4726   3896   5792    272   -494    567       C  
ATOM    878  NZ  LYS A 132      69.137  31.782  11.571  1.00 50.06           N  
ANISOU  878  NZ  LYS A 132     6342   5412   7268    242   -476    552       N  
ATOM    879  N   VAL A 133      65.249  27.447   8.402  1.00 52.17           N  
ANISOU  879  N   VAL A 133     6233   5951   7638    126   -362    290       N  
ATOM    880  CA  VAL A 133      66.037  26.458   7.680  1.00 55.01           C  
ANISOU  880  CA  VAL A 133     6543   6301   8055     85   -362    239       C  
ATOM    881  C   VAL A 133      67.506  26.587   8.068  1.00 49.99           C  
ANISOU  881  C   VAL A 133     5966   5554   7473     84   -401    278       C  
ATOM    882  O   VAL A 133      68.167  25.591   8.366  1.00 55.77           O  
ANISOU  882  O   VAL A 133     6707   6210   8272     41   -405    253       O  
ATOM    883  CB  VAL A 133      65.899  26.635   6.156  1.00 62.38           C  
ANISOU  883  CB  VAL A 133     7387   7359   8957     96   -350    203       C  
ATOM    884  CG1 VAL A 133      64.428  26.565   5.738  1.00 58.06           C  
ANISOU  884  CG1 VAL A 133     6780   6927   8352    100   -311    166       C  
ATOM    885  CG2 VAL A 133      66.515  27.956   5.715  1.00 67.15           C  
ANISOU  885  CG2 VAL A 133     8008   7981   9527    148   -378    258       C  
TER     886      VAL A 133                                                      
ATOM    887  N   GLY B  16      44.232  61.799   0.362  1.00 70.11           N  
ANISOU  887  N   GLY B  16    12290   6222   8127    356   1288    829       N  
ATOM    888  CA  GLY B  16      44.757  60.459   0.176  1.00 68.51           C  
ANISOU  888  CA  GLY B  16    12045   6061   7923    337   1279    833       C  
ATOM    889  C   GLY B  16      45.219  59.852   1.486  1.00 71.16           C  
ANISOU  889  C   GLY B  16    12364   6403   8270    300   1255    814       C  
ATOM    890  O   GLY B  16      44.861  60.337   2.560  1.00 73.65           O  
ANISOU  890  O   GLY B  16    12704   6698   8582    295   1243    795       O  
ATOM    891  N   ILE B  17      46.026  58.798   1.397  1.00 64.10           N  
ANISOU  891  N   ILE B  17    11427   5537   7392    274   1247    821       N  
ATOM    892  CA  ILE B  17      46.535  58.120   2.587  1.00 59.50           C  
ANISOU  892  CA  ILE B  17    10823   4963   6821    237   1224    805       C  
ATOM    893  C   ILE B  17      47.643  58.935   3.236  1.00 58.01           C  
ANISOU  893  C   ILE B  17    10628   4725   6687    200   1223    809       C  
ATOM    894  O   ILE B  17      47.709  59.045   4.462  1.00 51.90           O  
ANISOU  894  O   ILE B  17     9860   3938   5920    178   1206    790       O  
ATOM    895  CB  ILE B  17      47.071  56.717   2.254  1.00 61.56           C  
ANISOU  895  CB  ILE B  17    11038   5269   7081    221   1215    811       C  
ATOM    896  CG1 ILE B  17      45.918  55.820   1.807  1.00 60.78           C  
ANISOU  896  CG1 ILE B  17    10946   5222   6927    255   1212    802       C  
ATOM    897  CG2 ILE B  17      47.764  56.089   3.473  1.00 53.33           C  
ANISOU  897  CG2 ILE B  17     9972   4233   6059    179   1192    798       C  
ATOM    898  CD1 ILE B  17      46.356  54.469   1.295  1.00 57.44           C  
ANISOU  898  CD1 ILE B  17    10478   4844   6501    245   1206    810       C  
ATOM    899  N   THR B  18      48.510  59.498   2.402  1.00 57.36           N  
ANISOU  899  N   THR B  18    10532   4618   6645    192   1241    832       N  
ATOM    900  CA  THR B  18      49.609  60.322   2.878  1.00 55.75           C  
ANISOU  900  CA  THR B  18    10320   4366   6496    158   1243    838       C  
ATOM    901  C   THR B  18      49.078  61.471   3.729  1.00 57.96           C  
ANISOU  901  C   THR B  18    10642   4606   6776    164   1241    821       C  
ATOM    902  O   THR B  18      48.066  62.090   3.398  1.00 57.31           O  
ANISOU  902  O   THR B  18    10595   4516   6664    201   1251    819       O  
ATOM    903  CB  THR B  18      50.429  60.881   1.699  1.00 57.51           C  
ANISOU  903  CB  THR B  18    10529   4566   6755    158   1265    867       C  
ATOM    904  OG1 THR B  18      51.024  59.794   0.975  1.00 56.97           O  
ANISOU  904  OG1 THR B  18    10421   4535   6691    148   1264    881       O  
ATOM    905  CG2 THR B  18      51.527  61.832   2.191  1.00 53.05           C  
ANISOU  905  CG2 THR B  18     9960   3950   6248    125   1267    872       C  
ATOM    906  N   GLY B  19      49.756  61.735   4.840  1.00 59.89           N  
ANISOU  906  N   GLY B  19    10878   4824   7054    128   1228    810       N  
ATOM    907  CA  GLY B  19      49.395  62.843   5.705  1.00 60.39           C  
ANISOU  907  CA  GLY B  19    10976   4845   7124    128   1225    794       C  
ATOM    908  C   GLY B  19      49.573  62.528   7.177  1.00 59.59           C  
ANISOU  908  C   GLY B  19    10869   4743   7029     96   1201    769       C  
ATOM    909  O   GLY B  19      50.263  61.580   7.556  1.00 55.65           O  
ANISOU  909  O   GLY B  19    10335   4267   6542     66   1187    768       O  
ATOM    910  N   THR B  20      48.924  63.339   8.002  1.00 59.67           N  
ANISOU  910  N   THR B  20    10916   4726   7031    103   1195    749       N  
ATOM    911  CA  THR B  20      48.981  63.205   9.447  1.00 54.58           C  
ANISOU  911  CA  THR B  20    10271   4075   6390     75   1172    723       C  
ATOM    912  C   THR B  20      47.608  62.782   9.943  1.00 57.19           C  
ANISOU  912  C   THR B  20    10632   4436   6662    102   1159    701       C  
ATOM    913  O   THR B  20      46.594  63.362   9.556  1.00 62.35           O  
ANISOU  913  O   THR B  20    11322   5084   7285    141   1168    699       O  
ATOM    914  CB  THR B  20      49.382  64.535  10.097  1.00 57.43           C  
ANISOU  914  CB  THR B  20    10650   4379   6793     59   1175    716       C  
ATOM    915  OG1 THR B  20      50.736  64.853   9.743  1.00 56.79           O  
ANISOU  915  OG1 THR B  20    10538   4272   6769     29   1185    736       O  
ATOM    916  CG2 THR B  20      49.253  64.461  11.618  1.00 49.45           C  
ANISOU  916  CG2 THR B  20     9645   3362   5781     34   1151    686       C  
ATOM    917  N   TRP B  21      47.589  61.778  10.814  1.00 56.13           N  
ANISOU  917  N   TRP B  21    10482   4332   6512     82   1136    683       N  
ATOM    918  CA  TRP B  21      46.348  61.155  11.258  1.00 53.74           C  
ANISOU  918  CA  TRP B  21    10203   4066   6151    106   1121    663       C  
ATOM    919  C   TRP B  21      46.306  61.068  12.770  1.00 51.95           C  
ANISOU  919  C   TRP B  21     9981   3832   5924     78   1095    634       C  
ATOM    920  O   TRP B  21      47.344  61.070  13.431  1.00 52.59           O  
ANISOU  920  O   TRP B  21    10037   3896   6049     37   1087    632       O  
ATOM    921  CB  TRP B  21      46.240  59.733  10.712  1.00 56.52           C  
ANISOU  921  CB  TRP B  21    10528   4475   6473    112   1116    669       C  
ATOM    922  CG  TRP B  21      46.185  59.619   9.222  1.00 56.06           C  
ANISOU  922  CG  TRP B  21    10461   4431   6407    140   1138    695       C  
ATOM    923  CD1 TRP B  21      47.236  59.646   8.357  1.00 53.78           C  
ANISOU  923  CD1 TRP B  21    10142   4134   6158    126   1153    721       C  
ATOM    924  CD2 TRP B  21      45.014  59.428   8.426  1.00 56.37           C  
ANISOU  924  CD2 TRP B  21    10524   4499   6396    186   1146    697       C  
ATOM    925  NE1 TRP B  21      46.791  59.492   7.068  1.00 52.49           N  
ANISOU  925  NE1 TRP B  21     9980   3990   5972    161   1171    738       N  
ATOM    926  CE2 TRP B  21      45.427  59.356   7.084  1.00 54.14           C  
ANISOU  926  CE2 TRP B  21    10222   4222   6125    198   1167    723       C  
ATOM    927  CE3 TRP B  21      43.654  59.314   8.719  1.00 58.42           C  
ANISOU  927  CE3 TRP B  21    10818   4779   6600    219   1137    677       C  
ATOM    928  CZ2 TRP B  21      44.526  59.177   6.035  1.00 56.88           C  
ANISOU  928  CZ2 TRP B  21    10583   4596   6433    240   1179    731       C  
ATOM    929  CZ3 TRP B  21      42.765  59.140   7.681  1.00 56.21           C  
ANISOU  929  CZ3 TRP B  21    10551   4525   6281    262   1150    685       C  
ATOM    930  CH2 TRP B  21      43.201  59.071   6.356  1.00 54.72           C  
ANISOU  930  CH2 TRP B  21    10343   4342   6107    272   1171    712       C  
ATOM    931  N   TYR B  22      45.097  60.950  13.305  1.00 50.96           N  
ANISOU  931  N   TYR B  22     9888   3723   5750    102   1083    612       N  
ATOM    932  CA  TYR B  22      44.891  60.868  14.740  1.00 51.32           C  
ANISOU  932  CA  TYR B  22     9944   3766   5790     80   1058    583       C  
ATOM    933  C   TYR B  22      43.842  59.809  15.027  1.00 50.38           C  
ANISOU  933  C   TYR B  22     9835   3697   5609     99   1039    566       C  
ATOM    934  O   TYR B  22      42.862  59.697  14.293  1.00 45.31           O  
ANISOU  934  O   TYR B  22     9215   3077   4925    140   1048    570       O  
ATOM    935  CB  TYR B  22      44.398  62.207  15.286  1.00 58.84           C  
ANISOU  935  CB  TYR B  22    10936   4672   6748     90   1059    568       C  
ATOM    936  CG  TYR B  22      45.260  63.401  14.926  1.00 69.42           C  
ANISOU  936  CG  TYR B  22    12272   5959   8144     78   1079    584       C  
ATOM    937  CD1 TYR B  22      46.309  63.795  15.744  1.00 74.05           C  
ANISOU  937  CD1 TYR B  22    12840   6513   8782     34   1072    578       C  
ATOM    938  CD2 TYR B  22      45.014  64.143  13.777  1.00 69.48           C  
ANISOU  938  CD2 TYR B  22    12296   5950   8152    111   1104    604       C  
ATOM    939  CE1 TYR B  22      47.095  64.890  15.426  1.00 76.79           C  
ANISOU  939  CE1 TYR B  22    13184   6811   9180     23   1090    591       C  
ATOM    940  CE2 TYR B  22      45.793  65.239  13.450  1.00 73.05           C  
ANISOU  940  CE2 TYR B  22    12746   6354   8655    100   1122    619       C  
ATOM    941  CZ  TYR B  22      46.833  65.610  14.276  1.00 75.39           C  
ANISOU  941  CZ  TYR B  22    13023   6618   9002     57   1114    612       C  
ATOM    942  OH  TYR B  22      47.609  66.702  13.949  1.00 72.76           O  
ANISOU  942  OH  TYR B  22    12688   6237   8720     46   1132    625       O  
ATOM    943  N   ASN B  23      44.044  59.037  16.092  1.00 48.83           N  
ANISOU  943  N   ASN B  23     9625   3520   5410     68   1015    548       N  
ATOM    944  CA  ASN B  23      43.028  58.078  16.531  1.00 49.69           C  
ANISOU  944  CA  ASN B  23     9746   3674   5461     84    995    528       C  
ATOM    945  C   ASN B  23      42.243  58.573  17.737  1.00 50.55           C  
ANISOU  945  C   ASN B  23     9891   3768   5548     85    975    498       C  
ATOM    946  O   ASN B  23      42.465  59.682  18.221  1.00 55.45           O  
ANISOU  946  O   ASN B  23    10526   4341   6199     75    978    491       O  
ATOM    947  CB  ASN B  23      43.638  56.700  16.810  1.00 49.48           C  
ANISOU  947  CB  ASN B  23     9677   3687   5434     54    979    528       C  
ATOM    948  CG  ASN B  23      44.632  56.708  17.959  1.00 55.75           C  
ANISOU  948  CG  ASN B  23    10449   4461   6271      3    963    517       C  
ATOM    949  OD1 ASN B  23      44.842  57.729  18.615  1.00 58.58           O  
ANISOU  949  OD1 ASN B  23    10823   4776   6657    -11    962    507       O  
ATOM    950  ND2 ASN B  23      45.249  55.552  18.213  1.00 55.94           N  
ANISOU  950  ND2 ASN B  23    10435   4519   6301    -25    949    518       N  
ATOM    951  N   GLN B  24      41.320  57.740  18.208  1.00 51.02           N  
ANISOU  951  N   GLN B  24     9963   3867   5555     98    955    479       N  
ATOM    952  CA  GLN B  24      40.456  58.093  19.330  1.00 64.11           C  
ANISOU  952  CA  GLN B  24    11657   5518   7186    103    934    449       C  
ATOM    953  C   GLN B  24      41.233  58.256  20.645  1.00 68.64           C  
ANISOU  953  C   GLN B  24    12217   6066   7796     53    915    431       C  
ATOM    954  O   GLN B  24      40.756  58.901  21.580  1.00 70.50           O  
ANISOU  954  O   GLN B  24    12480   6279   8026     51    901    407       O  
ATOM    955  CB  GLN B  24      39.358  57.035  19.492  1.00 64.76           C  
ANISOU  955  CB  GLN B  24    11751   5651   7202    126    915    434       C  
ATOM    956  CG  GLN B  24      39.866  55.638  19.873  1.00 65.14           C  
ANISOU  956  CG  GLN B  24    11763   5741   7246     96    897    431       C  
ATOM    957  CD  GLN B  24      40.115  54.748  18.670  1.00 61.98           C  
ANISOU  957  CD  GLN B  24    11333   5377   6840    109    912    455       C  
ATOM    958  OE1 GLN B  24      40.706  55.174  17.683  1.00 60.55           O  
ANISOU  958  OE1 GLN B  24    11137   5178   6690    114    937    480       O  
ATOM    959  NE2 GLN B  24      39.660  53.503  18.749  1.00 58.71           N  
ANISOU  959  NE2 GLN B  24    10908   5013   6385    115    896    447       N  
ATOM    960  N   LEU B  25      42.420  57.656  20.712  1.00 69.16           N  
ANISOU  960  N   LEU B  25    12239   6138   7900     14    913    441       N  
ATOM    961  CA  LEU B  25      43.277  57.754  21.892  1.00 66.45           C  
ANISOU  961  CA  LEU B  25    11877   5773   7596    -35    897    426       C  
ATOM    962  C   LEU B  25      44.098  59.041  21.877  1.00 63.16           C  
ANISOU  962  C   LEU B  25    11460   5301   7239    -51    913    434       C  
ATOM    963  O   LEU B  25      44.742  59.388  22.868  1.00 59.82           O  
ANISOU  963  O   LEU B  25    11026   4852   6852    -89    901    419       O  
ATOM    964  CB  LEU B  25      44.227  56.554  21.960  1.00 72.33           C  
ANISOU  964  CB  LEU B  25    12574   6549   8358    -69    888    435       C  
ATOM    965  CG  LEU B  25      43.592  55.167  22.055  1.00 75.94           C  
ANISOU  965  CG  LEU B  25    13026   7065   8763    -60    870    427       C  
ATOM    966  CD1 LEU B  25      44.672  54.099  22.034  1.00 74.21           C  
ANISOU  966  CD1 LEU B  25    12756   6872   8570    -96    865    439       C  
ATOM    967  CD2 LEU B  25      42.739  55.037  23.317  1.00 78.01           C  
ANISOU  967  CD2 LEU B  25    13316   7336   8989    -64    841    394       C  
ATOM    968  N   GLY B  26      44.085  59.739  20.745  1.00 61.14           N  
ANISOU  968  N   GLY B  26    11212   5025   6993    -24    940    456       N  
ATOM    969  CA  GLY B  26      44.836  60.973  20.601  1.00 59.31           C  
ANISOU  969  CA  GLY B  26    10979   4739   6816    -36    957    466       C  
ATOM    970  C   GLY B  26      46.250  60.736  20.092  1.00 55.32           C  
ANISOU  970  C   GLY B  26    10428   4228   6362    -67    969    490       C  
ATOM    971  O   GLY B  26      47.049  61.673  19.997  1.00 57.55           O  
ANISOU  971  O   GLY B  26    10704   4467   6695    -83    982    499       O  
ATOM    972  N   SER B  27      46.561  59.484  19.765  1.00 51.43           N  
ANISOU  972  N   SER B  27     9905   3780   5858    -75    964    501       N  
ATOM    973  CA  SER B  27      47.880  59.127  19.240  1.00 47.53           C  
ANISOU  973  CA  SER B  27     9365   3285   5410   -103    974    524       C  
ATOM    974  C   SER B  27      48.035  59.674  17.822  1.00 51.68           C  
ANISOU  974  C   SER B  27     9892   3797   5948    -75   1004    554       C  
ATOM    975  O   SER B  27      47.053  59.826  17.095  1.00 55.14           O  
ANISOU  975  O   SER B  27    10358   4246   6347    -33   1015    558       O  
ATOM    976  CB  SER B  27      48.083  57.603  19.266  1.00 47.00           C  
ANISOU  976  CB  SER B  27     9264   3271   5323   -116    960    527       C  
ATOM    977  OG  SER B  27      48.053  57.098  20.595  1.00 48.79           O  
ANISOU  977  OG  SER B  27     9486   3509   5542   -145    932    500       O  
ATOM    978  N   THR B  28      49.271  59.972  17.436  1.00 49.25           N  
ANISOU  978  N   THR B  28     9553   3466   5694   -101   1016    573       N  
ATOM    979  CA  THR B  28      49.533  60.652  16.175  1.00 50.25           C  
ANISOU  979  CA  THR B  28     9681   3572   5840    -79   1044    600       C  
ATOM    980  C   THR B  28      50.252  59.734  15.198  1.00 49.77           C  
ANISOU  980  C   THR B  28     9580   3542   5789    -84   1052    626       C  
ATOM    981  O   THR B  28      51.255  59.101  15.526  1.00 51.68           O  
ANISOU  981  O   THR B  28     9783   3794   6061   -121   1043    630       O  
ATOM    982  CB  THR B  28      50.355  61.925  16.393  1.00 59.16           C  
ANISOU  982  CB  THR B  28    10810   4642   7024   -100   1054    603       C  
ATOM    983  OG1 THR B  28      49.644  62.799  17.278  1.00 63.78           O  
ANISOU  983  OG1 THR B  28    11433   5198   7600    -94   1046    578       O  
ATOM    984  CG2 THR B  28      50.590  62.642  15.075  1.00 59.63           C  
ANISOU  984  CG2 THR B  28    10874   4681   7103    -78   1082    631       C  
ATOM    985  N   PHE B  29      49.714  59.678  13.991  1.00 49.94           N  
ANISOU  985  N   PHE B  29     9612   3579   5785    -46   1070    644       N  
ATOM    986  CA  PHE B  29      50.194  58.773  12.964  1.00 53.79           C  
ANISOU  986  CA  PHE B  29    10064   4100   6272    -44   1078    667       C  
ATOM    987  C   PHE B  29      50.526  59.564  11.704  1.00 58.22           C  
ANISOU  987  C   PHE B  29    10627   4636   6856    -26   1106    694       C  
ATOM    988  O   PHE B  29      49.632  59.999  10.979  1.00 58.73           O  
ANISOU  988  O   PHE B  29    10723   4700   6891     14   1120    699       O  
ATOM    989  CB  PHE B  29      49.112  57.737  12.685  1.00 50.50           C  
ANISOU  989  CB  PHE B  29     9657   3736   5796    -14   1071    661       C  
ATOM    990  CG  PHE B  29      49.425  56.813  11.549  1.00 50.85           C  
ANISOU  990  CG  PHE B  29     9669   3817   5835     -6   1081    683       C  
ATOM    991  CD1 PHE B  29      50.718  56.372  11.324  1.00 55.65           C  
ANISOU  991  CD1 PHE B  29    10231   4427   6486    -39   1082    700       C  
ATOM    992  CD2 PHE B  29      48.415  56.367  10.714  1.00 44.39           C  
ANISOU  992  CD2 PHE B  29     8865   3033   4968     36   1088    687       C  
ATOM    993  CE1 PHE B  29      51.004  55.506  10.270  1.00 55.21           C  
ANISOU  993  CE1 PHE B  29    10145   4406   6426    -31   1090    720       C  
ATOM    994  CE2 PHE B  29      48.687  55.504   9.659  1.00 50.81           C  
ANISOU  994  CE2 PHE B  29     9647   3881   5776     43   1096    706       C  
ATOM    995  CZ  PHE B  29      49.987  55.070   9.435  1.00 48.27           C  
ANISOU  995  CZ  PHE B  29     9280   3560   5499     10   1097    723       C  
ATOM    996  N   ILE B  30      51.819  59.751  11.460  1.00 58.65           N  
ANISOU  996  N   ILE B  30    10649   4670   6964    -55   1113    711       N  
ATOM    997  CA  ILE B  30      52.294  60.512  10.308  1.00 58.04           C  
ANISOU  997  CA  ILE B  30    10572   4567   6915    -44   1137    737       C  
ATOM    998  C   ILE B  30      52.867  59.539   9.302  1.00 54.38           C  
ANISOU  998  C   ILE B  30    10069   4138   6454    -45   1144    760       C  
ATOM    999  O   ILE B  30      53.810  58.815   9.609  1.00 56.91           O  
ANISOU  999  O   ILE B  30    10351   4473   6801    -79   1133    763       O  
ATOM   1000  CB  ILE B  30      53.391  61.500  10.708  1.00 54.90           C  
ANISOU 1000  CB  ILE B  30    10164   4117   6577    -76   1141    741       C  
ATOM   1001  CG1 ILE B  30      52.836  62.523  11.694  1.00 59.85           C  
ANISOU 1001  CG1 ILE B  30    10829   4707   7204    -75   1136    718       C  
ATOM   1002  CG2 ILE B  30      53.946  62.226   9.481  1.00 50.06           C  
ANISOU 1002  CG2 ILE B  30     9548   3479   5993    -65   1166    769       C  
ATOM   1003  CD1 ILE B  30      53.895  63.159  12.551  1.00 59.47           C  
ANISOU 1003  CD1 ILE B  30    10766   4618   7211   -117   1129    711       C  
ATOM   1004  N   VAL B  31      52.315  59.540   8.096  1.00 52.03           N  
ANISOU 1004  N   VAL B  31     9782   3854   6131     -9   1161    775       N  
ATOM   1005  CA  VAL B  31      52.631  58.496   7.136  1.00 52.77           C  
ANISOU 1005  CA  VAL B  31     9843   3990   6219     -5   1165    794       C  
ATOM   1006  C   VAL B  31      52.803  59.040   5.723  1.00 46.91           C  
ANISOU 1006  C   VAL B  31     9103   3235   5487     18   1191    820       C  
ATOM   1007  O   VAL B  31      52.163  60.018   5.335  1.00 49.53           O  
ANISOU 1007  O   VAL B  31     9471   3541   5808     46   1205    822       O  
ATOM   1008  CB  VAL B  31      51.532  57.405   7.132  1.00 46.13           C  
ANISOU 1008  CB  VAL B  31     9008   3201   5319     20   1155    781       C  
ATOM   1009  CG1 VAL B  31      50.238  57.933   6.506  1.00 49.30           C  
ANISOU 1009  CG1 VAL B  31     9453   3604   5677     68   1168    779       C  
ATOM   1010  CG2 VAL B  31      52.020  56.152   6.393  1.00 39.55           C  
ANISOU 1010  CG2 VAL B  31     8132   2413   4484     14   1154    796       C  
ATOM   1011  N   THR B  32      53.684  58.384   4.975  1.00 48.60           N  
ANISOU 1011  N   THR B  32     9277   3466   5722      4   1195    840       N  
ATOM   1012  CA  THR B  32      53.924  58.680   3.570  1.00 46.91           C  
ANISOU 1012  CA  THR B  32     9059   3248   5517     23   1217    866       C  
ATOM   1013  C   THR B  32      53.739  57.400   2.762  1.00 46.58           C  
ANISOU 1013  C   THR B  32     8991   3261   5447     35   1216    874       C  
ATOM   1014  O   THR B  32      54.393  56.399   3.030  1.00 47.20           O  
ANISOU 1014  O   THR B  32     9032   3366   5537      9   1203    874       O  
ATOM   1015  CB  THR B  32      55.357  59.202   3.365  1.00 54.34           C  
ANISOU 1015  CB  THR B  32     9974   4155   6519    -10   1224    884       C  
ATOM   1016  OG1 THR B  32      55.486  60.494   3.975  1.00 61.89           O  
ANISOU 1016  OG1 THR B  32    10956   5059   7501    -18   1228    877       O  
ATOM   1017  CG2 THR B  32      55.706  59.308   1.873  1.00 57.88           C  
ANISOU 1017  CG2 THR B  32    10411   4605   6976      6   1245    912       C  
ATOM   1018  N   ALA B  33      52.851  57.441   1.772  1.00 59.84           N  
ANISOU 1018  N   ALA B  33    10689   4955   7090     75   1231    881       N  
ATOM   1019  CA  ALA B  33      52.590  56.294   0.897  1.00 55.38           C  
ANISOU 1019  CA  ALA B  33    10103   4441   6498     91   1232    888       C  
ATOM   1020  C   ALA B  33      53.296  56.435  -0.456  1.00 61.09           C  
ANISOU 1020  C   ALA B  33    10806   5160   7246     95   1251    917       C  
ATOM   1021  O   ALA B  33      52.968  57.327  -1.234  1.00 67.62           O  
ANISOU 1021  O   ALA B  33    11658   5964   8070    120   1270    928       O  
ATOM   1022  CB  ALA B  33      51.095  56.149   0.683  1.00 46.54           C  
ANISOU 1022  CB  ALA B  33     9016   3346   5320    134   1234    876       C  
ATOM   1023  N   GLY B  34      54.256  55.550  -0.730  1.00 61.06           N  
ANISOU 1023  N   GLY B  34    10757   5177   7264     69   1245    928       N  
ATOM   1024  CA  GLY B  34      54.955  55.517  -2.012  1.00 59.88           C  
ANISOU 1024  CA  GLY B  34    10585   5029   7136     71   1261    954       C  
ATOM   1025  C   GLY B  34      54.210  54.737  -3.088  1.00 58.14           C  
ANISOU 1025  C   GLY B  34    10361   4852   6876    103   1268    959       C  
ATOM   1026  O   GLY B  34      53.285  53.995  -2.789  1.00 56.27           O  
ANISOU 1026  O   GLY B  34    10130   4652   6597    120   1258    942       O  
ATOM   1027  N   ALA B  35      54.610  54.901  -4.345  1.00 62.46           N  
ANISOU 1027  N   ALA B  35    10898   5398   7437    113   1285    982       N  
ATOM   1028  CA  ALA B  35      53.900  54.278  -5.463  1.00 63.70           C  
ANISOU 1028  CA  ALA B  35    11052   5593   7557    145   1294    987       C  
ATOM   1029  C   ALA B  35      54.289  52.807  -5.627  1.00 61.95           C  
ANISOU 1029  C   ALA B  35    10792   5417   7329    131   1285    987       C  
ATOM   1030  O   ALA B  35      53.680  52.072  -6.409  1.00 58.07           O  
ANISOU 1030  O   ALA B  35    10303   4961   6802    157   1294    987       O  
ATOM   1031  CB  ALA B  35      54.169  55.046  -6.739  1.00 64.69           C  
ANISOU 1031  CB  ALA B  35    11191   5694   7695    161   1321   1010       C  
ATOM   1032  N   ASP B  36      55.310  52.394  -4.881  1.00 55.96           N  
ANISOU 1032  N   ASP B  36    10005   4655   6603     92   1271    986       N  
ATOM   1033  CA  ASP B  36      55.779  51.012  -4.879  1.00 57.36           C  
ANISOU 1033  CA  ASP B  36    10148   4870   6775     75   1264    984       C  
ATOM   1034  C   ASP B  36      54.962  50.159  -3.893  1.00 48.30           C  
ANISOU 1034  C   ASP B  36     8991   3761   5598     76   1236    961       C  
ATOM   1035  O   ASP B  36      55.249  48.982  -3.693  1.00 45.92           O  
ANISOU 1035  O   ASP B  36     8662   3495   5292     61   1225    956       O  
ATOM   1036  CB  ASP B  36      57.259  50.973  -4.485  1.00 60.09           C  
ANISOU 1036  CB  ASP B  36    10467   5195   7171     32   1260    993       C  
ATOM   1037  CG  ASP B  36      57.521  51.672  -3.162  1.00 66.26           C  
ANISOU 1037  CG  ASP B  36    11247   5948   7982      6   1240    983       C  
ATOM   1038  OD1 ASP B  36      56.691  52.523  -2.779  1.00 60.06           O  
ANISOU 1038  OD1 ASP B  36    10492   5143   7183     24   1239    973       O  
ATOM   1039  OD2 ASP B  36      58.542  51.370  -2.509  1.00 78.98           O  
ANISOU 1039  OD2 ASP B  36    12831   7553   9627    -31   1229    984       O  
ATOM   1040  N   GLY B  37      53.956  50.762  -3.271  1.00 40.92           N  
ANISOU 1040  N   GLY B  37     8090   2817   4639     94   1231    945       N  
ATOM   1041  CA  GLY B  37      53.135  50.060  -2.303  1.00 42.91           C  
ANISOU 1041  CA  GLY B  37     8349   3098   4856     98   1212    920       C  
ATOM   1042  C   GLY B  37      53.687  50.179  -0.889  1.00 44.93           C  
ANISOU 1042  C   GLY B  37     8602   3335   5136     62   1194    907       C  
ATOM   1043  O   GLY B  37      53.169  49.546   0.030  1.00 41.39           O  
ANISOU 1043  O   GLY B  37     8155   2909   4663     58   1176    886       O  
ATOM   1044  N   ALA B  38      54.723  50.999  -0.711  1.00 38.56           N  
ANISOU 1044  N   ALA B  38     7790   2485   4377     36   1199    919       N  
ATOM   1045  CA  ALA B  38      55.416  51.086   0.576  1.00 38.89           C  
ANISOU 1045  CA  ALA B  38     7822   2508   4448     -2   1183    908       C  
ATOM   1046  C   ALA B  38      54.861  52.194   1.463  1.00 44.63           C  
ANISOU 1046  C   ALA B  38     8592   3196   5170      3   1183    893       C  
ATOM   1047  O   ALA B  38      54.474  53.266   0.985  1.00 43.05           O  
ANISOU 1047  O   ALA B  38     8425   2965   4967     26   1200    898       O  
ATOM   1048  CB  ALA B  38      56.909  51.304   0.360  1.00 44.11           C  
ANISOU 1048  CB  ALA B  38     8450   3145   5166    -36   1186    928       C  
ATOM   1049  N   LEU B  39      54.831  51.912   2.762  1.00 38.39           N  
ANISOU 1049  N   LEU B  39     7801   2408   4377    -18   1163    873       N  
ATOM   1050  CA  LEU B  39      54.468  52.901   3.770  1.00 43.85           C  
ANISOU 1050  CA  LEU B  39     8529   3062   5070    -21   1159    856       C  
ATOM   1051  C   LEU B  39      55.661  53.172   4.669  1.00 44.11           C  
ANISOU 1051  C   LEU B  39     8540   3065   5153    -66   1148    855       C  
ATOM   1052  O   LEU B  39      56.380  52.241   5.062  1.00 42.44           O  
ANISOU 1052  O   LEU B  39     8290   2877   4958    -95   1134    855       O  
ATOM   1053  CB  LEU B  39      53.314  52.402   4.635  1.00 40.34           C  
ANISOU 1053  CB  LEU B  39     8106   2643   4577     -7   1142    829       C  
ATOM   1054  CG  LEU B  39      51.954  52.210   3.972  1.00 43.12           C  
ANISOU 1054  CG  LEU B  39     8486   3022   4874     39   1150    824       C  
ATOM   1055  CD1 LEU B  39      50.956  51.801   5.040  1.00 40.51           C  
ANISOU 1055  CD1 LEU B  39     8178   2712   4502     46   1131    796       C  
ATOM   1056  CD2 LEU B  39      51.491  53.481   3.261  1.00 42.62           C  
ANISOU 1056  CD2 LEU B  39     8461   2924   4809     69   1172    833       C  
ATOM   1057  N   THR B  40      55.850  54.447   4.996  1.00 39.37           N  
ANISOU 1057  N   THR B  40     7966   2415   4579    -71   1156    855       N  
ATOM   1058  CA  THR B  40      56.903  54.875   5.907  1.00 47.09           C  
ANISOU 1058  CA  THR B  40     8927   3359   5604   -112   1147    852       C  
ATOM   1059  C   THR B  40      56.384  56.037   6.748  1.00 47.54           C  
ANISOU 1059  C   THR B  40     9027   3375   5661   -108   1147    834       C  
ATOM   1060  O   THR B  40      55.445  56.726   6.348  1.00 52.40           O  
ANISOU 1060  O   THR B  40     9681   3978   6250    -74   1159    832       O  
ATOM   1061  CB  THR B  40      58.144  55.352   5.144  1.00 44.55           C  
ANISOU 1061  CB  THR B  40     8581   3012   5334   -129   1160    877       C  
ATOM   1062  OG1 THR B  40      57.808  56.500   4.355  1.00 48.38           O  
ANISOU 1062  OG1 THR B  40     9099   3464   5820   -102   1182    888       O  
ATOM   1063  CG2 THR B  40      58.678  54.248   4.238  1.00 51.66           C  
ANISOU 1063  CG2 THR B  40     9441   3952   6236   -132   1161    895       C  
ATOM   1064  N   GLY B  41      56.986  56.254   7.911  1.00 50.75           N  
ANISOU 1064  N   GLY B  41     9426   3761   6098   -143   1132    821       N  
ATOM   1065  CA  GLY B  41      56.595  57.378   8.742  1.00 47.86           C  
ANISOU 1065  CA  GLY B  41     9096   3353   5736   -143   1131    804       C  
ATOM   1066  C   GLY B  41      56.905  57.179  10.208  1.00 45.50           C  
ANISOU 1066  C   GLY B  41     8789   3049   5451   -178   1108    782       C  
ATOM   1067  O   GLY B  41      57.819  56.439  10.564  1.00 43.87           O  
ANISOU 1067  O   GLY B  41     8542   2858   5270   -212   1096    785       O  
ATOM   1068  N   THR B  42      56.119  57.844  11.051  1.00 49.33           N  
ANISOU 1068  N   THR B  42     9312   3514   5919   -171   1103    760       N  
ATOM   1069  CA  THR B  42      56.316  57.832  12.491  1.00 46.67           C  
ANISOU 1069  CA  THR B  42     8972   3166   5594   -203   1082    736       C  
ATOM   1070  C   THR B  42      54.993  57.740  13.232  1.00 48.20           C  
ANISOU 1070  C   THR B  42     9203   3373   5737   -182   1069    710       C  
ATOM   1071  O   THR B  42      53.950  58.173  12.733  1.00 50.33           O  
ANISOU 1071  O   THR B  42     9509   3642   5972   -144   1080    708       O  
ATOM   1072  CB  THR B  42      56.996  59.112  12.956  1.00 51.28           C  
ANISOU 1072  CB  THR B  42     9564   3693   6227   -224   1086    734       C  
ATOM   1073  OG1 THR B  42      56.160  60.229  12.629  1.00 58.38           O  
ANISOU 1073  OG1 THR B  42    10508   4562   7110   -191   1102    732       O  
ATOM   1074  CG2 THR B  42      58.352  59.265  12.287  1.00 49.80           C  
ANISOU 1074  CG2 THR B  42     9340   3490   6091   -246   1097    759       C  
ATOM   1075  N   TYR B  43      55.055  57.185  14.436  1.00 42.96           N  
ANISOU 1075  N   TYR B  43     8529   2722   5070   -209   1046    688       N  
ATOM   1076  CA  TYR B  43      53.874  57.004  15.266  1.00 46.69           C  
ANISOU 1076  CA  TYR B  43     9034   3210   5496   -195   1031    661       C  
ATOM   1077  C   TYR B  43      54.174  57.496  16.672  1.00 50.64           C  
ANISOU 1077  C   TYR B  43     9539   3681   6020   -229   1014    638       C  
ATOM   1078  O   TYR B  43      55.226  57.185  17.231  1.00 51.81           O  
ANISOU 1078  O   TYR B  43     9651   3827   6207   -269   1003    638       O  
ATOM   1079  CB  TYR B  43      53.495  55.527  15.308  1.00 43.16           C  
ANISOU 1079  CB  TYR B  43     8568   2821   5010   -193   1016    657       C  
ATOM   1080  CG  TYR B  43      52.070  55.272  15.742  1.00 41.36           C  
ANISOU 1080  CG  TYR B  43     8378   2616   4722   -164   1005    634       C  
ATOM   1081  CD1 TYR B  43      51.727  55.237  17.083  1.00 43.99           C  
ANISOU 1081  CD1 TYR B  43     8724   2946   5043   -182    983    606       C  
ATOM   1082  CD2 TYR B  43      51.067  55.068  14.809  1.00 40.08           C  
ANISOU 1082  CD2 TYR B  43     8236   2477   4514   -120   1016    641       C  
ATOM   1083  CE1 TYR B  43      50.425  55.003  17.486  1.00 41.98           C  
ANISOU 1083  CE1 TYR B  43     8504   2713   4734   -156    971    585       C  
ATOM   1084  CE2 TYR B  43      49.760  54.831  15.201  1.00 43.48           C  
ANISOU 1084  CE2 TYR B  43     8702   2930   4890    -93   1005    620       C  
ATOM   1085  CZ  TYR B  43      49.445  54.801  16.544  1.00 39.59           C  
ANISOU 1085  CZ  TYR B  43     8222   2433   4385   -112    983    593       C  
ATOM   1086  OH  TYR B  43      48.152  54.571  16.946  1.00 40.52           O  
ANISOU 1086  OH  TYR B  43     8374   2573   4448    -85    971    572       O  
ATOM   1087  N   GLU B  44      53.254  58.275  17.231  1.00 55.95           N  
ANISOU 1087  N   GLU B  44    10254   4332   6671   -212   1011    617       N  
ATOM   1088  CA  GLU B  44      53.384  58.752  18.600  1.00 58.58           C  
ANISOU 1088  CA  GLU B  44    10596   4640   7022   -241    994    591       C  
ATOM   1089  C   GLU B  44      52.172  58.304  19.402  1.00 56.48           C  
ANISOU 1089  C   GLU B  44    10358   4399   6701   -227    974    564       C  
ATOM   1090  O   GLU B  44      51.045  58.706  19.122  1.00 52.47           O  
ANISOU 1090  O   GLU B  44     9891   3891   6155   -189    980    558       O  
ATOM   1091  CB  GLU B  44      53.515  60.271  18.639  1.00 68.25           C  
ANISOU 1091  CB  GLU B  44    11845   5807   8279   -239   1007    590       C  
ATOM   1092  CG  GLU B  44      53.634  60.828  20.052  1.00 74.62           C  
ANISOU 1092  CG  GLU B  44    12661   6585   9106   -268    990    562       C  
ATOM   1093  CD  GLU B  44      54.120  62.264  20.082  1.00 78.26           C  
ANISOU 1093  CD  GLU B  44    13135   6989   9613   -276   1003    564       C  
ATOM   1094  OE1 GLU B  44      54.220  62.885  19.002  1.00 79.72           O  
ANISOU 1094  OE1 GLU B  44    13327   7155   9809   -253   1027    586       O  
ATOM   1095  OE2 GLU B  44      54.406  62.771  21.187  1.00 78.05           O  
ANISOU 1095  OE2 GLU B  44    13109   6935   9611   -304    990    542       O  
ATOM   1096  N   SER B  45      52.414  57.459  20.398  1.00 54.37           N  
ANISOU 1096  N   SER B  45    10071   4156   6433   -258    951    548       N  
ATOM   1097  CA  SER B  45      51.333  56.885  21.180  1.00 56.52           C  
ANISOU 1097  CA  SER B  45    10366   4457   6653   -248    930    522       C  
ATOM   1098  C   SER B  45      51.012  57.788  22.363  1.00 53.66           C  
ANISOU 1098  C   SER B  45    10033   4060   6297   -261    917    493       C  
ATOM   1099  O   SER B  45      51.913  58.335  23.003  1.00 52.11           O  
ANISOU 1099  O   SER B  45     9820   3831   6149   -296    914    488       O  
ATOM   1100  CB  SER B  45      51.719  55.491  21.670  1.00 52.07           C  
ANISOU 1100  CB  SER B  45     9766   3938   6081   -275    909    518       C  
ATOM   1101  OG  SER B  45      50.603  54.802  22.207  1.00 52.33           O  
ANISOU 1101  OG  SER B  45     9821   4005   6057   -260    890    496       O  
ATOM   1102  N   ALA B  46      49.719  57.954  22.625  1.00 55.54           N  
ANISOU 1102  N   ALA B  46    10312   4305   6486   -230    910    475       N  
ATOM   1103  CA  ALA B  46      49.245  58.705  23.781  1.00 60.15           C  
ANISOU 1103  CA  ALA B  46    10925   4861   7067   -239    895    445       C  
ATOM   1104  C   ALA B  46      49.262  57.827  25.030  1.00 52.79           C  
ANISOU 1104  C   ALA B  46     9979   3956   6122   -271    865    420       C  
ATOM   1105  O   ALA B  46      49.459  58.316  26.144  1.00 57.55           O  
ANISOU 1105  O   ALA B  46    10585   4534   6745   -299    850    397       O  
ATOM   1106  CB  ALA B  46      47.839  59.204  23.527  1.00 64.31           C  
ANISOU 1106  CB  ALA B  46    11503   5387   7546   -192    900    435       C  
ATOM   1107  N   VAL B  47      49.050  56.530  24.828  1.00 42.98           N  
ANISOU 1107  N   VAL B  47     8721   2764   4846   -267    855    424       N  
ATOM   1108  CA  VAL B  47      48.973  55.567  25.921  1.00 45.36           C  
ANISOU 1108  CA  VAL B  47     9010   3098   5129   -294    826    402       C  
ATOM   1109  C   VAL B  47      50.138  54.579  25.964  1.00 44.00           C  
ANISOU 1109  C   VAL B  47     8784   2949   4987   -331    820    415       C  
ATOM   1110  O   VAL B  47      50.868  54.397  24.988  1.00 50.50           O  
ANISOU 1110  O   VAL B  47     9580   3774   5835   -330    838    443       O  
ATOM   1111  CB  VAL B  47      47.678  54.742  25.822  1.00 51.29           C  
ANISOU 1111  CB  VAL B  47     9786   3893   5810   -260    814    393       C  
ATOM   1112  CG1 VAL B  47      46.466  55.643  25.963  1.00 48.22           C  
ANISOU 1112  CG1 VAL B  47     9450   3485   5388   -225    815    376       C  
ATOM   1113  CG2 VAL B  47      47.616  53.975  24.495  1.00 53.28           C  
ANISOU 1113  CG2 VAL B  47    10023   4179   6043   -233    831    421       C  
ATOM   1114  N   GLY B  48      50.295  53.937  27.115  1.00 43.67           N  
ANISOU 1114  N   GLY B  48     8727   2925   4941   -365    793    394       N  
ATOM   1115  CA  GLY B  48      51.228  52.835  27.258  1.00 42.78           C  
ANISOU 1115  CA  GLY B  48     8565   2842   4847   -398    784    403       C  
ATOM   1116  C   GLY B  48      52.679  53.252  27.371  1.00 50.47           C  
ANISOU 1116  C   GLY B  48     9501   3786   5890   -437    791    415       C  
ATOM   1117  O   GLY B  48      53.012  54.443  27.396  1.00 51.34           O  
ANISOU 1117  O   GLY B  48     9623   3850   6036   -441    803    415       O  
ATOM   1118  N   ASN B  49      53.548  52.249  27.435  1.00 48.58           N  
ANISOU 1118  N   ASN B  49     9216   3575   5669   -466    783    425       N  
ATOM   1119  CA  ASN B  49      54.968  52.488  27.618  1.00 52.40           C  
ANISOU 1119  CA  ASN B  49     9658   4036   6215   -505    786    435       C  
ATOM   1120  C   ASN B  49      55.590  53.004  26.335  1.00 50.61           C  
ANISOU 1120  C   ASN B  49     9421   3788   6021   -490    815    467       C  
ATOM   1121  O   ASN B  49      56.297  52.280  25.629  1.00 48.59           O  
ANISOU 1121  O   ASN B  49     9127   3554   5780   -495    823    491       O  
ATOM   1122  CB  ASN B  49      55.669  51.213  28.076  1.00 49.77           C  
ANISOU 1122  CB  ASN B  49     9278   3742   5890   -539    768    436       C  
ATOM   1123  CG  ASN B  49      57.090  51.468  28.541  1.00 56.70           C  
ANISOU 1123  CG  ASN B  49    10115   4597   6832   -584    766    441       C  
ATOM   1124  OD1 ASN B  49      57.568  52.604  28.519  1.00 56.65           O  
ANISOU 1124  OD1 ASN B  49    10115   4545   6865   -591    778    443       O  
ATOM   1125  ND2 ASN B  49      57.769  50.412  28.983  1.00 53.97           N  
ANISOU 1125  ND2 ASN B  49     9726   4283   6496   -615    750    442       N  
ATOM   1126  N   ALA B  50      55.311  54.266  26.039  1.00 52.19           N  
ANISOU 1126  N   ALA B  50     9653   3945   6231   -471    832    467       N  
ATOM   1127  CA  ALA B  50      55.843  54.901  24.852  1.00 57.95           C  
ANISOU 1127  CA  ALA B  50    10378   4651   6992   -455    859    496       C  
ATOM   1128  C   ALA B  50      56.171  56.356  25.142  1.00 62.87           C  
ANISOU 1128  C   ALA B  50    11018   5216   7654   -463    868    490       C  
ATOM   1129  O   ALA B  50      55.472  57.011  25.915  1.00 63.58           O  
ANISOU 1129  O   ALA B  50    11141   5286   7729   -460    860    465       O  
ATOM   1130  CB  ALA B  50      54.842  54.801  23.714  1.00 55.93           C  
ANISOU 1130  CB  ALA B  50    10149   4411   6689   -405    875    509       C  
ATOM   1131  N   GLU B  51      57.246  56.845  24.533  1.00 69.67           N  
ANISOU 1131  N   GLU B  51    11855   6051   8566   -475    885    512       N  
ATOM   1132  CA  GLU B  51      57.588  58.258  24.609  1.00 83.19           C  
ANISOU 1132  CA  GLU B  51    13582   7708  10317   -480    897    510       C  
ATOM   1133  C   GLU B  51      58.040  58.782  23.255  1.00 82.25           C  
ANISOU 1133  C   GLU B  51    13460   7570  10221   -460    925    542       C  
ATOM   1134  O   GLU B  51      58.908  58.201  22.606  1.00 89.68           O  
ANISOU 1134  O   GLU B  51    14364   8527  11184   -470    931    566       O  
ATOM   1135  CB  GLU B  51      58.689  58.499  25.640  1.00 92.13           C  
ANISOU 1135  CB  GLU B  51    14685   8819  11502   -529    884    499       C  
ATOM   1136  CG  GLU B  51      58.283  59.444  26.760  1.00 99.10           C  
ANISOU 1136  CG  GLU B  51    15597   9667  12389   -540    873    467       C  
ATOM   1137  CD  GLU B  51      59.360  60.461  27.068  1.00103.50           C  
ANISOU 1137  CD  GLU B  51    16139  10177  13009   -569    879    468       C  
ATOM   1138  OE1 GLU B  51      60.541  60.065  27.166  1.00106.05           O  
ANISOU 1138  OE1 GLU B  51    16418  10504  13372   -603    875    479       O  
ATOM   1139  OE2 GLU B  51      59.028  61.657  27.198  1.00103.90           O  
ANISOU 1139  OE2 GLU B  51    16222  10187  13070   -559    887    458       O  
ATOM   1140  N   SER B  52      57.437  59.892  22.849  1.00 73.69           N  
ANISOU 1140  N   SER B  52    12415   6452   9132   -431    941    542       N  
ATOM   1141  CA  SER B  52      57.777  60.561  21.599  1.00 73.84           C  
ANISOU 1141  CA  SER B  52    12436   6448   9171   -410    968    570       C  
ATOM   1142  C   SER B  52      57.465  59.678  20.396  1.00 66.95           C  
ANISOU 1142  C   SER B  52    11555   5615   8266   -381    978    594       C  
ATOM   1143  O   SER B  52      56.440  58.997  20.366  1.00 63.43           O  
ANISOU 1143  O   SER B  52    11128   5206   7768   -357    972    586       O  
ATOM   1144  CB  SER B  52      59.248  60.997  21.579  1.00 70.45           C  
ANISOU 1144  CB  SER B  52    11971   5989   8808   -446    973    584       C  
ATOM   1145  OG  SER B  52      59.528  61.767  20.420  1.00 73.74           O  
ANISOU 1145  OG  SER B  52    12394   6379   9244   -426    998    609       O  
ATOM   1146  N   ARG B  53      58.360  59.681  19.415  1.00 58.58           N  
ANISOU 1146  N   ARG B  53     9291   5363   7605  -1109   1546   -366       N  
ATOM   1147  CA  ARG B  53      58.072  59.074  18.127  1.00 63.22           C  
ANISOU 1147  CA  ARG B  53     9914   5931   8177  -1022   1510   -282       C  
ATOM   1148  C   ARG B  53      58.854  57.795  17.894  1.00 55.40           C  
ANISOU 1148  C   ARG B  53     8862   4997   7190  -1070   1325   -330       C  
ATOM   1149  O   ARG B  53      60.009  57.665  18.307  1.00 56.96           O  
ANISOU 1149  O   ARG B  53     8990   5236   7416  -1152   1281   -430       O  
ATOM   1150  CB  ARG B  53      58.367  60.071  17.015  1.00 66.38           C  
ANISOU 1150  CB  ARG B  53    10366   6258   8596   -943   1700   -247       C  
ATOM   1151  CG  ARG B  53      57.306  61.155  16.881  1.00 75.36           C  
ANISOU 1151  CG  ARG B  53    11573   7343   9718   -850   1866   -163       C  
ATOM   1152  CD  ARG B  53      57.086  61.544  15.431  1.00 88.48           C  
ANISOU 1152  CD  ARG B  53    13288   8958  11372   -720   1977    -68       C  
ATOM   1153  NE  ARG B  53      57.303  62.968  15.193  1.00101.90           N  
ANISOU 1153  NE  ARG B  53    15023  10599  13096   -687   2192    -74       N  
ATOM   1154  CZ  ARG B  53      58.180  63.473  14.326  1.00114.45           C  
ANISOU 1154  CZ  ARG B  53    16621  12151  14715   -668   2300    -91       C  
ATOM   1155  NH1 ARG B  53      58.945  62.682  13.584  1.00116.36           N  
ANISOU 1155  NH1 ARG B  53    16840  12408  14965   -677   2218   -103       N  
ATOM   1156  NH2 ARG B  53      58.289  64.788  14.195  1.00121.17           N  
ANISOU 1156  NH2 ARG B  53    17505  12947  15586   -638   2495    -96       N  
ATOM   1157  N   TYR B  54      58.198  56.857  17.218  1.00 49.56           N  
ANISOU 1157  N   TYR B  54     8147   4266   6419  -1009   1215   -253       N  
ATOM   1158  CA  TYR B  54      58.811  55.593  16.829  1.00 47.89           C  
ANISOU 1158  CA  TYR B  54     7886   4104   6206  -1037   1036   -287       C  
ATOM   1159  C   TYR B  54      58.657  55.383  15.332  1.00 44.54           C  
ANISOU 1159  C   TYR B  54     7521   3632   5769   -931   1066   -205       C  
ATOM   1160  O   TYR B  54      57.674  55.815  14.720  1.00 39.94           O  
ANISOU 1160  O   TYR B  54     7010   3005   5160   -820   1160    -90       O  
ATOM   1161  CB  TYR B  54      58.161  54.427  17.571  1.00 43.75           C  
ANISOU 1161  CB  TYR B  54     7325   3651   5645  -1074    830   -280       C  
ATOM   1162  CG  TYR B  54      58.249  54.545  19.072  1.00 42.02           C  
ANISOU 1162  CG  TYR B  54     7043   3491   5434  -1167    788   -351       C  
ATOM   1163  CD1 TYR B  54      57.358  55.342  19.778  1.00 42.44           C  
ANISOU 1163  CD1 TYR B  54     7136   3515   5474  -1158    889   -315       C  
ATOM   1164  CD2 TYR B  54      59.228  53.868  19.786  1.00 41.92           C  
ANISOU 1164  CD2 TYR B  54     6921   3566   5439  -1250    651   -448       C  
ATOM   1165  CE1 TYR B  54      57.441  55.461  21.155  1.00 45.74           C  
ANISOU 1165  CE1 TYR B  54     7499   3985   5896  -1238    854   -379       C  
ATOM   1166  CE2 TYR B  54      59.316  53.979  21.164  1.00 42.46           C  
ANISOU 1166  CE2 TYR B  54     6928   3692   5513  -1316    616   -502       C  
ATOM   1167  CZ  TYR B  54      58.423  54.775  21.845  1.00 42.22           C  
ANISOU 1167  CZ  TYR B  54     6948   3627   5468  -1315    717   -471       C  
ATOM   1168  OH  TYR B  54      58.516  54.875  23.217  1.00 37.49           O  
ANISOU 1168  OH  TYR B  54     6289   3084   4871  -1380    682   -525       O  
ATOM   1169  N   VAL B  55      59.645  54.717  14.750  1.00 44.31           N  
ANISOU 1169  N   VAL B  55     7454   3626   5758   -956    982   -260       N  
ATOM   1170  CA  VAL B  55      59.615  54.376  13.336  1.00 42.76           C  
ANISOU 1170  CA  VAL B  55     7266   3441   5540   -839    969   -188       C  
ATOM   1171  C   VAL B  55      58.495  53.402  13.026  1.00 42.18           C  
ANISOU 1171  C   VAL B  55     7154   3472   5401   -735    800    -90       C  
ATOM   1172  O   VAL B  55      58.186  52.511  13.825  1.00 44.72           O  
ANISOU 1172  O   VAL B  55     7424   3866   5702   -788    626   -113       O  
ATOM   1173  CB  VAL B  55      60.928  53.713  12.908  1.00 44.37           C  
ANISOU 1173  CB  VAL B  55     7412   3676   5771   -894    878   -280       C  
ATOM   1174  CG1 VAL B  55      60.853  53.219  11.447  1.00 44.65           C  
ANISOU 1174  CG1 VAL B  55     7427   3764   5774   -758    831   -203       C  
ATOM   1175  CG2 VAL B  55      62.075  54.684  13.089  1.00 43.79           C  
ANISOU 1175  CG2 VAL B  55     7343   3540   5755   -972   1035   -370       C  
ATOM   1176  N   LEU B  56      57.906  53.572  11.849  1.00 41.62           N  
ANISOU 1176  N   LEU B  56     7107   3410   5295   -587    854     19       N  
ATOM   1177  CA  LEU B  56      56.965  52.603  11.319  1.00 39.18           C  
ANISOU 1177  CA  LEU B  56     6755   3207   4925   -478    694    109       C  
ATOM   1178  C   LEU B  56      57.240  52.355   9.852  1.00 41.18           C  
ANISOU 1178  C   LEU B  56     6994   3492   5162   -364    691    155       C  
ATOM   1179  O   LEU B  56      57.755  53.222   9.141  1.00 40.25           O  
ANISOU 1179  O   LEU B  56     6922   3302   5068   -329    862    163       O  
ATOM   1180  CB  LEU B  56      55.532  53.096  11.468  1.00 45.97           C  
ANISOU 1180  CB  LEU B  56     7663   4062   5743   -389    762    220       C  
ATOM   1181  CG  LEU B  56      55.073  54.173  10.486  1.00 48.61           C  
ANISOU 1181  CG  LEU B  56     8070   4334   6065   -258    966    320       C  
ATOM   1182  CD1 LEU B  56      54.416  53.589   9.222  1.00 42.09           C  
ANISOU 1182  CD1 LEU B  56     7219   3593   5181    -98    892    425       C  
ATOM   1183  CD2 LEU B  56      54.114  55.081  11.219  1.00 50.01           C  
ANISOU 1183  CD2 LEU B  56     8313   4455   6235   -250   1094    371       C  
ATOM   1184  N   THR B  57      56.881  51.157   9.407  1.00 39.66           N  
ANISOU 1184  N   THR B  57     6733   3407   4927   -306    495    186       N  
ATOM   1185  CA  THR B  57      56.924  50.817   8.001  1.00 38.47           C  
ANISOU 1185  CA  THR B  57     6562   3306   4750   -181    472    242       C  
ATOM   1186  C   THR B  57      55.793  49.832   7.721  1.00 37.98           C  
ANISOU 1186  C   THR B  57     6452   3352   4625    -85    303    323       C  
ATOM   1187  O   THR B  57      55.314  49.153   8.629  1.00 37.00           O  
ANISOU 1187  O   THR B  57     6294   3275   4491   -142    163    307       O  
ATOM   1188  CB  THR B  57      58.283  50.214   7.615  1.00 39.56           C  
ANISOU 1188  CB  THR B  57     6647   3463   4921   -242    391    144       C  
ATOM   1189  OG1 THR B  57      58.339  50.032   6.197  1.00 52.58           O  
ANISOU 1189  OG1 THR B  57     8282   5152   6543   -115    395    201       O  
ATOM   1190  CG2 THR B  57      58.514  48.877   8.331  1.00 33.25           C  
ANISOU 1190  CG2 THR B  57     5765   2746   4123   -330    149     71       C  
ATOM   1191  N   GLY B  58      55.338  49.782   6.477  1.00 34.59           N  
ANISOU 1191  N   GLY B  58     6022   2965   4155     62    320    412       N  
ATOM   1192  CA  GLY B  58      54.230  48.921   6.130  1.00 29.17           C  
ANISOU 1192  CA  GLY B  58     5292   2382   3409    162    174    491       C  
ATOM   1193  C   GLY B  58      54.007  48.820   4.633  1.00 39.37           C  
ANISOU 1193  C   GLY B  58     6574   3726   4660    318    190    568       C  
ATOM   1194  O   GLY B  58      54.866  49.201   3.817  1.00 38.36           O  
ANISOU 1194  O   GLY B  58     6459   3566   4552    342    281    549       O  
ATOM   1195  N   ARG B  59      52.832  48.312   4.274  1.00 38.58           N  
ANISOU 1195  N   ARG B  59     6449   3708   4500    426    103    656       N  
ATOM   1196  CA  ARG B  59      52.478  48.112   2.874  1.00 32.90           C  
ANISOU 1196  CA  ARG B  59     5711   3056   3733    582     99    734       C  
ATOM   1197  C   ARG B  59      51.041  48.541   2.622  1.00 29.40           C  
ANISOU 1197  C   ARG B  59     5302   2638   3230    710    164    858       C  
ATOM   1198  O   ARG B  59      50.211  48.547   3.531  1.00 34.65           O  
ANISOU 1198  O   ARG B  59     5978   3304   3884    679    137    880       O  
ATOM   1199  CB  ARG B  59      52.626  46.637   2.513  1.00 32.14           C  
ANISOU 1199  CB  ARG B  59     5518   3071   3623    588   -139    697       C  
ATOM   1200  CG  ARG B  59      54.027  46.064   2.753  1.00 30.66           C  
ANISOU 1200  CG  ARG B  59     5287   2872   3490    465   -229    572       C  
ATOM   1201  CD  ARG B  59      55.044  46.666   1.777  1.00 32.12           C  
ANISOU 1201  CD  ARG B  59     5494   3014   3695    498    -98    554       C  
ATOM   1202  NE  ARG B  59      54.718  46.364   0.379  1.00 34.01           N  
ANISOU 1202  NE  ARG B  59     5705   3331   3885    652   -120    623       N  
ATOM   1203  CZ  ARG B  59      55.312  46.931  -0.669  1.00 34.77           C  
ANISOU 1203  CZ  ARG B  59     5824   3406   3981    721      5    639       C  
ATOM   1204  NH1 ARG B  59      56.258  47.837  -0.474  1.00 33.79           N  
ANISOU 1204  NH1 ARG B  59     5752   3180   3906    647    163    591       N  
ATOM   1205  NH2 ARG B  59      54.957  46.595  -1.907  1.00 34.78           N  
ANISOU 1205  NH2 ARG B  59     5794   3488   3932    863    -27    703       N  
ATOM   1206  N   TYR B  60      50.743  48.894   1.382  1.00 36.76           N  
ANISOU 1206  N   TYR B  60     6249   3597   4123    858    250    940       N  
ATOM   1207  CA  TYR B  60      49.370  49.165   1.002  1.00 38.29           C  
ANISOU 1207  CA  TYR B  60     6463   3834   4252    995    292   1059       C  
ATOM   1208  C   TYR B  60      49.163  48.800  -0.450  1.00 41.64           C  
ANISOU 1208  C   TYR B  60     6850   4347   4624   1149    261   1121       C  
ATOM   1209  O   TYR B  60      50.106  48.736  -1.234  1.00 45.82           O  
ANISOU 1209  O   TYR B  60     7365   4876   5170   1161    277   1086       O  
ATOM   1210  CB  TYR B  60      49.020  50.633   1.226  1.00 36.64           C  
ANISOU 1210  CB  TYR B  60     6353   3521   4048   1022    532   1120       C  
ATOM   1211  CG  TYR B  60      49.479  51.539   0.107  1.00 38.91           C  
ANISOU 1211  CG  TYR B  60     6690   3761   4334   1118    717   1166       C  
ATOM   1212  CD1 TYR B  60      50.783  52.006   0.054  1.00 34.27           C  
ANISOU 1212  CD1 TYR B  60     6125   3089   3806   1037    811   1092       C  
ATOM   1213  CD2 TYR B  60      48.606  51.926  -0.898  1.00 43.39           C  
ANISOU 1213  CD2 TYR B  60     7208   4419   4858   1245    777   1225       C  
ATOM   1214  CE1 TYR B  60      51.203  52.828  -0.967  1.00 39.28           C  
ANISOU 1214  CE1 TYR B  60     6804   3680   4440   1123    982   1136       C  
ATOM   1215  CE2 TYR B  60      49.019  52.751  -1.924  1.00 49.40           C  
ANISOU 1215  CE2 TYR B  60     7992   5156   5620   1321    938   1251       C  
ATOM   1216  CZ  TYR B  60      50.318  53.198  -1.957  1.00 45.70           C  
ANISOU 1216  CZ  TYR B  60     7598   4567   5198   1272   1046   1224       C  
ATOM   1217  OH  TYR B  60      50.729  54.016  -2.982  1.00 47.91           O  
ANISOU 1217  OH  TYR B  60     7898   4826   5481   1346   1207   1251       O  
ATOM   1218  N   ASP B  61      47.908  48.551  -0.791  1.00 44.28           N  
ANISOU 1218  N   ASP B  61     7107   4797   4920   1216    209   1161       N  
ATOM   1219  CA  ASP B  61      47.516  48.232  -2.150  1.00 44.79           C  
ANISOU 1219  CA  ASP B  61     7081   4983   4956   1317    179   1175       C  
ATOM   1220  C   ASP B  61      47.543  49.492  -3.029  1.00 43.90           C  
ANISOU 1220  C   ASP B  61     7017   4833   4831   1409    399   1225       C  
ATOM   1221  O   ASP B  61      46.690  50.372  -2.888  1.00 41.94           O  
ANISOU 1221  O   ASP B  61     6789   4575   4572   1437    522   1262       O  
ATOM   1222  CB  ASP B  61      46.113  47.630  -2.118  1.00 42.73           C  
ANISOU 1222  CB  ASP B  61     6715   4845   4677   1322     68   1178       C  
ATOM   1223  CG  ASP B  61      45.600  47.287  -3.488  1.00 44.50           C  
ANISOU 1223  CG  ASP B  61     6848   5186   4875   1407     42   1183       C  
ATOM   1224  OD1 ASP B  61      46.429  47.170  -4.416  1.00 43.76           O  
ANISOU 1224  OD1 ASP B  61     6750   5102   4776   1455     53   1173       O  
ATOM   1225  OD2 ASP B  61      44.368  47.142  -3.622  1.00 42.99           O  
ANISOU 1225  OD2 ASP B  61     6593   5072   4668   1423     15   1193       O  
ATOM   1226  N   SER B  62      48.522  49.563  -3.931  1.00 43.34           N  
ANISOU 1226  N   SER B  62     6963   4745   4761   1455    445   1223       N  
ATOM   1227  CA  SER B  62      48.742  50.749  -4.766  1.00 42.03           C  
ANISOU 1227  CA  SER B  62     6847   4533   4588   1535    658   1266       C  
ATOM   1228  C   SER B  62      47.749  50.855  -5.926  1.00 44.67           C  
ANISOU 1228  C   SER B  62     7106   4991   4874   1648    679   1301       C  
ATOM   1229  O   SER B  62      47.656  51.904  -6.563  1.00 40.71           O  
ANISOU 1229  O   SER B  62     6641   4466   4361   1722    858   1342       O  
ATOM   1230  CB  SER B  62      50.180  50.755  -5.310  1.00 47.82           C  
ANISOU 1230  CB  SER B  62     7625   5201   5343   1539    699   1250       C  
ATOM   1231  OG  SER B  62      50.457  49.560  -6.020  1.00 56.79           O  
ANISOU 1231  OG  SER B  62     8677   6444   6458   1570    519   1219       O  
ATOM   1232  N   ALA B  63      47.009  49.779  -6.189  1.00 47.59           N  
ANISOU 1232  N   ALA B  63     7372   5489   5221   1654    503   1277       N  
ATOM   1233  CA  ALA B  63      46.032  49.751  -7.279  1.00 48.68           C  
ANISOU 1233  CA  ALA B  63     7436   5744   5316   1746    511   1297       C  
ATOM   1234  C   ALA B  63      44.711  49.159  -6.787  1.00 45.01           C  
ANISOU 1234  C   ALA B  63     6901   5355   4844   1710    394   1283       C  
ATOM   1235  O   ALA B  63      44.331  48.050  -7.168  1.00 40.58           O  
ANISOU 1235  O   ALA B  63     6245   4893   4281   1693    236   1245       O  
ATOM   1236  CB  ALA B  63      46.575  48.956  -8.455  1.00 51.76           C  
ANISOU 1236  CB  ALA B  63     7760   6217   5691   1789    423   1271       C  
ATOM   1237  N   PRO B  64      44.012  49.900  -5.919  1.00 41.78           N  
ANISOU 1237  N   PRO B  64     6538   4896   4440   1691    477   1309       N  
ATOM   1238  CA  PRO B  64      42.772  49.411  -5.312  1.00 51.74           C  
ANISOU 1238  CA  PRO B  64     7743   6218   5699   1650    376   1299       C  
ATOM   1239  C   PRO B  64      41.632  49.308  -6.305  1.00 54.33           C  
ANISOU 1239  C   PRO B  64     7999   6654   5989   1728    377   1309       C  
ATOM   1240  O   PRO B  64      41.718  49.812  -7.423  1.00 56.67           O  
ANISOU 1240  O   PRO B  64     8299   6978   6256   1825    480   1333       O  
ATOM   1241  CB  PRO B  64      42.447  50.471  -4.253  1.00 48.64           C  
ANISOU 1241  CB  PRO B  64     7432   5731   5317   1627    503   1329       C  
ATOM   1242  CG  PRO B  64      43.147  51.717  -4.739  1.00 48.46           C  
ANISOU 1242  CG  PRO B  64     7495   5625   5294   1692    711   1364       C  
ATOM   1243  CD  PRO B  64      44.393  51.230  -5.416  1.00 41.61           C  
ANISOU 1243  CD  PRO B  64     6625   4751   4433   1696    671   1345       C  
ATOM   1244  N   ALA B  65      40.565  48.646  -5.877  1.00 58.21           N  
ANISOU 1244  N   ALA B  65     8427   7206   6484   1682    264   1290       N  
ATOM   1245  CA  ALA B  65      39.387  48.488  -6.705  1.00 67.11           C  
ANISOU 1245  CA  ALA B  65     9489   8429   7579   1742    259   1294       C  
ATOM   1246  C   ALA B  65      38.696  49.834  -6.859  1.00 73.87           C  
ANISOU 1246  C   ALA B  65    10399   9266   8402   1834    446   1348       C  
ATOM   1247  O   ALA B  65      39.069  50.814  -6.211  1.00 76.83           O  
ANISOU 1247  O   ALA B  65    10856   9547   8787   1836    568   1378       O  
ATOM   1248  CB  ALA B  65      38.454  47.479  -6.080  1.00 62.28           C  
ANISOU 1248  CB  ALA B  65     8806   7867   6990   1655    101   1260       C  
ATOM   1249  N   THR B  66      37.685  49.866  -7.719  1.00 78.78           N  
ANISOU 1249  N   THR B  66    10972   9973   8988   1908    470   1358       N  
ATOM   1250  CA  THR B  66      37.001  51.100  -8.080  1.00 81.98           C  
ANISOU 1250  CA  THR B  66    11417  10375   9359   2012    648   1409       C  
ATOM   1251  C   THR B  66      35.525  51.062  -7.692  1.00 81.97           C  
ANISOU 1251  C   THR B  66    11379  10421   9344   2010    623   1412       C  
ATOM   1252  O   THR B  66      34.782  52.011  -7.948  1.00 85.46           O  
ANISOU 1252  O   THR B  66    11844  10871   9757   2096    756   1450       O  
ATOM   1253  CB  THR B  66      37.110  51.325  -9.589  1.00 83.55           C  
ANISOU 1253  CB  THR B  66    11593  10636   9515   2123    725   1426       C  
ATOM   1254  OG1 THR B  66      36.706  50.134 -10.274  1.00 83.82           O  
ANISOU 1254  OG1 THR B  66    11537  10770   9538   2106    581   1385       O  
ATOM   1255  CG2 THR B  66      38.545  51.651  -9.962  1.00 83.49           C  
ANISOU 1255  CG2 THR B  66    11635  10568   9518   2140    791   1436       C  
ATOM   1256  N   ASP B  67      35.114  49.965  -7.057  1.00 76.63           N  
ANISOU 1256  N   ASP B  67    10648   9774   8692   1911    454   1371       N  
ATOM   1257  CA  ASP B  67      33.709  49.733  -6.736  1.00 71.02           C  
ANISOU 1257  CA  ASP B  67     9895   9115   7973   1899    410   1367       C  
ATOM   1258  C   ASP B  67      33.294  50.433  -5.441  1.00 70.52           C  
ANISOU 1258  C   ASP B  67     9886   8986   7924   1865    461   1389       C  
ATOM   1259  O   ASP B  67      32.237  50.133  -4.884  1.00 73.65           O  
ANISOU 1259  O   ASP B  67    10249   9412   8321   1829    401   1381       O  
ATOM   1260  CB  ASP B  67      33.429  48.225  -6.633  1.00 70.51           C  
ANISOU 1260  CB  ASP B  67     9749   9103   7938   1800    211   1312       C  
ATOM   1261  CG  ASP B  67      34.337  47.522  -5.625  1.00 73.97           C  
ANISOU 1261  CG  ASP B  67    10193   9484   8429   1678     89   1281       C  
ATOM   1262  OD1 ASP B  67      34.928  48.211  -4.768  1.00 71.78           O  
ANISOU 1262  OD1 ASP B  67     9986   9127   8162   1660    153   1303       O  
ATOM   1263  OD2 ASP B  67      34.453  46.278  -5.688  1.00 73.39           O  
ANISOU 1263  OD2 ASP B  67    10056   9444   8382   1608    -59   1237       O  
ATOM   1264  N   GLY B  68      34.126  51.355  -4.963  1.00 66.04           N  
ANISOU 1264  N   GLY B  68     9400   8325   7367   1873    574   1415       N  
ATOM   1265  CA  GLY B  68      33.872  52.031  -3.701  1.00 61.05           C  
ANISOU 1265  CA  GLY B  68     8825   7619   6753   1832    627   1431       C  
ATOM   1266  C   GLY B  68      34.495  51.308  -2.512  1.00 55.99           C  
ANISOU 1266  C   GLY B  68     8191   6929   6153   1701    499   1400       C  
ATOM   1267  O   GLY B  68      34.415  51.787  -1.380  1.00 54.91           O  
ANISOU 1267  O   GLY B  68     8103   6728   6032   1653    534   1410       O  
ATOM   1268  N   SER B  69      35.107  50.149  -2.757  1.00 48.18           N  
ANISOU 1268  N   SER B  69     7152   5973   5182   1642    353   1363       N  
ATOM   1269  CA  SER B  69      35.772  49.409  -1.689  1.00 45.39           C  
ANISOU 1269  CA  SER B  69     6801   5577   4869   1521    228   1333       C  
ATOM   1270  C   SER B  69      36.956  50.185  -1.129  1.00 48.31           C  
ANISOU 1270  C   SER B  69     7265   5837   5255   1506    328   1347       C  
ATOM   1271  O   SER B  69      37.554  51.019  -1.811  1.00 42.13           O  
ANISOU 1271  O   SER B  69     6533   5013   4460   1580    468   1369       O  
ATOM   1272  CB  SER B  69      36.260  48.041  -2.170  1.00 48.33           C  
ANISOU 1272  CB  SER B  69     7097   6003   5263   1468     60   1288       C  
ATOM   1273  OG  SER B  69      35.182  47.152  -2.400  1.00 52.55           O  
ANISOU 1273  OG  SER B  69     7545   6620   5801   1442    -52   1266       O  
ATOM   1274  N   GLY B  70      37.307  49.886   0.115  1.00 41.10           N  
ANISOU 1274  N   GLY B  70     6375   4871   4371   1404    259   1332       N  
ATOM   1275  CA  GLY B  70      38.426  50.551   0.746  1.00 39.47           C  
ANISOU 1275  CA  GLY B  70     6262   4550   4184   1371    350   1336       C  
ATOM   1276  C   GLY B  70      39.728  50.026   0.191  1.00 38.71           C  
ANISOU 1276  C   GLY B  70     6168   4438   4102   1361    303   1313       C  
ATOM   1277  O   GLY B  70      39.742  49.061  -0.570  1.00 41.02           O  
ANISOU 1277  O   GLY B  70     6382   4812   4391   1370    182   1290       O  
ATOM   1278  N   THR B  71      40.813  50.693   0.568  1.00 46.32           N  
ANISOU 1278  N   THR B  71     7224   5291   5086   1338    406   1315       N  
ATOM   1279  CA  THR B  71      42.161  50.336   0.149  1.00 43.92           C  
ANISOU 1279  CA  THR B  71     6940   4950   4797   1325    382   1293       C  
ATOM   1280  C   THR B  71      42.874  49.658   1.318  1.00 47.89           C  
ANISOU 1280  C   THR B  71     7466   5400   5330   1206    267   1257       C  
ATOM   1281  O   THR B  71      43.071  50.260   2.372  1.00 46.12           O  
ANISOU 1281  O   THR B  71     7319   5079   5125   1143    342   1256       O  
ATOM   1282  CB  THR B  71      42.944  51.588  -0.248  1.00 44.23           C  
ANISOU 1282  CB  THR B  71     7073   4888   4845   1371    591   1315       C  
ATOM   1283  OG1 THR B  71      42.219  52.308  -1.254  1.00 50.46           O  
ANISOU 1283  OG1 THR B  71     7844   5724   5603   1484    707   1352       O  
ATOM   1284  CG2 THR B  71      44.334  51.217  -0.749  1.00 36.55           C  
ANISOU 1284  CG2 THR B  71     6121   3877   3888   1360    570   1292       C  
ATOM   1285  N   ALA B  72      43.256  48.401   1.119  1.00 42.58           N  
ANISOU 1285  N   ALA B  72     6724   4790   4664   1174     87   1221       N  
ATOM   1286  CA  ALA B  72      43.835  47.596   2.176  1.00 39.87           C  
ANISOU 1286  CA  ALA B  72     6387   4418   4345   1067    -49   1180       C  
ATOM   1287  C   ALA B  72      45.251  48.049   2.512  1.00 39.42           C  
ANISOU 1287  C   ALA B  72     6444   4226   4307   1026     29   1160       C  
ATOM   1288  O   ALA B  72      46.022  48.396   1.618  1.00 35.29           O  
ANISOU 1288  O   ALA B  72     5951   3671   3785   1080    111   1164       O  
ATOM   1289  CB  ALA B  72      43.834  46.134   1.754  1.00 35.55           C  
ANISOU 1289  CB  ALA B  72     5718   3983   3807   1045   -254   1140       C  
ATOM   1290  N   LEU B  73      45.584  48.050   3.805  1.00 33.88           N  
ANISOU 1290  N   LEU B  73     5809   3439   3623    921      7   1135       N  
ATOM   1291  CA  LEU B  73      46.934  48.390   4.240  1.00 32.75           C  
ANISOU 1291  CA  LEU B  73     5745   3174   3524    829     67   1074       C  
ATOM   1292  C   LEU B  73      47.280  47.798   5.599  1.00 33.34           C  
ANISOU 1292  C   LEU B  73     5790   3237   3640    663    -58    983       C  
ATOM   1293  O   LEU B  73      46.424  47.259   6.303  1.00 36.43           O  
ANISOU 1293  O   LEU B  73     6154   3678   4008    643   -169   1001       O  
ATOM   1294  CB  LEU B  73      47.118  49.908   4.302  1.00 42.64           C  
ANISOU 1294  CB  LEU B  73     7095   4308   4798    837    321   1101       C  
ATOM   1295  CG  LEU B  73      46.002  50.756   4.924  1.00 43.61           C  
ANISOU 1295  CG  LEU B  73     7252   4412   4906    855    432   1155       C  
ATOM   1296  CD1 LEU B  73      45.526  50.232   6.270  1.00 41.11           C  
ANISOU 1296  CD1 LEU B  73     6932   4100   4588    757    315   1134       C  
ATOM   1297  CD2 LEU B  73      46.504  52.180   5.073  1.00 44.89           C  
ANISOU 1297  CD2 LEU B  73     7503   4445   5108    832    670   1149       C  
ATOM   1298  N   GLY B  74      48.544  47.929   5.971  1.00 30.30           N  
ANISOU 1298  N   GLY B  74     5411   2787   3316    545    -35    884       N  
ATOM   1299  CA  GLY B  74      48.994  47.466   7.262  1.00 30.98           C  
ANISOU 1299  CA  GLY B  74     5473   2856   3443    386   -136    791       C  
ATOM   1300  C   GLY B  74      50.335  48.086   7.572  1.00 33.70           C  
ANISOU 1300  C   GLY B  74     5849   3104   3851    277    -30    697       C  
ATOM   1301  O   GLY B  74      51.062  48.475   6.663  1.00 31.51           O  
ANISOU 1301  O   GLY B  74     5588   2797   3589    319     61    690       O  
ATOM   1302  N   TRP B  75      50.654  48.209   8.856  1.00 34.93           N  
ANISOU 1302  N   TRP B  75     6014   3212   4044    137    -37    626       N  
ATOM   1303  CA  TRP B  75      51.975  48.671   9.242  1.00 32.37           C  
ANISOU 1303  CA  TRP B  75     5709   2807   3783     19     41    522       C  
ATOM   1304  C   TRP B  75      52.347  48.185  10.628  1.00 29.19           C  
ANISOU 1304  C   TRP B  75     5275   2404   3411   -139    -69    430       C  
ATOM   1305  O   TRP B  75      51.511  47.664  11.368  1.00 30.97           O  
ANISOU 1305  O   TRP B  75     5477   2679   3611   -157   -178    454       O  
ATOM   1306  CB  TRP B  75      52.074  50.197   9.159  1.00 34.23           C  
ANISOU 1306  CB  TRP B  75     6037   2930   4038     37    299    546       C  
ATOM   1307  CG  TRP B  75      51.345  50.943  10.248  1.00 39.36           C  
ANISOU 1307  CG  TRP B  75     6739   3528   4689     -7    392    565       C  
ATOM   1308  CD1 TRP B  75      51.867  51.382  11.429  1.00 36.24           C  
ANISOU 1308  CD1 TRP B  75     6366   3065   4340   -147    441    480       C  
ATOM   1309  CD2 TRP B  75      49.972  51.356  10.242  1.00 30.73           C  
ANISOU 1309  CD2 TRP B  75     5682   2447   3546     93    450    674       C  
ATOM   1310  NE1 TRP B  75      50.908  52.027  12.161  1.00 37.77           N  
ANISOU 1310  NE1 TRP B  75     6606   3229   4517   -142    524    528       N  
ATOM   1311  CE2 TRP B  75      49.733  52.026  11.455  1.00 36.58           C  
ANISOU 1311  CE2 TRP B  75     6466   3125   4308      4    531    648       C  
ATOM   1312  CE3 TRP B  75      48.921  51.214   9.336  1.00 34.06           C  
ANISOU 1312  CE3 TRP B  75     6102   2932   3908    248    438    788       C  
ATOM   1313  CZ2 TRP B  75      48.481  52.558  11.784  1.00 37.70           C  
ANISOU 1313  CZ2 TRP B  75     6649   3263   4412     66    601    734       C  
ATOM   1314  CZ3 TRP B  75      47.682  51.743   9.662  1.00 38.28           C  
ANISOU 1314  CZ3 TRP B  75     6678   3464   4405    310    508    874       C  
ATOM   1315  CH2 TRP B  75      47.473  52.406  10.873  1.00 32.61           C  
ANISOU 1315  CH2 TRP B  75     6002   2680   3708    220    589    847       C  
ATOM   1316  N   THR B  76      53.623  48.363  10.952  1.00 29.71           N  
ANISOU 1316  N   THR B  76     5341   2416   3532   -250    -37    324       N  
ATOM   1317  CA  THR B  76      54.209  47.842  12.172  1.00 26.09           C  
ANISOU 1317  CA  THR B  76     4845   1963   3106   -402   -147    222       C  
ATOM   1318  C   THR B  76      54.981  48.933  12.889  1.00 31.76           C  
ANISOU 1318  C   THR B  76     5618   2575   3875   -509     22    147       C  
ATOM   1319  O   THR B  76      55.639  49.757  12.259  1.00 32.89           O  
ANISOU 1319  O   THR B  76     5803   2648   4045   -490    180    133       O  
ATOM   1320  CB  THR B  76      55.226  46.715  11.891  1.00 24.91           C  
ANISOU 1320  CB  THR B  76     4619   1869   2977   -451   -320    142       C  
ATOM   1321  OG1 THR B  76      54.607  45.658  11.162  1.00 29.15           O  
ANISOU 1321  OG1 THR B  76     5101   2503   3472   -354   -481    203       O  
ATOM   1322  CG2 THR B  76      55.766  46.144  13.181  1.00 30.78           C  
ANISOU 1322  CG2 THR B  76     5322   2624   3749   -603   -440     44       C  
ATOM   1323  N   VAL B  77      54.904  48.904  14.216  1.00 30.56           N  
ANISOU 1323  N   VAL B  77     5461   2415   3735   -622    -14     96       N  
ATOM   1324  CA  VAL B  77      55.756  49.717  15.064  1.00 31.26           C  
ANISOU 1324  CA  VAL B  77     5584   2420   3875   -747    106      0       C  
ATOM   1325  C   VAL B  77      56.414  48.805  16.093  1.00 36.31           C  
ANISOU 1325  C   VAL B  77     6157   3105   4533   -884    -65   -103       C  
ATOM   1326  O   VAL B  77      55.736  48.066  16.805  1.00 29.72           O  
ANISOU 1326  O   VAL B  77     5285   2335   3671   -906   -208    -85       O  
ATOM   1327  CB  VAL B  77      54.950  50.813  15.785  1.00 40.29           C  
ANISOU 1327  CB  VAL B  77     6797   3497   5014   -752    266     39       C  
ATOM   1328  CG1 VAL B  77      55.816  51.552  16.800  1.00 39.29           C  
ANISOU 1328  CG1 VAL B  77     6696   3292   4941   -895    371    -72       C  
ATOM   1329  CG2 VAL B  77      54.384  51.795  14.770  1.00 46.70           C  
ANISOU 1329  CG2 VAL B  77     7679   4255   5811   -618    450    138       C  
ATOM   1330  N   ALA B  78      57.739  48.834  16.136  1.00 37.70           N  
ANISOU 1330  N   ALA B  78     6317   3252   4755   -973    -52   -210       N  
ATOM   1331  CA  ALA B  78      58.473  48.228  17.231  1.00 32.98           C  
ANISOU 1331  CA  ALA B  78     5668   2682   4181  -1115   -173   -319       C  
ATOM   1332  C   ALA B  78      58.739  49.338  18.245  1.00 40.10           C  
ANISOU 1332  C   ALA B  78     6585   3535   5117  -1188    -13   -374       C  
ATOM   1333  O   ALA B  78      59.277  50.398  17.908  1.00 40.47           O  
ANISOU 1333  O   ALA B  78     6674   3506   5197  -1186    170   -397       O  
ATOM   1334  CB  ALA B  78      59.762  47.608  16.739  1.00 30.51           C  
ANISOU 1334  CB  ALA B  78     5288   2405   3899  -1143   -253   -401       C  
ATOM   1335  N   TRP B  79      58.342  49.096  19.487  1.00 39.30           N  
ANISOU 1335  N   TRP B  79     6848   3491   4593   -791    -39    -71       N  
ATOM   1336  CA  TRP B  79      58.297  50.156  20.478  1.00 31.31           C  
ANISOU 1336  CA  TRP B  79     6037   2450   3407   -812     70    -65       C  
ATOM   1337  C   TRP B  79      59.656  50.396  21.107  1.00 38.99           C  
ANISOU 1337  C   TRP B  79     7077   3367   4370  -1011     69   -117       C  
ATOM   1338  O   TRP B  79      59.791  50.450  22.333  1.00 32.44           O  
ANISOU 1338  O   TRP B  79     6259   2572   3496  -1099     63    -81       O  
ATOM   1339  CB  TRP B  79      57.253  49.831  21.536  1.00 35.56           C  
ANISOU 1339  CB  TRP B  79     6495   3096   3921   -755     44     36       C  
ATOM   1340  CG  TRP B  79      55.889  49.788  20.934  1.00 37.56           C  
ANISOU 1340  CG  TRP B  79     6716   3397   4157   -551     65     83       C  
ATOM   1341  CD1 TRP B  79      55.150  48.677  20.646  1.00 36.58           C  
ANISOU 1341  CD1 TRP B  79     6367   3363   4167   -482    -44    150       C  
ATOM   1342  CD2 TRP B  79      55.111  50.910  20.504  1.00 36.78           C  
ANISOU 1342  CD2 TRP B  79     6815   3254   3904   -388    201     66       C  
ATOM   1343  NE1 TRP B  79      53.954  49.039  20.079  1.00 37.42           N  
ANISOU 1343  NE1 TRP B  79     6520   3492   4207   -287     19    176       N  
ATOM   1344  CE2 TRP B  79      53.907  50.405  19.973  1.00 35.89           C  
ANISOU 1344  CE2 TRP B  79     6584   3215   3836   -225    169    125       C  
ATOM   1345  CE3 TRP B  79      55.313  52.291  20.521  1.00 38.43           C  
ANISOU 1345  CE3 TRP B  79     7290   3365   3946   -366    342      7       C  
ATOM   1346  CZ2 TRP B  79      52.905  51.236  19.471  1.00 40.30           C  
ANISOU 1346  CZ2 TRP B  79     7280   3757   4276    -39    275    128       C  
ATOM   1347  CZ3 TRP B  79      54.318  53.114  20.020  1.00 44.04           C  
ANISOU 1347  CZ3 TRP B  79     8138   4052   4544   -181    444     10       C  
ATOM   1348  CH2 TRP B  79      53.132  52.583  19.499  1.00 42.22           C  
ANISOU 1348  CH2 TRP B  79     7783   3900   4359    -19    411     70       C  
ATOM   1349  N   LYS B  80      60.656  50.549  20.245  1.00 39.74           N  
ANISOU 1349  N   LYS B  80     7129   3467   4503  -1034     75   -188       N  
ATOM   1350  CA  LYS B  80      61.978  50.963  20.676  1.00 42.10           C  
ANISOU 1350  CA  LYS B  80     7399   3820   4777  -1130     93   -224       C  
ATOM   1351  C   LYS B  80      62.388  52.247  19.961  1.00 44.06           C  
ANISOU 1351  C   LYS B  80     7813   4032   4897  -1078    216   -275       C  
ATOM   1352  O   LYS B  80      62.207  52.386  18.746  1.00 39.34           O  
ANISOU 1352  O   LYS B  80     7227   3411   4311   -995    240   -300       O  
ATOM   1353  CB  LYS B  80      63.001  49.881  20.374  1.00 39.07           C  
ANISOU 1353  CB  LYS B  80     6744   3522   4578  -1192    -24   -239       C  
ATOM   1354  CG  LYS B  80      64.405  50.295  20.750  1.00 45.76           C  
ANISOU 1354  CG  LYS B  80     7561   4419   5406  -1264     -3   -270       C  
ATOM   1355  CD  LYS B  80      65.425  49.255  20.385  1.00 50.35           C  
ANISOU 1355  CD  LYS B  80     7882   5075   6174  -1287   -102   -289       C  
ATOM   1356  CE  LYS B  80      66.821  49.810  20.601  1.00 56.56           C  
ANISOU 1356  CE  LYS B  80     8670   5893   6926  -1335    -66   -320       C  
ATOM   1357  NZ  LYS B  80      67.844  49.038  19.844  1.00 62.03           N  
ANISOU 1357  NZ  LYS B  80     9151   6634   7782  -1320   -131   -358       N  
ATOM   1358  N   ASN B  81      62.945  53.177  20.729  1.00 44.77           N  
ANISOU 1358  N   ASN B  81     8025   4120   4865  -1131    288   -284       N  
ATOM   1359  CA  ASN B  81      63.610  54.354  20.179  1.00 44.00           C  
ANISOU 1359  CA  ASN B  81     8050   4003   4666  -1116    385   -318       C  
ATOM   1360  C   ASN B  81      64.779  54.741  21.082  1.00 47.49           C  
ANISOU 1360  C   ASN B  81     8487   4486   5072  -1227    392   -327       C  
ATOM   1361  O   ASN B  81      65.154  53.992  21.982  1.00 49.05           O  
ANISOU 1361  O   ASN B  81     8559   4739   5340  -1307    314   -312       O  
ATOM   1362  CB  ASN B  81      62.633  55.528  20.023  1.00 43.31           C  
ANISOU 1362  CB  ASN B  81     8206   3832   4420  -1009    508   -311       C  
ATOM   1363  CG  ASN B  81      62.017  55.965  21.351  1.00 51.17           C  
ANISOU 1363  CG  ASN B  81     9344   4792   5305  -1018    556   -291       C  
ATOM   1364  OD1 ASN B  81      62.453  55.542  22.423  1.00 52.15           O  
ANISOU 1364  OD1 ASN B  81     9405   4957   5451  -1126    505   -284       O  
ATOM   1365  ND2 ASN B  81      60.995  56.814  21.280  1.00 47.04           N  
ANISOU 1365  ND2 ASN B  81     9011   4198   4663   -899    652   -281       N  
ATOM   1366  N   ASN B  82      65.348  55.913  20.840  1.00 57.26           N  
ANISOU 1366  N   ASN B  82     9857   5697   6201  -1229    482   -344       N  
ATOM   1367  CA  ASN B  82      66.474  56.394  21.630  1.00 63.07           C  
ANISOU 1367  CA  ASN B  82    10605   6464   6893  -1325    496   -353       C  
ATOM   1368  C   ASN B  82      66.053  56.817  23.033  1.00 63.25           C  
ANISOU 1368  C   ASN B  82    10755   6466   6811  -1363    535   -339       C  
ATOM   1369  O   ASN B  82      66.898  57.039  23.899  1.00 66.04           O  
ANISOU 1369  O   ASN B  82    11104   6852   7136  -1451    533   -344       O  
ATOM   1370  CB  ASN B  82      67.148  57.559  20.902  1.00 70.34           C  
ANISOU 1370  CB  ASN B  82    11639   7354   7731  -1317    581   -368       C  
ATOM   1371  CG  ASN B  82      68.002  57.097  19.731  1.00 77.59           C  
ANISOU 1371  CG  ASN B  82    12410   8315   8755  -1321    533   -389       C  
ATOM   1372  OD1 ASN B  82      68.613  56.028  19.778  1.00 78.45           O  
ANISOU 1372  OD1 ASN B  82    12318   8491   8999  -1360    436   -398       O  
ATOM   1373  ND2 ASN B  82      68.045  57.901  18.672  1.00 83.90           N  
ANISOU 1373  ND2 ASN B  82    13307   9075   9498  -1279    599   -394       N  
ATOM   1374  N   TYR B  83      64.745  56.919  23.252  1.00 68.23           N  
ANISOU 1374  N   TYR B  83    11500   7040   7382  -1294    570   -323       N  
ATOM   1375  CA  TYR B  83      64.206  57.296  24.555  1.00 70.68           C  
ANISOU 1375  CA  TYR B  83    11943   7324   7588  -1322    611   -312       C  
ATOM   1376  C   TYR B  83      63.892  56.056  25.394  1.00 66.35           C  
ANISOU 1376  C   TYR B  83    11255   6828   7125  -1387    507   -287       C  
ATOM   1377  O   TYR B  83      64.218  55.998  26.580  1.00 64.49           O  
ANISOU 1377  O   TYR B  83    11020   6628   6857  -1483    490   -280       O  
ATOM   1378  CB  TYR B  83      62.929  58.131  24.395  1.00 86.85           C  
ANISOU 1378  CB  TYR B  83    14200   9279   9520  -1197    712   -304       C  
ATOM   1379  CG  TYR B  83      63.057  59.349  23.497  1.00104.44           C  
ANISOU 1379  CG  TYR B  83    16555  11451  11677  -1122    806   -307       C  
ATOM   1380  CD1 TYR B  83      62.855  59.250  22.125  1.00112.69           C  
ANISOU 1380  CD1 TYR B  83    17557  12487  12774  -1036    802   -305       C  
ATOM   1381  CD2 TYR B  83      63.359  60.599  24.022  1.00111.57           C  
ANISOU 1381  CD2 TYR B  83    17617  12305  12469  -1141    892   -307       C  
ATOM   1382  CE1 TYR B  83      62.961  60.357  21.301  1.00119.91           C  
ANISOU 1382  CE1 TYR B  83    18584  13352  13625   -978    880   -298       C  
ATOM   1383  CE2 TYR B  83      63.468  61.713  23.205  1.00118.51           C  
ANISOU 1383  CE2 TYR B  83    18604  13127  13297  -1082    965   -298       C  
ATOM   1384  CZ  TYR B  83      63.267  61.586  21.846  1.00123.70           C  
ANISOU 1384  CZ  TYR B  83    19217  13782  14000  -1003    959   -292       C  
ATOM   1385  OH  TYR B  83      63.372  62.685  21.022  1.00128.76           O  
ANISOU 1385  OH  TYR B  83    19967  14368  14587   -954   1026   -278       O  
ATOM   1386  N   ARG B  84      63.266  55.058  24.776  1.00 61.10           N  
ANISOU 1386  N   ARG B  84    10465   6172   6576  -1339    433   -264       N  
ATOM   1387  CA  ARG B  84      62.692  53.955  25.537  1.00 54.18           C  
ANISOU 1387  CA  ARG B  84     9475   5333   5779  -1390    338   -214       C  
ATOM   1388  C   ARG B  84      62.606  52.647  24.758  1.00 44.85           C  
ANISOU 1388  C   ARG B  84     8060   4194   4786  -1374    218   -185       C  
ATOM   1389  O   ARG B  84      62.620  52.645  23.530  1.00 39.50           O  
ANISOU 1389  O   ARG B  84     7356   3496   4157  -1294    226   -211       O  
ATOM   1390  CB  ARG B  84      61.293  54.356  25.979  1.00 63.84           C  
ANISOU 1390  CB  ARG B  84    10891   6475   6889  -1321    408   -188       C  
ATOM   1391  CG  ARG B  84      61.003  54.068  27.423  1.00 78.79           C  
ANISOU 1391  CG  ARG B  84    12797   8397   8744  -1425    381   -140       C  
ATOM   1392  CD  ARG B  84      59.718  54.746  27.827  1.00 89.09           C  
ANISOU 1392  CD  ARG B  84    14215   9729   9906  -1265    472   -112       C  
ATOM   1393  NE  ARG B  84      59.490  54.698  29.265  1.00 99.27           N  
ANISOU 1393  NE  ARG B  84    15474  11123  11121  -1322    463    -68       N  
ATOM   1394  CZ  ARG B  84      58.456  55.271  29.871  1.00105.81           C  
ANISOU 1394  CZ  ARG B  84    16379  12010  11816  -1198    537    -47       C  
ATOM   1395  NH1 ARG B  84      57.555  55.935  29.161  1.00108.53           N  
ANISOU 1395  NH1 ARG B  84    16837  12309  12090  -1010    624    -65       N  
ATOM   1396  NH2 ARG B  84      58.326  55.180  31.187  1.00106.97           N  
ANISOU 1396  NH2 ARG B  84    16485  12264  11895  -1263    523    -10       N  
ATOM   1397  N   ASN B  85      62.514  51.540  25.492  1.00 33.40           N  
ANISOU 1397  N   ASN B  85     6436   2811   3443  -1452    104   -126       N  
ATOM   1398  CA  ASN B  85      62.281  50.234  24.899  1.00 43.94           C  
ANISOU 1398  CA  ASN B  85     7543   4188   4966  -1435    -20    -86       C  
ATOM   1399  C   ASN B  85      61.257  49.427  25.694  1.00 38.44           C  
ANISOU 1399  C   ASN B  85     6782   3514   4309  -1474   -100     15       C  
ATOM   1400  O   ASN B  85      61.511  49.020  26.821  1.00 37.59           O  
ANISOU 1400  O   ASN B  85     6583   3485   4217  -1574   -158     65       O  
ATOM   1401  CB  ASN B  85      63.580  49.435  24.781  1.00 40.14           C  
ANISOU 1401  CB  ASN B  85     6813   3798   4640  -1482   -112   -104       C  
ATOM   1402  CG  ASN B  85      63.450  48.267  23.822  1.00 36.50           C  
ANISOU 1402  CG  ASN B  85     6134   3363   4370  -1431   -214    -96       C  
ATOM   1403  OD1 ASN B  85      62.341  47.879  23.453  1.00 35.07           O  
ANISOU 1403  OD1 ASN B  85     5959   3148   4219  -1387   -246    -57       O  
ATOM   1404  ND2 ASN B  85      64.579  47.699  23.413  1.00 40.65           N  
ANISOU 1404  ND2 ASN B  85     6472   3944   5028  -1430   -261   -134       N  
ATOM   1405  N   ALA B  86      60.105  49.192  25.073  1.00 35.93           N  
ANISOU 1405  N   ALA B  86     6455   3188   4011  -1347   -102     57       N  
ATOM   1406  CA  ALA B  86      58.996  48.506  25.714  1.00 35.32           C  
ANISOU 1406  CA  ALA B  86     6222   3238   3961  -1275   -165    169       C  
ATOM   1407  C   ALA B  86      58.965  47.022  25.353  1.00 39.15           C  
ANISOU 1407  C   ALA B  86     6425   3783   4666  -1302   -332    225       C  
ATOM   1408  O   ALA B  86      58.029  46.316  25.718  1.00 38.73           O  
ANISOU 1408  O   ALA B  86     6217   3834   4664  -1239   -401    324       O  
ATOM   1409  CB  ALA B  86      57.698  49.161  25.304  1.00 30.94           C  
ANISOU 1409  CB  ALA B  86     5771   2696   3290  -1065    -64    185       C  
ATOM   1410  N   HIS B  87      59.985  46.556  24.636  1.00 42.67           N  
ANISOU 1410  N   HIS B  87     6804   4164   5244  -1393   -398    160       N  
ATOM   1411  CA  HIS B  87      60.090  45.148  24.239  1.00 39.77           C  
ANISOU 1411  CA  HIS B  87     6159   3851   5100  -1412   -559    193       C  
ATOM   1412  C   HIS B  87      58.793  44.603  23.648  1.00 40.32           C  
ANISOU 1412  C   HIS B  87     6118   3971   5230  -1253   -602    256       C  
ATOM   1413  O   HIS B  87      58.306  43.538  24.049  1.00 39.52           O  
ANISOU 1413  O   HIS B  87     5803   3958   5256  -1261   -728    350       O  
ATOM   1414  CB  HIS B  87      60.523  44.300  25.430  1.00 31.78           C  
ANISOU 1414  CB  HIS B  87     4940   2967   4167  -1489   -648    257       C  
ATOM   1415  CG  HIS B  87      61.866  44.679  25.964  1.00 35.86           C  
ANISOU 1415  CG  HIS B  87     5469   3515   4642  -1534   -586    186       C  
ATOM   1416  ND1 HIS B  87      62.980  44.771  25.158  1.00 28.46           N  
ANISOU 1416  ND1 HIS B  87     4494   2564   3757  -1491   -542     83       N  
ATOM   1417  CD2 HIS B  87      62.273  45.008  27.215  1.00 33.86           C  
ANISOU 1417  CD2 HIS B  87     5260   3305   4301  -1617   -564    212       C  
ATOM   1418  CE1 HIS B  87      64.018  45.136  25.890  1.00 36.11           C  
ANISOU 1418  CE1 HIS B  87     5480   3560   4679  -1540   -502     55       C  
ATOM   1419  NE2 HIS B  87      63.617  45.284  27.142  1.00 37.17           N  
ANISOU 1419  NE2 HIS B  87     5667   3728   4727  -1616   -515    127       N  
ATOM   1420  N   SER B  88      58.238  45.334  22.690  1.00 33.58           N  
ANISOU 1420  N   SER B  88     5399   3074   4286  -1099   -496    207       N  
ATOM   1421  CA  SER B  88      56.988  44.923  22.080  1.00 33.07           C  
ANISOU 1421  CA  SER B  88     5237   3068   4262   -926   -519    260       C  
ATOM   1422  C   SER B  88      56.846  45.506  20.684  1.00 30.77           C  
ANISOU 1422  C   SER B  88     5058   2704   3930   -799   -436    175       C  
ATOM   1423  O   SER B  88      57.598  46.392  20.275  1.00 34.15           O  
ANISOU 1423  O   SER B  88     5669   3040   4268   -833   -340     85       O  
ATOM   1424  CB  SER B  88      55.801  45.340  22.958  1.00 32.41           C  
ANISOU 1424  CB  SER B  88     5206   3067   4042   -829   -456    352       C  
ATOM   1425  OG  SER B  88      55.928  46.678  23.404  1.00 36.32           O  
ANISOU 1425  OG  SER B  88     5956   3512   4331   -822   -303    308       O  
ATOM   1426  N   ALA B  89      55.871  44.992  19.956  1.00 25.64           N  
ANISOU 1426  N   ALA B  89     4295   2101   3347   -654   -475    210       N  
ATOM   1427  CA  ALA B  89      55.576  45.505  18.645  1.00 23.91           C  
ANISOU 1427  CA  ALA B  89     4170   1832   3085   -519   -400    144       C  
ATOM   1428  C   ALA B  89      54.086  45.440  18.406  1.00 30.56           C  
ANISOU 1428  C   ALA B  89     4973   2744   3895   -330   -383    216       C  
ATOM   1429  O   ALA B  89      53.400  44.531  18.883  1.00 30.36           O  
ANISOU 1429  O   ALA B  89     4761   2810   3964   -311   -485    307       O  
ATOM   1430  CB  ALA B  89      56.308  44.708  17.587  1.00 28.84           C  
ANISOU 1430  CB  ALA B  89     4652   2428   3879   -564   -497     72       C  
ATOM   1431  N   THR B  90      53.602  46.428  17.666  1.00 31.53           N  
ANISOU 1431  N   THR B  90     5275   2822   3884   -192   -256    178       N  
ATOM   1432  CA  THR B  90      52.214  46.486  17.265  1.00 26.89           C  
ANISOU 1432  CA  THR B  90     4671   2291   3256      1   -227    234       C  
ATOM   1433  C   THR B  90      52.129  46.450  15.750  1.00 26.97           C  
ANISOU 1433  C   THR B  90     4672   2266   3310    101   -221    171       C  
ATOM   1434  O   THR B  90      52.904  47.126  15.069  1.00 33.79           O  
ANISOU 1434  O   THR B  90     5676   3043   4120     71   -150     82       O  
ATOM   1435  CB  THR B  90      51.570  47.789  17.734  1.00 28.83           C  
ANISOU 1435  CB  THR B  90     5150   2517   3286     98    -71    249       C  
ATOM   1436  OG1 THR B  90      51.599  47.852  19.165  1.00 29.38           O  
ANISOU 1436  OG1 THR B  90     5229   2632   3303     11    -72    303       O  
ATOM   1437  CG2 THR B  90      50.125  47.864  17.258  1.00 30.85           C  
ANISOU 1437  CG2 THR B  90     5389   2832   3501    305    -40    303       C  
ATOM   1438  N   THR B  91      51.191  45.662  15.231  1.00 26.17           N  
ANISOU 1438  N   THR B  91     4401   2238   3304    217   -296    218       N  
ATOM   1439  CA  THR B  91      50.828  45.724  13.819  1.00 28.73           C  
ANISOU 1439  CA  THR B  91     4726   2547   3641    346   -276    170       C  
ATOM   1440  C   THR B  91      49.373  46.133  13.711  1.00 32.82           C  
ANISOU 1440  C   THR B  91     5293   3117   4061    540   -210    239       C  
ATOM   1441  O   THR B  91      48.530  45.651  14.469  1.00 31.80           O  
ANISOU 1441  O   THR B  91     5055   3072   3955    578   -258    332       O  
ATOM   1442  CB  THR B  91      50.998  44.381  13.110  1.00 28.31           C  
ANISOU 1442  CB  THR B  91     4418   2536   3802    324   -432    152       C  
ATOM   1443  OG1 THR B  91      50.060  43.435  13.641  1.00 35.65           O  
ANISOU 1443  OG1 THR B  91     5153   3561   4832    368   -536    253       O  
ATOM   1444  CG2 THR B  91      52.402  43.858  13.299  1.00 29.49           C  
ANISOU 1444  CG2 THR B  91     4494   2645   4068    132   -513     89       C  
ATOM   1445  N   TRP B  92      49.097  47.043  12.781  1.00 40.93           N  
ANISOU 1445  N   TRP B  92     6483   4094   4975    660    -98    194       N  
ATOM   1446  CA  TRP B  92      47.742  47.477  12.480  1.00 34.57           C  
ANISOU 1446  CA  TRP B  92     5730   3329   4077    856    -32    248       C  
ATOM   1447  C   TRP B  92      47.370  46.907  11.128  1.00 31.30           C  
ANISOU 1447  C   TRP B  92     5194   2943   3757    957    -86    223       C  
ATOM   1448  O   TRP B  92      48.146  47.008  10.183  1.00 36.34           O  
ANISOU 1448  O   TRP B  92     5861   3527   4419    920    -80    138       O  
ATOM   1449  CB  TRP B  92      47.678  48.998  12.385  1.00 33.77           C  
ANISOU 1449  CB  TRP B  92     5913   3144   3774    925    136    218       C  
ATOM   1450  CG  TRP B  92      47.736  49.740  13.692  1.00 33.45           C  
ANISOU 1450  CG  TRP B  92     6017   3084   3610    874    211    244       C  
ATOM   1451  CD1 TRP B  92      46.679  50.241  14.388  1.00 34.74           C  
ANISOU 1451  CD1 TRP B  92     6249   3290   3661    988    276    309       C  
ATOM   1452  CD2 TRP B  92      48.908  50.084  14.443  1.00 29.23           C  
ANISOU 1452  CD2 TRP B  92     5576   2484   3047    700    230    201       C  
ATOM   1453  NE1 TRP B  92      47.114  50.865  15.529  1.00 35.80           N  
ANISOU 1453  NE1 TRP B  92     6511   3394   3698    896    334    305       N  
ATOM   1454  CE2 TRP B  92      48.481  50.786  15.583  1.00 31.08           C  
ANISOU 1454  CE2 TRP B  92     5932   2727   3150    718    306    240       C  
ATOM   1455  CE3 TRP B  92      50.273  49.867  14.261  1.00 29.85           C  
ANISOU 1455  CE3 TRP B  92     5643   2502   3197    532    190    130       C  
ATOM   1456  CZ2 TRP B  92      49.371  51.273  16.535  1.00 36.62           C  
ANISOU 1456  CZ2 TRP B  92     6746   3378   3790    573    342    210       C  
ATOM   1457  CZ3 TRP B  92      51.152  50.355  15.202  1.00 30.27           C  
ANISOU 1457  CZ3 TRP B  92     5808   2502   3190    388    226    105       C  
ATOM   1458  CH2 TRP B  92      50.699  51.043  16.328  1.00 33.80           C  
ANISOU 1458  CH2 TRP B  92     6377   2959   3507    408    300    145       C  
ATOM   1459  N   SER B  93      46.182  46.324  11.041  1.00 35.43           N  
ANISOU 1459  N   SER B  93     5580   3554   4327   1083   -138    296       N  
ATOM   1460  CA  SER B  93      45.666  45.814   9.783  1.00 27.85           C  
ANISOU 1460  CA  SER B  93     4507   2631   3446   1197   -186    277       C  
ATOM   1461  C   SER B  93      44.280  46.411   9.540  1.00 32.54           C  
ANISOU 1461  C   SER B  93     5179   3263   3921   1398   -102    337       C  
ATOM   1462  O   SER B  93      43.388  46.309  10.389  1.00 33.51           O  
ANISOU 1462  O   SER B  93     5264   3451   4016   1453   -105    426       O  
ATOM   1463  CB  SER B  93      45.610  44.288   9.827  1.00 33.05           C  
ANISOU 1463  CB  SER B  93     4876   3364   4318   1145   -362    304       C  
ATOM   1464  OG  SER B  93      45.129  43.761   8.609  1.00 38.09           O  
ANISOU 1464  OG  SER B  93     5396   4038   5037   1253   -415    278       O  
ATOM   1465  N   GLY B  94      44.100  47.049   8.387  1.00 34.10           N  
ANISOU 1465  N   GLY B  94     5486   3425   4045   1508    -26    291       N  
ATOM   1466  CA  GLY B  94      42.827  47.666   8.070  1.00 30.59           C  
ANISOU 1466  CA  GLY B  94     5107   3026   3488   1676     57    337       C  
ATOM   1467  C   GLY B  94      42.728  48.183   6.647  1.00 39.60           C  
ANISOU 1467  C   GLY B  94     6292   4176   4579   1715    114    273       C  
ATOM   1468  O   GLY B  94      43.364  47.661   5.727  1.00 36.65           O  
ANISOU 1468  O   GLY B  94     5833   3792   4299   1677     54    210       O  
ATOM   1469  N   GLN B  95      41.922  49.220   6.460  1.00 43.14           N  
ANISOU 1469  N   GLN B  95     6870   4648   4874   1794    226    290       N  
ATOM   1470  CA  GLN B  95      41.733  49.777   5.136  1.00 45.47           C  
ANISOU 1470  CA  GLN B  95     7212   4959   5105   1834    277    251       C  
ATOM   1471  C   GLN B  95      41.384  51.252   5.176  1.00 45.76           C  
ANISOU 1471  C   GLN B  95     7479   4960   4949   1890    415    265       C  
ATOM   1472  O   GLN B  95      40.751  51.736   6.114  1.00 45.14           O  
ANISOU 1472  O   GLN B  95     7474   4890   4786   1936    469    310       O  
ATOM   1473  CB  GLN B  95      40.650  49.002   4.382  1.00 47.28           C  
ANISOU 1473  CB  GLN B  95     7234   5316   5413   1879    209    270       C  
ATOM   1474  CG  GLN B  95      39.281  49.015   5.049  1.00 49.04           C  
ANISOU 1474  CG  GLN B  95     7410   5626   5596   1942    224    339       C  
ATOM   1475  CD  GLN B  95      38.219  48.328   4.204  1.00 52.27           C  
ANISOU 1475  CD  GLN B  95     7638   6145   6077   1962    167    348       C  
ATOM   1476  OE1 GLN B  95      38.224  48.431   2.975  1.00 49.66           O  
ANISOU 1476  OE1 GLN B  95     7302   5827   5740   1974    171    310       O  
ATOM   1477  NE2 GLN B  95      37.305  47.621   4.856  1.00 43.54           N  
ANISOU 1477  NE2 GLN B  95     6388   5117   5039   1958    113    399       N  
ATOM   1478  N   TYR B  96      41.835  51.953   4.141  1.00 47.42           N  
ANISOU 1478  N   TYR B  96     7795   5130   5093   1884    467    227       N  
ATOM   1479  CA  TYR B  96      41.476  53.341   3.904  1.00 51.83           C  
ANISOU 1479  CA  TYR B  96     8552   5660   5483   1935    581    249       C  
ATOM   1480  C   TYR B  96      40.115  53.390   3.241  1.00 53.04           C  
ANISOU 1480  C   TYR B  96     8632   5922   5600   2037    584    289       C  
ATOM   1481  O   TYR B  96      39.865  52.677   2.273  1.00 50.32           O  
ANISOU 1481  O   TYR B  96     8137   5645   5336   2047    520    274       O  
ATOM   1482  CB  TYR B  96      42.513  53.995   2.994  1.00 56.31           C  
ANISOU 1482  CB  TYR B  96     9241   6147   6007   1878    620    206       C  
ATOM   1483  CG  TYR B  96      42.077  55.309   2.382  1.00 63.28           C  
ANISOU 1483  CG  TYR B  96    10289   7013   6740   1936    713    241       C  
ATOM   1484  CD1 TYR B  96      41.349  55.345   1.194  1.00 67.24           C  
ANISOU 1484  CD1 TYR B  96    10736   7588   7224   2011    706    259       C  
ATOM   1485  CD2 TYR B  96      42.406  56.514   2.982  1.00 65.64           C  
ANISOU 1485  CD2 TYR B  96    10799   7219   6923   1911    801    259       C  
ATOM   1486  CE1 TYR B  96      40.949  56.550   0.633  1.00 67.12           C  
ANISOU 1486  CE1 TYR B  96    10875   7551   7078   2067    785    300       C  
ATOM   1487  CE2 TYR B  96      42.014  57.721   2.429  1.00 72.82           C  
ANISOU 1487  CE2 TYR B  96    11856   8103   7710   1964    875    300       C  
ATOM   1488  CZ  TYR B  96      41.288  57.736   1.256  1.00 74.54           C  
ANISOU 1488  CZ  TYR B  96    12019   8391   7911   2045    867    322       C  
ATOM   1489  OH  TYR B  96      40.900  58.940   0.716  1.00 80.53           O  
ANISOU 1489  OH  TYR B  96    12929   9118   8550   2101    938    367       O  
ATOM   1490  N   VAL B  97      39.238  54.232   3.774  1.00 62.01           N  
ANISOU 1490  N   VAL B  97     9875   7071   6616   2109    659    335       N  
ATOM   1491  CA  VAL B  97      37.913  54.430   3.208  1.00 69.62           C  
ANISOU 1491  CA  VAL B  97    10796   8128   7528   2203    674    372       C  
ATOM   1492  C   VAL B  97      37.797  55.887   2.812  1.00 71.21           C  
ANISOU 1492  C   VAL B  97    11209   8273   7573   2249    774    395       C  
ATOM   1493  O   VAL B  97      38.130  56.783   3.589  1.00 69.95           O  
ANISOU 1493  O   VAL B  97    11220   8031   7326   2241    841    406       O  
ATOM   1494  CB  VAL B  97      36.799  54.061   4.209  1.00 75.98           C  
ANISOU 1494  CB  VAL B  97    11517   9013   8339   2257    665    412       C  
ATOM   1495  CG1 VAL B  97      35.425  54.381   3.627  1.00 77.88           C  
ANISOU 1495  CG1 VAL B  97    11735   9342   8514   2348    691    446       C  
ATOM   1496  CG2 VAL B  97      36.878  52.583   4.564  1.00 76.68           C  
ANISOU 1496  CG2 VAL B  97    11380   9157   8597   2202    553    405       C  
ATOM   1497  N   GLY B  98      37.333  56.116   1.590  1.00 79.52           N  
ANISOU 1497  N   GLY B  98    12250   9367   8598   2294    777    405       N  
ATOM   1498  CA  GLY B  98      37.207  57.459   1.062  1.00 86.49           C  
ANISOU 1498  CA  GLY B  98    13321  10197   9346   2340    860    435       C  
ATOM   1499  C   GLY B  98      35.830  58.025   1.329  1.00 92.20           C  
ANISOU 1499  C   GLY B  98    14077  10977   9979   2443    905    483       C  
ATOM   1500  O   GLY B  98      34.850  57.287   1.434  1.00 95.28           O  
ANISOU 1500  O   GLY B  98    14317  11471  10415   2482    865    491       O  
ATOM   1501  N   GLY B  99      35.759  59.345   1.439  1.00 94.96           N  
ANISOU 1501  N   GLY B  99    14622  11253  10205   2481    985    515       N  
ATOM   1502  CA  GLY B  99      34.506  60.018   1.712  1.00 98.58           C  
ANISOU 1502  CA  GLY B  99    15128  11750  10577   2579   1030    557       C  
ATOM   1503  C   GLY B  99      34.737  61.466   2.073  1.00102.36           C  
ANISOU 1503  C   GLY B  99    15783  12106  11002   2574   1092    565       C  
ATOM   1504  O   GLY B  99      35.868  61.958   2.036  1.00 94.35           O  
ANISOU 1504  O   GLY B  99    14879  10985   9985   2500   1112    547       O  
ATOM   1505  N   ALA B 100      33.650  62.148   2.416  1.00114.57           N  
ANISOU 1505  N   ALA B 100    17358  13670  12503   2653   1122    591       N  
ATOM   1506  CA  ALA B 100      33.713  63.533   2.848  1.00122.67           C  
ANISOU 1506  CA  ALA B 100    18553  14587  13470   2666   1180    601       C  
ATOM   1507  C   ALA B 100      34.692  63.632   4.006  1.00120.59           C  
ANISOU 1507  C   ALA B 100    18370  14234  13214   2590   1191    582       C  
ATOM   1508  O   ALA B 100      35.539  64.525   4.048  1.00124.27           O  
ANISOU 1508  O   ALA B 100    18980  14581  13656   2537   1227    571       O  
ATOM   1509  CB  ALA B 100      32.340  64.004   3.268  1.00128.12           C  
ANISOU 1509  CB  ALA B 100    19241  15325  14115   2770   1200    631       C  
ATOM   1510  N   GLU B 101      34.574  62.687   4.934  1.00112.01           N  
ANISOU 1510  N   GLU B 101    17188  13209  12163   2585   1160    578       N  
ATOM   1511  CA  GLU B 101      35.520  62.557   6.031  1.00106.07           C  
ANISOU 1511  CA  GLU B 101    16492  12385  11426   2509   1163    559       C  
ATOM   1512  C   GLU B 101      36.283  61.250   5.848  1.00 95.57           C  
ANISOU 1512  C   GLU B 101    15051  11099  10163   2440   1112    534       C  
ATOM   1513  O   GLU B 101      35.742  60.163   6.060  1.00 93.74           O  
ANISOU 1513  O   GLU B 101    14675  10977   9963   2475   1072    538       O  
ATOM   1514  CB  GLU B 101      34.794  62.576   7.375  1.00110.99           C  
ANISOU 1514  CB  GLU B 101    17109  13035  12027   2566   1174    576       C  
ATOM   1515  CG  GLU B 101      35.669  63.009   8.537  1.00116.24           C  
ANISOU 1515  CG  GLU B 101    17896  13589  12680   2503   1199    561       C  
ATOM   1516  CD  GLU B 101      34.958  62.904   9.870  1.00121.10           C  
ANISOU 1516  CD  GLU B 101    18496  14242  13276   2568   1206    580       C  
ATOM   1517  OE1 GLU B 101      34.204  63.837  10.220  1.00125.67           O  
ANISOU 1517  OE1 GLU B 101    19155  14799  13797   2648   1242    602       O  
ATOM   1518  OE2 GLU B 101      35.155  61.888  10.568  1.00118.98           O  
ANISOU 1518  OE2 GLU B 101    18136  14025  13046   2546   1176    572       O  
ATOM   1519  N   ALA B 102      37.538  61.366   5.430  1.00 85.57           N  
ANISOU 1519  N   ALA B 102    13855   9746   8913   2345   1113    507       N  
ATOM   1520  CA  ALA B 102      38.369  60.195   5.193  1.00 81.03           C  
ANISOU 1520  CA  ALA B 102    13176   9196   8416   2271   1059    473       C  
ATOM   1521  C   ALA B 102      38.878  59.629   6.512  1.00 77.06           C  
ANISOU 1521  C   ALA B 102    12649   8670   7959   2212   1041    449       C  
ATOM   1522  O   ALA B 102      39.204  60.375   7.437  1.00 76.58           O  
ANISOU 1522  O   ALA B 102    12733   8524   7841   2187   1088    457       O  
ATOM   1523  CB  ALA B 102      39.539  60.551   4.297  1.00 75.71           C  
ANISOU 1523  CB  ALA B 102    12577   8435   7754   2183   1065    447       C  
ATOM   1524  N   ARG B 103      38.943  58.306   6.592  1.00 70.88           N  
ANISOU 1524  N   ARG B 103    11682   7960   7289   2188    969    422       N  
ATOM   1525  CA  ARG B 103      39.476  57.652   7.774  1.00 73.33           C  
ANISOU 1525  CA  ARG B 103    11957   8250   7657   2130    943    400       C  
ATOM   1526  C   ARG B 103      40.089  56.304   7.460  1.00 66.90           C  
ANISOU 1526  C   ARG B 103    10960   7464   6995   2061    849    362       C  
ATOM   1527  O   ARG B 103      39.766  55.672   6.449  1.00 63.55           O  
ANISOU 1527  O   ARG B 103    10392   7112   6641   2082    793    359       O  
ATOM   1528  CB  ARG B 103      38.388  57.478   8.823  1.00 81.65           C  
ANISOU 1528  CB  ARG B 103    12969   9379   8677   2223    955    437       C  
ATOM   1529  CG  ARG B 103      37.084  56.914   8.289  1.00 90.08           C  
ANISOU 1529  CG  ARG B 103    13871  10583   9771   2319    920    467       C  
ATOM   1530  CD  ARG B 103      36.080  56.775   9.411  1.00 97.54           C  
ANISOU 1530  CD  ARG B 103    14779  11603  10679   2404    937    503       C  
ATOM   1531  NE  ARG B 103      36.042  57.986  10.227  1.00103.07           N  
ANISOU 1531  NE  ARG B 103    15690  12228  11242   2441   1022    523       N  
ATOM   1532  CZ  ARG B 103      35.461  58.078  11.417  1.00104.32           C  
ANISOU 1532  CZ  ARG B 103    15872  12419  11346   2508   1051    551       C  
ATOM   1533  NH1 ARG B 103      34.858  57.025  11.948  1.00102.91           N  
ANISOU 1533  NH1 ARG B 103    15513  12353  11235   2544   1008    563       N  
ATOM   1534  NH2 ARG B 103      35.486  59.229  12.076  1.00108.40           N  
ANISOU 1534  NH2 ARG B 103    16544  12841  11801   2516   1101    560       N  
ATOM   1535  N   ILE B 104      40.987  55.886   8.346  1.00 57.79           N  
ANISOU 1535  N   ILE B 104     9814   6247   5895   1974    827    335       N  
ATOM   1536  CA  ILE B 104      41.585  54.563   8.279  1.00 47.32           C  
ANISOU 1536  CA  ILE B 104     8314   4937   4729   1905    723    311       C  
ATOM   1537  C   ILE B 104      41.100  53.738   9.458  1.00 46.01           C  
ANISOU 1537  C   ILE B 104     8035   4823   4623   1931    672    355       C  
ATOM   1538  O   ILE B 104      41.399  54.055  10.614  1.00 51.93           O  
ANISOU 1538  O   ILE B 104     8894   5514   5324   1905    709    363       O  
ATOM   1539  CB  ILE B 104      43.116  54.655   8.286  1.00 45.16           C  
ANISOU 1539  CB  ILE B 104     8129   4545   4486   1765    721    251       C  
ATOM   1540  CG1 ILE B 104      43.583  55.439   7.059  1.00 47.02           C  
ANISOU 1540  CG1 ILE B 104     8457   4743   4667   1738    764    223       C  
ATOM   1541  CG2 ILE B 104      43.740  53.256   8.292  1.00 48.39           C  
ANISOU 1541  CG2 ILE B 104     8356   4960   5069   1695    602    231       C  
ATOM   1542  CD1 ILE B 104      45.063  55.737   7.036  1.00 48.56           C  
ANISOU 1542  CD1 ILE B 104     8752   4829   4869   1589    778    164       C  
ATOM   1543  N   ASN B 105      40.328  52.698   9.163  1.00 40.40           N  
ANISOU 1543  N   ASN B 105     7102   4229   4018   1974    583    390       N  
ATOM   1544  CA  ASN B 105      39.842  51.790  10.195  1.00 40.64           C  
ANISOU 1544  CA  ASN B 105     6985   4333   4126   1984    512    453       C  
ATOM   1545  C   ASN B 105      40.791  50.609  10.324  1.00 43.41           C  
ANISOU 1545  C   ASN B 105     7193   4658   4642   1876    387    453       C  
ATOM   1546  O   ASN B 105      41.137  49.980   9.318  1.00 38.62           O  
ANISOU 1546  O   ASN B 105     6469   4063   4143   1840    317    415       O  
ATOM   1547  CB  ASN B 105      38.441  51.296   9.846  1.00 42.41           C  
ANISOU 1547  CB  ASN B 105     7032   4703   4379   2065    476    494       C  
ATOM   1548  CG  ASN B 105      37.438  52.431   9.722  1.00 54.50           C  
ANISOU 1548  CG  ASN B 105     8697   6262   5748   2175    591    499       C  
ATOM   1549  OD1 ASN B 105      37.514  53.419  10.449  1.00 59.59           O  
ANISOU 1549  OD1 ASN B 105     9533   6846   6264   2209    685    498       O  
ATOM   1550  ND2 ASN B 105      36.496  52.297   8.795  1.00 54.88           N  
ANISOU 1550  ND2 ASN B 105     8650   6398   5805   2225    579    503       N  
ATOM   1551  N   THR B 106      41.218  50.320  11.553  1.00 38.08           N  
ANISOU 1551  N   THR B 106     6533   3950   3984   1823    356    499       N  
ATOM   1552  CA  THR B 106      42.165  49.236  11.797  1.00 34.91           C  
ANISOU 1552  CA  THR B 106     5960   3564   3740   1647    230    485       C  
ATOM   1553  C   THR B 106      41.750  48.335  12.938  1.00 31.58           C  
ANISOU 1553  C   THR B 106     5356   3251   3392   1595    137    570       C  
ATOM   1554  O   THR B 106      40.948  48.698  13.782  1.00 37.08           O  
ANISOU 1554  O   THR B 106     6094   4002   3993   1664    187    632       O  
ATOM   1555  CB  THR B 106      43.551  49.760  12.194  1.00 31.47           C  
ANISOU 1555  CB  THR B 106     5662   3027   3270   1477    269    412       C  
ATOM   1556  OG1 THR B 106      43.481  50.338  13.501  1.00 35.44           O  
ANISOU 1556  OG1 THR B 106     6269   3530   3665   1440    330    442       O  
ATOM   1557  CG2 THR B 106      44.069  50.788  11.199  1.00 32.89           C  
ANISOU 1557  CG2 THR B 106     6046   3092   3359   1507    371    333       C  
ATOM   1558  N   GLN B 107      42.318  47.138  12.928  1.00 36.90           N  
ANISOU 1558  N   GLN B 107     5823   3956   4242   1473     -3    572       N  
ATOM   1559  CA  GLN B 107      42.397  46.298  14.104  1.00 33.40           C  
ANISOU 1559  CA  GLN B 107     5222   3588   3882   1357   -101    641       C  
ATOM   1560  C   GLN B 107      43.883  46.019  14.281  1.00 30.28           C  
ANISOU 1560  C   GLN B 107     4816   3121   3568   1157   -153    574       C  
ATOM   1561  O   GLN B 107      44.625  45.985  13.301  1.00 29.67           O  
ANISOU 1561  O   GLN B 107     4754   2974   3546   1125   -164    490       O  
ATOM   1562  CB  GLN B 107      41.602  45.020  13.896  1.00 33.99           C  
ANISOU 1562  CB  GLN B 107     5033   3769   4112   1404   -238    716       C  
ATOM   1563  CG  GLN B 107      40.115  45.286  13.751  1.00 44.50           C  
ANISOU 1563  CG  GLN B 107     6369   5179   5361   1601   -188    785       C  
ATOM   1564  CD  GLN B 107      39.295  44.024  13.608  1.00 49.55           C  
ANISOU 1564  CD  GLN B 107     6726   5935   6164   1584   -319    839       C  
ATOM   1565  OE1 GLN B 107      39.222  43.423  12.528  1.00 52.83           O  
ANISOU 1565  OE1 GLN B 107     7015   6354   6705   1558   -379    781       O  
ATOM   1566  NE2 GLN B 107      38.656  43.620  14.695  1.00 42.54           N  
ANISOU 1566  NE2 GLN B 107     5735   5146   5280   1558   -359    933       N  
ATOM   1567  N   TRP B 108      44.322  45.852  15.521  1.00 31.74           N  
ANISOU 1567  N   TRP B 108     4978   3328   3754   1023   -181    610       N  
ATOM   1568  CA  TRP B 108      45.742  45.716  15.793  1.00 30.06           C  
ANISOU 1568  CA  TRP B 108     4777   3045   3598    832   -217    547       C  
ATOM   1569  C   TRP B 108      46.062  44.623  16.794  1.00 34.40           C  
ANISOU 1569  C   TRP B 108     5126   3662   4281    684   -354    613       C  
ATOM   1570  O   TRP B 108      45.239  44.274  17.650  1.00 33.57           O  
ANISOU 1570  O   TRP B 108     4928   3659   4169    711   -387    715       O  
ATOM   1571  CB  TRP B 108      46.315  47.051  16.280  1.00 39.91           C  
ANISOU 1571  CB  TRP B 108     6291   4208   4666    791    -73    493       C  
ATOM   1572  CG  TRP B 108      45.592  47.660  17.476  1.00 38.27           C  
ANISOU 1572  CG  TRP B 108     6172   4055   4312    834      3    559       C  
ATOM   1573  CD1 TRP B 108      44.639  48.637  17.446  1.00 38.32           C  
ANISOU 1573  CD1 TRP B 108     6334   4066   4159    998    125    570       C  
ATOM   1574  CD2 TRP B 108      45.789  47.338  18.859  1.00 35.86           C  
ANISOU 1574  CD2 TRP B 108     5803   3816   4007    712    -41    616       C  
ATOM   1575  NE1 TRP B 108      44.226  48.941  18.722  1.00 41.33           N  
ANISOU 1575  NE1 TRP B 108     6751   4513   4440    988    163    624       N  
ATOM   1576  CE2 TRP B 108      44.913  48.155  19.609  1.00 37.85           C  
ANISOU 1576  CE2 TRP B 108     6175   4115   4090    812     63    656       C  
ATOM   1577  CE3 TRP B 108      46.615  46.441  19.536  1.00 32.20           C  
ANISOU 1577  CE3 TRP B 108     5190   3377   3669    530   -158    638       C  
ATOM   1578  CZ2 TRP B 108      44.846  48.098  21.004  1.00 33.88           C  
ANISOU 1578  CZ2 TRP B 108     5646   3693   3534    733     55    715       C  
ATOM   1579  CZ3 TRP B 108      46.543  46.384  20.923  1.00 35.29           C  
ANISOU 1579  CZ3 TRP B 108     5555   3844   4009    448   -169    705       C  
ATOM   1580  CH2 TRP B 108      45.664  47.206  21.638  1.00 31.65           C  
ANISOU 1580  CH2 TRP B 108     5214   3439   3373    549    -61    742       C  
ATOM   1581  N   LEU B 109      47.275  44.091  16.661  1.00 31.76           N  
ANISOU 1581  N   LEU B 109     4723   3274   4070    528   -435    555       N  
ATOM   1582  CA  LEU B 109      47.808  43.080  17.562  1.00 24.10           C  
ANISOU 1582  CA  LEU B 109     3572   2347   3238    366   -570    607       C  
ATOM   1583  C   LEU B 109      49.094  43.610  18.162  1.00 32.74           C  
ANISOU 1583  C   LEU B 109     4796   3366   4278    201   -527    546       C  
ATOM   1584  O   LEU B 109      50.013  43.969  17.430  1.00 30.24           O  
ANISOU 1584  O   LEU B 109     4571   2956   3965    155   -493    442       O  
ATOM   1585  CB  LEU B 109      48.124  41.793  16.807  1.00 26.39           C  
ANISOU 1585  CB  LEU B 109     3628   2641   3758    325   -730    589       C  
ATOM   1586  CG  LEU B 109      46.950  41.017  16.215  1.00 33.47           C  
ANISOU 1586  CG  LEU B 109     4351   3616   4752    464   -809    650       C  
ATOM   1587  CD1 LEU B 109      47.474  39.896  15.346  1.00 29.31           C  
ANISOU 1587  CD1 LEU B 109     3625   3068   4446    418   -955    598       C  
ATOM   1588  CD2 LEU B 109      46.038  40.453  17.313  1.00 31.76           C  
ANISOU 1588  CD2 LEU B 109     3999   3514   4555    468   -874    792       C  
ATOM   1589  N   LEU B 110      49.155  43.645  19.493  1.00 29.97           N  
ANISOU 1589  N   LEU B 110     4446   3063   3877    109   -531    611       N  
ATOM   1590  CA  LEU B 110      50.315  44.159  20.199  1.00 24.71           C  
ANISOU 1590  CA  LEU B 110     3902   2336   3151    -51   -490    562       C  
ATOM   1591  C   LEU B 110      50.962  43.032  20.995  1.00 27.34           C  
ANISOU 1591  C   LEU B 110     4031   2712   3644   -226   -644    615       C  
ATOM   1592  O   LEU B 110      50.417  42.584  22.005  1.00 29.99           O  
ANISOU 1592  O   LEU B 110     4261   3148   3987   -251   -697    723       O  
ATOM   1593  CB  LEU B 110      49.884  45.288  21.123  1.00 36.96           C  
ANISOU 1593  CB  LEU B 110     5650   3905   4487    -12   -352    584       C  
ATOM   1594  CG  LEU B 110      50.809  45.712  22.264  1.00 40.32           C  
ANISOU 1594  CG  LEU B 110     6171   4310   4839   -177   -323    570       C  
ATOM   1595  CD1 LEU B 110      52.231  45.962  21.792  1.00 40.00           C  
ANISOU 1595  CD1 LEU B 110     6216   4148   4833   -305   -315    460       C  
ATOM   1596  CD2 LEU B 110      50.240  46.969  22.871  1.00 41.76           C  
ANISOU 1596  CD2 LEU B 110     6570   4497   4799    -92   -169    567       C  
ATOM   1597  N   THR B 111      52.121  42.579  20.524  1.00 28.81           N  
ANISOU 1597  N   THR B 111     4160   2827   3958   -345   -716    541       N  
ATOM   1598  CA  THR B 111      52.830  41.464  21.135  1.00 23.71           C  
ANISOU 1598  CA  THR B 111     3313   2207   3488   -512   -873    580       C  
ATOM   1599  C   THR B 111      54.079  41.946  21.864  1.00 34.08           C  
ANISOU 1599  C   THR B 111     4741   3464   4744   -685   -837    531       C  
ATOM   1600  O   THR B 111      54.906  42.668  21.298  1.00 28.93           O  
ANISOU 1600  O   THR B 111     4246   2715   4032   -713   -755    421       O  
ATOM   1601  CB  THR B 111      53.250  40.422  20.084  1.00 26.31           C  
ANISOU 1601  CB  THR B 111     3457   2503   4035   -527  -1005    530       C  
ATOM   1602  OG1 THR B 111      52.107  40.022  19.317  1.00 32.36           O  
ANISOU 1602  OG1 THR B 111     4127   3317   4852   -362  -1033    564       O  
ATOM   1603  CG2 THR B 111      53.855  39.195  20.756  1.00 31.04           C  
ANISOU 1603  CG2 THR B 111     3831   3132   4832   -687  -1182    583       C  
ATOM   1604  N   SER B 112      54.191  41.544  23.131  1.00 32.25           N  
ANISOU 1604  N   SER B 112     4427   3299   4529   -802   -901    619       N  
ATOM   1605  CA  SER B 112      55.378  41.803  23.934  1.00 30.46           C  
ANISOU 1605  CA  SER B 112     4268   3033   4273   -982   -895    587       C  
ATOM   1606  C   SER B 112      56.205  40.525  23.972  1.00 29.41           C  
ANISOU 1606  C   SER B 112     3906   2897   4372  -1127  -1075    600       C  
ATOM   1607  O   SER B 112      55.653  39.423  23.894  1.00 26.69           O  
ANISOU 1607  O   SER B 112     3339   2612   4188  -1103  -1211    678       O  
ATOM   1608  CB  SER B 112      54.981  42.235  25.350  1.00 31.92           C  
ANISOU 1608  CB  SER B 112     4515   3302   4312  -1020   -845    673       C  
ATOM   1609  OG  SER B 112      54.117  43.362  25.306  1.00 41.68           O  
ANISOU 1609  OG  SER B 112     5947   4545   5345   -870   -687    661       O  
ATOM   1610  N   GLY B 113      57.521  40.674  24.061  1.00 25.76           N  
ANISOU 1610  N   GLY B 113     4042   3342   2403   -490   -187   -151       N  
ATOM   1611  CA  GLY B 113      58.404  39.535  24.255  1.00 32.57           C  
ANISOU 1611  CA  GLY B 113     4838   4301   3235   -534   -357   -109       C  
ATOM   1612  C   GLY B 113      58.159  38.905  25.622  1.00 38.44           C  
ANISOU 1612  C   GLY B 113     5514   5152   3940   -657   -388    -58       C  
ATOM   1613  O   GLY B 113      58.029  39.619  26.611  1.00 31.27           O  
ANISOU 1613  O   GLY B 113     4636   4289   2956   -768   -246   -101       O  
ATOM   1614  N   THR B 114      58.088  37.573  25.672  1.00 32.27           N  
ANISOU 1614  N   THR B 114     4638   4412   3212   -635   -573     32       N  
ATOM   1615  CA  THR B 114      57.789  36.852  26.904  1.00 25.30           C  
ANISOU 1615  CA  THR B 114     3677   3629   2307   -740   -620    100       C  
ATOM   1616  C   THR B 114      58.520  35.522  26.944  1.00 29.52           C  
ANISOU 1616  C   THR B 114     4124   4239   2851   -758   -824    167       C  
ATOM   1617  O   THR B 114      59.029  35.046  25.925  1.00 25.65           O  
ANISOU 1617  O   THR B 114     3626   3708   2410   -665   -944    169       O  
ATOM   1618  CB  THR B 114      56.271  36.543  27.054  1.00 33.18           C  
ANISOU 1618  CB  THR B 114     4626   4573   3409   -674   -626    179       C  
ATOM   1619  OG1 THR B 114      55.830  35.681  25.992  1.00 31.36           O  
ANISOU 1619  OG1 THR B 114     4345   4258   3313   -524   -786    244       O  
ATOM   1620  CG2 THR B 114      55.439  37.831  27.054  1.00 35.02           C  
ANISOU 1620  CG2 THR B 114     4939   4728   3641   -653   -425    118       C  
ATOM   1621  N   THR B 115      58.570  34.927  28.133  1.00 28.16           N  
ANISOU 1621  N   THR B 115     3885   4181   2633   -877   -861    221       N  
ATOM   1622  CA  THR B 115      58.948  33.530  28.276  1.00 31.50           C  
ANISOU 1622  CA  THR B 115     4199   4646   3125   -863  -1030    302       C  
ATOM   1623  C   THR B 115      57.856  32.668  27.663  1.00 31.79           C  
ANISOU 1623  C   THR B 115     4163   4589   3327   -721  -1137    386       C  
ATOM   1624  O   THR B 115      56.720  33.117  27.502  1.00 32.72           O  
ANISOU 1624  O   THR B 115     4305   4656   3470   -687  -1113    412       O  
ATOM   1625  CB  THR B 115      59.109  33.140  29.756  1.00 38.22           C  
ANISOU 1625  CB  THR B 115     4987   5610   3926   -993   -993    343       C  
ATOM   1626  OG1 THR B 115      57.928  33.504  30.481  1.00 36.91           O  
ANISOU 1626  OG1 THR B 115     4821   5496   3708  -1070   -955    387       O  
ATOM   1627  CG2 THR B 115      60.289  33.863  30.353  1.00 33.51           C  
ANISOU 1627  CG2 THR B 115     4445   5088   3198  -1109   -879    257       C  
ATOM   1628  N   GLU B 116      58.211  31.437  27.311  1.00 34.03           N  
ANISOU 1628  N   GLU B 116     4360   4823   3748   -605  -1183    399       N  
ATOM   1629  CA  GLU B 116      57.256  30.484  26.761  1.00 45.05           C  
ANISOU 1629  CA  GLU B 116     5686   6131   5301   -471  -1239    448       C  
ATOM   1630  C   GLU B 116      56.086  30.237  27.707  1.00 34.49           C  
ANISOU 1630  C   GLU B 116     4297   4819   3987   -530  -1259    545       C  
ATOM   1631  O   GLU B 116      54.964  30.017  27.267  1.00 38.26           O  
ANISOU 1631  O   GLU B 116     4750   5221   4565   -443  -1290    588       O  
ATOM   1632  CB  GLU B 116      57.961  29.164  26.452  1.00 53.91           C  
ANISOU 1632  CB  GLU B 116     6743   7234   6508   -384  -1239    420       C  
ATOM   1633  CG  GLU B 116      59.032  29.289  25.379  1.00 61.14           C  
ANISOU 1633  CG  GLU B 116     7686   8133   7411   -308  -1215    336       C  
ATOM   1634  CD  GLU B 116      59.609  27.950  24.958  1.00 67.74           C  
ANISOU 1634  CD  GLU B 116     8468   8951   8321   -241  -1218    325       C  
ATOM   1635  OE1 GLU B 116      59.210  26.911  25.538  1.00 76.62           O  
ANISOU 1635  OE1 GLU B 116     9547  10053   9512   -271  -1256    391       O  
ATOM   1636  OE2 GLU B 116      60.462  27.941  24.043  1.00 59.19           O  
ANISOU 1636  OE2 GLU B 116     7406   7845   7239   -203  -1218    288       O  
ATOM   1637  N   ALA B 117      56.348  30.283  29.007  1.00 34.64           N  
ANISOU 1637  N   ALA B 117     4299   4949   3915   -678  -1229    578       N  
ATOM   1638  CA  ALA B 117      55.299  30.020  29.982  1.00 39.94           C  
ANISOU 1638  CA  ALA B 117     4909   5669   4598   -743  -1240    677       C  
ATOM   1639  C   ALA B 117      54.279  31.151  29.988  1.00 43.79           C  
ANISOU 1639  C   ALA B 117     5445   6183   5011   -793  -1231    708       C  
ATOM   1640  O   ALA B 117      53.121  30.941  30.337  1.00 38.75           O  
ANISOU 1640  O   ALA B 117     4754   5530   4438   -774  -1235    790       O  
ATOM   1641  CB  ALA B 117      55.897  29.836  31.374  1.00 37.38           C  
ANISOU 1641  CB  ALA B 117     4553   5474   4175   -892  -1195    701       C  
ATOM   1642  N   ASN B 118      54.710  32.340  29.570  1.00 38.06           N  
ANISOU 1642  N   ASN B 118     4835   5426   4201   -794  -1096    592       N  
ATOM   1643  CA  ASN B 118      53.877  33.531  29.648  1.00 27.09           C  
ANISOU 1643  CA  ASN B 118     3524   3978   2792   -778   -900    535       C  
ATOM   1644  C   ASN B 118      53.339  33.983  28.305  1.00 28.42           C  
ANISOU 1644  C   ASN B 118     3748   3990   3059   -617   -883    498       C  
ATOM   1645  O   ASN B 118      52.739  35.049  28.209  1.00 30.18           O  
ANISOU 1645  O   ASN B 118     4045   4150   3270   -594   -719    440       O  
ATOM   1646  CB  ASN B 118      54.665  34.672  30.284  1.00 28.88           C  
ANISOU 1646  CB  ASN B 118     3840   4276   2858   -901   -724    422       C  
ATOM   1647  CG  ASN B 118      54.831  34.495  31.784  1.00 32.02           C  
ANISOU 1647  CG  ASN B 118     4189   4827   3150  -1060   -689    453       C  
ATOM   1648  OD1 ASN B 118      54.123  33.702  32.404  1.00 34.06           O  
ANISOU 1648  OD1 ASN B 118     4354   5132   3457  -1075   -759    561       O  
ATOM   1649  ND2 ASN B 118      55.748  35.252  32.378  1.00 29.01           N  
ANISOU 1649  ND2 ASN B 118     3870   4528   2625  -1178   -576    360       N  
ATOM   1650  N   ALA B 119      53.551  33.169  27.275  1.00 27.82           N  
ANISOU 1650  N   ALA B 119     3636   3855   3081   -506  -1053    531       N  
ATOM   1651  CA  ALA B 119      53.135  33.535  25.923  1.00 28.07           C  
ANISOU 1651  CA  ALA B 119     3718   3746   3202   -347  -1051    495       C  
ATOM   1652  C   ALA B 119      51.628  33.772  25.833  1.00 26.04           C  
ANISOU 1652  C   ALA B 119     3453   3399   3044   -266   -991    538       C  
ATOM   1653  O   ALA B 119      51.173  34.570  25.013  1.00 30.73           O  
ANISOU 1653  O   ALA B 119     4117   3887   3673   -169   -901    487       O  
ATOM   1654  CB  ALA B 119      53.562  32.464  24.930  1.00 28.17           C  
ANISOU 1654  CB  ALA B 119     3674   3724   3305   -241  -1263    531       C  
ATOM   1655  N   TRP B 120      50.864  33.093  26.686  1.00 30.36           N  
ANISOU 1655  N   TRP B 120     3912   3989   3635   -309  -1038    636       N  
ATOM   1656  CA  TRP B 120      49.407  33.203  26.664  1.00 30.15           C  
ANISOU 1656  CA  TRP B 120     3865   3883   3709   -236   -995    690       C  
ATOM   1657  C   TRP B 120      48.941  34.632  26.940  1.00 32.53           C  
ANISOU 1657  C   TRP B 120     4264   4156   3941   -264   -760    610       C  
ATOM   1658  O   TRP B 120      47.876  35.040  26.477  1.00 34.51           O  
ANISOU 1658  O   TRP B 120     4534   4303   4274   -169   -701    617       O  
ATOM   1659  CB  TRP B 120      48.755  32.212  27.646  1.00 30.73           C  
ANISOU 1659  CB  TRP B 120     3819   4025   3831   -292  -1084    816       C  
ATOM   1660  CG  TRP B 120      49.002  32.510  29.111  1.00 35.64           C  
ANISOU 1660  CG  TRP B 120     4434   4788   4319   -462   -974    817       C  
ATOM   1661  CD1 TRP B 120      50.010  32.014  29.893  1.00 41.46           C  
ANISOU 1661  CD1 TRP B 120     5132   5657   4963   -586  -1032    830       C  
ATOM   1662  CD2 TRP B 120      48.222  33.361  29.965  1.00 39.07           C  
ANISOU 1662  CD2 TRP B 120     4898   5248   4697   -522   -791    803       C  
ATOM   1663  NE1 TRP B 120      49.911  32.510  31.168  1.00 32.47           N  
ANISOU 1663  NE1 TRP B 120     3997   4628   3710   -718   -896    824       N  
ATOM   1664  CE2 TRP B 120      48.822  33.338  31.241  1.00 37.21           C  
ANISOU 1664  CE2 TRP B 120     4640   5167   4331   -681   -747    805       C  
ATOM   1665  CE3 TRP B 120      47.078  34.142  29.774  1.00 39.89           C  
ANISOU 1665  CE3 TRP B 120     5046   5261   4849   -455   -661    787       C  
ATOM   1666  CZ2 TRP B 120      48.312  34.066  32.319  1.00 35.67           C  
ANISOU 1666  CZ2 TRP B 120     4463   5042   4048   -772   -578    788       C  
ATOM   1667  CZ3 TRP B 120      46.577  34.865  30.841  1.00 39.22           C  
ANISOU 1667  CZ3 TRP B 120     4979   5241   4682   -546   -493    770       C  
ATOM   1668  CH2 TRP B 120      47.194  34.822  32.098  1.00 40.59           C  
ANISOU 1668  CH2 TRP B 120     5128   5572   4721   -702   -453    769       C  
ATOM   1669  N   LYS B 121      49.746  35.395  27.674  1.00 26.03           N  
ANISOU 1669  N   LYS B 121     3500   3420   2970   -392   -631    531       N  
ATOM   1670  CA  LYS B 121      49.424  36.791  27.941  1.00 38.89           C  
ANISOU 1670  CA  LYS B 121     5224   5023   4531   -425   -409    442       C  
ATOM   1671  C   LYS B 121      50.363  37.742  27.191  1.00 34.20           C  
ANISOU 1671  C   LYS B 121     4735   4385   3874   -409   -325    323       C  
ATOM   1672  O   LYS B 121      50.607  38.848  27.644  1.00 34.91           O  
ANISOU 1672  O   LYS B 121     4901   4495   3869   -485   -152    234       O  
ATOM   1673  CB  LYS B 121      49.473  37.070  29.446  1.00 39.63           C  
ANISOU 1673  CB  LYS B 121     5303   5247   4506   -584   -302    436       C  
ATOM   1674  CG  LYS B 121      50.819  36.838  30.083  1.00 35.89           C  
ANISOU 1674  CG  LYS B 121     4824   4904   3907   -714   -337    405       C  
ATOM   1675  CD  LYS B 121      50.712  36.988  31.573  1.00 43.37           C  
ANISOU 1675  CD  LYS B 121     5744   5986   4750   -860   -247    414       C  
ATOM   1676  CE  LYS B 121      52.044  36.746  32.247  1.00 52.64           C  
ANISOU 1676  CE  LYS B 121     6908   7295   5796   -992   -283    385       C  
ATOM   1677  NZ  LYS B 121      51.901  36.743  33.735  1.00 60.50           N  
ANISOU 1677  NZ  LYS B 121     7860   8436   6690  -1131   -215    408       N  
ATOM   1678  N   SER B 122      50.862  37.312  26.034  1.00 33.07           N  
ANISOU 1678  N   SER B 122     4594   4183   3789   -307   -448    323       N  
ATOM   1679  CA  SER B 122      51.829  38.101  25.278  1.00 31.94           C  
ANISOU 1679  CA  SER B 122     4540   4007   3588   -289   -387    223       C  
ATOM   1680  C   SER B 122      51.162  39.112  24.362  1.00 24.13           C  
ANISOU 1680  C   SER B 122     3628   2885   2656   -176   -267    174       C  
ATOM   1681  O   SER B 122      51.780  40.116  23.998  1.00 28.18           O  
ANISOU 1681  O   SER B 122     4228   3372   3109   -186   -152     84       O  
ATOM   1682  CB  SER B 122      52.702  37.190  24.420  1.00 24.92           C  
ANISOU 1682  CB  SER B 122     3616   3123   2730   -226   -573    243       C  
ATOM   1683  OG  SER B 122      51.946  36.642  23.353  1.00 26.71           O  
ANISOU 1683  OG  SER B 122     3808   3245   3094    -64   -684    296       O  
ATOM   1684  N   THR B 123      49.909  38.860  23.986  1.00 26.39           N  
ANISOU 1684  N   THR B 123     3881   3085   3061    -70   -295    236       N  
ATOM   1685  CA  THR B 123      49.323  39.580  22.857  1.00 28.97           C  
ANISOU 1685  CA  THR B 123     4267   3277   3462     67   -229    205       C  
ATOM   1686  C   THR B 123      47.982  40.256  23.139  1.00 30.05           C  
ANISOU 1686  C   THR B 123     4423   3344   3651     92    -93    215       C  
ATOM   1687  O   THR B 123      46.976  39.587  23.365  1.00 32.47           O  
ANISOU 1687  O   THR B 123     4661   3635   4042    129   -159    299       O  
ATOM   1688  CB  THR B 123      49.152  38.640  21.661  1.00 24.45           C  
ANISOU 1688  CB  THR B 123     3646   2639   3005    221   -415    262       C  
ATOM   1689  OG1 THR B 123      50.389  37.957  21.409  1.00 28.05           O  
ANISOU 1689  OG1 THR B 123     4078   3163   3416    200   -548    255       O  
ATOM   1690  CG2 THR B 123      48.728  39.433  20.427  1.00 19.30           C  
ANISOU 1690  CG2 THR B 123     3060   1859   2413    361   -345    223       C  
ATOM   1691  N   LEU B 124      47.976  41.586  23.086  1.00 28.89           N  
ANISOU 1691  N   LEU B 124     4368   3152   3459     75     96    128       N  
ATOM   1692  CA  LEU B 124      46.746  42.359  23.230  1.00 28.98           C  
ANISOU 1692  CA  LEU B 124     4407   3084   3521    108    237    125       C  
ATOM   1693  C   LEU B 124      46.124  42.584  21.856  1.00 23.74           C  
ANISOU 1693  C   LEU B 124     3768   2280   2970    279    222    135       C  
ATOM   1694  O   LEU B 124      46.830  42.592  20.840  1.00 28.36           O  
ANISOU 1694  O   LEU B 124     4382   2834   3561    351    165    109       O  
ATOM   1695  CB  LEU B 124      47.029  43.710  23.882  1.00 28.74           C  
ANISOU 1695  CB  LEU B 124     4459   3069   3391      4    450     22       C  
ATOM   1696  CG  LEU B 124      47.379  43.730  25.371  1.00 38.52           C  
ANISOU 1696  CG  LEU B 124     5680   4441   4516   -165    509      1       C  
ATOM   1697  CD1 LEU B 124      47.811  45.123  25.757  1.00 41.57           C  
ANISOU 1697  CD1 LEU B 124     6156   4825   4813   -248    708   -118       C  
ATOM   1698  CD2 LEU B 124      46.202  43.298  26.236  1.00 36.77           C  
ANISOU 1698  CD2 LEU B 124     5392   4248   4332   -185    512     75       C  
ATOM   1699  N   VAL B 125      44.807  42.771  21.834  1.00 26.82           N  
ANISOU 1699  N   VAL B 125     4148   2594   3448    344    274    174       N  
ATOM   1700  CA  VAL B 125      44.095  43.062  20.598  1.00 23.63           C  
ANISOU 1700  CA  VAL B 125     3769   2057   3153    504    274    184       C  
ATOM   1701  C   VAL B 125      43.126  44.212  20.820  1.00 23.92           C  
ANISOU 1701  C   VAL B 125     3859   2017   3211    508    468    151       C  
ATOM   1702  O   VAL B 125      42.557  44.354  21.900  1.00 31.11           O  
ANISOU 1702  O   VAL B 125     4752   2969   4098    422    548    160       O  
ATOM   1703  CB  VAL B 125      43.344  41.824  20.064  1.00 29.50           C  
ANISOU 1703  CB  VAL B 125     4425   2764   4021    619     86    287       C  
ATOM   1704  CG1 VAL B 125      42.315  41.324  21.065  1.00 29.54           C  
ANISOU 1704  CG1 VAL B 125     4361   2797   4066    573     78    362       C  
ATOM   1705  CG2 VAL B 125      42.682  42.138  18.737  1.00 33.89           C  
ANISOU 1705  CG2 VAL B 125     5008   3187   4680    788     83    292       C  
ATOM   1706  N   GLY B 126      42.968  45.048  19.798  1.00 32.17           N  
ANISOU 1706  N   GLY B 126     4968   2954   4299    608    545    111       N  
ATOM   1707  CA  GLY B 126      42.061  46.176  19.863  1.00 27.99           C  
ANISOU 1707  CA  GLY B 126     4492   2339   3803    626    726     78       C  
ATOM   1708  C   GLY B 126      41.760  46.733  18.482  1.00 34.44           C  
ANISOU 1708  C   GLY B 126     5354   3029   4701    775    750     69       C  
ATOM   1709  O   GLY B 126      42.157  46.157  17.459  1.00 28.38           O  
ANISOU 1709  O   GLY B 126     4537   2290   3957    845    593     91       O  
ATOM   1710  N   HIS B 127      41.051  47.858  18.460  1.00 35.04           N  
ANISOU 1710  N   HIS B 127     5457   3063   4795    769    898     32       N  
ATOM   1711  CA  HIS B 127      40.660  48.509  17.218  1.00 40.97           C  
ANISOU 1711  CA  HIS B 127     6143   3850   5573    808    850     27       C  
ATOM   1712  C   HIS B 127      40.874  50.013  17.314  1.00 38.95           C  
ANISOU 1712  C   HIS B 127     5952   3578   5269    749   1031    -41       C  
ATOM   1713  O   HIS B 127      40.538  50.633  18.319  1.00 36.85           O  
ANISOU 1713  O   HIS B 127     5741   3275   4985    686   1193    -75       O  
ATOM   1714  CB  HIS B 127      39.199  48.198  16.881  1.00 49.86           C  
ANISOU 1714  CB  HIS B 127     7177   4983   6784    854    767     82       C  
ATOM   1715  CG  HIS B 127      38.237  48.489  17.997  1.00 60.53           C  
ANISOU 1715  CG  HIS B 127     8558   6283   8156    826    905     97       C  
ATOM   1716  ND1 HIS B 127      37.603  49.706  18.137  1.00 67.86           N  
ANISOU 1716  ND1 HIS B 127     9516   7189   9081    796   1056     63       N  
ATOM   1717  CD2 HIS B 127      37.790  47.715  19.017  1.00 60.53           C  
ANISOU 1717  CD2 HIS B 127     8558   6254   8188    820    913    147       C  
ATOM   1718  CE1 HIS B 127      36.810  49.670  19.194  1.00 67.34           C  
ANISOU 1718  CE1 HIS B 127     9466   7081   9040    775   1157     81       C  
ATOM   1719  NE2 HIS B 127      36.905  48.474  19.745  1.00 63.05           N  
ANISOU 1719  NE2 HIS B 127     8905   6531   8519    789   1077    135       N  
ATOM   1720  N   ASP B 128      41.454  50.584  16.262  1.00 38.51           N  
ANISOU 1720  N   ASP B 128     5883   3556   5195    763    998    -60       N  
ATOM   1721  CA  ASP B 128      41.728  52.017  16.199  1.00 37.77           C  
ANISOU 1721  CA  ASP B 128     5835   3452   5066    710   1141   -107       C  
ATOM   1722  C   ASP B 128      41.112  52.577  14.924  1.00 47.94           C  
ANISOU 1722  C   ASP B 128     7058   4759   6399    762   1080    -79       C  
ATOM   1723  O   ASP B 128      41.257  51.983  13.846  1.00 45.22           O  
ANISOU 1723  O   ASP B 128     6651   4455   6076    820    927    -55       O  
ATOM   1724  CB  ASP B 128      43.235  52.284  16.166  1.00 41.24           C  
ANISOU 1724  CB  ASP B 128     6329   3909   5432    664   1171   -158       C  
ATOM   1725  CG  ASP B 128      43.913  52.045  17.496  1.00 43.58           C  
ANISOU 1725  CG  ASP B 128     6704   4193   5661    576   1264   -217       C  
ATOM   1726  OD1 ASP B 128      43.213  51.776  18.497  1.00 53.34           O  
ANISOU 1726  OD1 ASP B 128     7958   5403   6908    547   1328   -222       O  
ATOM   1727  OD2 ASP B 128      45.162  52.133  17.530  1.00 40.24           O  
ANISOU 1727  OD2 ASP B 128     6324   3796   5170    529   1275   -265       O  
ATOM   1728  N   THR B 129      40.427  53.712  15.059  1.00 47.87           N  
ANISOU 1728  N   THR B 129     7064   4720   6403    733   1198    -87       N  
ATOM   1729  CA  THR B 129      39.911  54.466  13.914  1.00 44.39           C  
ANISOU 1729  CA  THR B 129     6582   4291   5994    768   1169    -68       C  
ATOM   1730  C   THR B 129      40.665  55.782  13.810  1.00 44.23           C  
ANISOU 1730  C   THR B 129     6611   4254   5940    718   1289   -100       C  
ATOM   1731  O   THR B 129      40.675  56.559  14.758  1.00 51.47           O  
ANISOU 1731  O   THR B 129     7581   5132   6842    647   1435   -133       O  
ATOM   1732  CB  THR B 129      38.417  54.791  14.074  1.00 49.90           C  
ANISOU 1732  CB  THR B 129     7253   4964   6744    779   1203    -43       C  
ATOM   1733  OG1 THR B 129      37.665  53.577  14.184  1.00 55.80           O  
ANISOU 1733  OG1 THR B 129     7947   5725   7530    822   1086    -10       O  
ATOM   1734  CG2 THR B 129      37.906  55.584  12.881  1.00 50.47           C  
ANISOU 1734  CG2 THR B 129     7287   5046   6841    810   1174    -28       C  
ATOM   1735  N   PHE B 130      41.283  56.029  12.658  1.00 48.46           N  
ANISOU 1735  N   PHE B 130     7126   4819   6469    749   1225    -93       N  
ATOM   1736  CA  PHE B 130      42.094  57.229  12.457  1.00 53.68           C  
ANISOU 1736  CA  PHE B 130     7829   5464   7104    707   1324   -116       C  
ATOM   1737  C   PHE B 130      41.385  58.263  11.580  1.00 57.71           C  
ANISOU 1737  C   PHE B 130     8314   5961   7652    729   1349    -91       C  
ATOM   1738  O   PHE B 130      40.639  57.913  10.668  1.00 52.61           O  
ANISOU 1738  O   PHE B 130     7627   5328   7035    794   1274    -49       O  
ATOM   1739  CB  PHE B 130      43.432  56.870  11.810  1.00 50.60           C  
ANISOU 1739  CB  PHE B 130     7441   5111   6673    723   1254   -124       C  
ATOM   1740  CG  PHE B 130      44.345  56.065  12.697  1.00 51.70           C  
ANISOU 1740  CG  PHE B 130     7621   5260   6764    687   1251   -156       C  
ATOM   1741  CD1 PHE B 130      44.249  54.685  12.746  1.00 46.47           C  
ANISOU 1741  CD1 PHE B 130     6926   4625   6105    731   1127   -141       C  
ATOM   1742  CD2 PHE B 130      45.309  56.691  13.466  1.00 51.62           C  
ANISOU 1742  CD2 PHE B 130     7675   5231   6706    603   1365   -206       C  
ATOM   1743  CE1 PHE B 130      45.092  53.940  13.554  1.00 44.76           C  
ANISOU 1743  CE1 PHE B 130     6751   4414   5840    698   1124   -170       C  
ATOM   1744  CE2 PHE B 130      46.162  55.956  14.279  1.00 55.15           C  
ANISOU 1744  CE2 PHE B 130     8161   5694   7098    559   1360   -245       C  
ATOM   1745  CZ  PHE B 130      46.053  54.576  14.325  1.00 49.87           C  
ANISOU 1745  CZ  PHE B 130     7471   5050   6429    610   1244   -225       C  
ATOM   1746  N   THR B 131      41.645  59.535  11.868  1.00 62.66           N  
ANISOU 1746  N   THR B 131     8984   6546   8276    673   1484   -111       N  
ATOM   1747  CA  THR B 131      41.113  60.643  11.088  1.00 67.87           C  
ANISOU 1747  CA  THR B 131     9638   7177   8970    689   1541    -83       C  
ATOM   1748  C   THR B 131      42.174  61.737  11.042  1.00 67.81           C  
ANISOU 1748  C   THR B 131     9669   7149   8948    638   1627   -109       C  
ATOM   1749  O   THR B 131      43.089  61.752  11.860  1.00 66.08           O  
ANISOU 1749  O   THR B 131     9491   6922   8695    576   1679   -151       O  
ATOM   1750  CB  THR B 131      39.821  61.196  11.723  1.00 74.62           C  
ANISOU 1750  CB  THR B 131    10497   7989   9867    666   1628    -79       C  
ATOM   1751  OG1 THR B 131      38.844  60.150  11.814  1.00 79.35           O  
ANISOU 1751  OG1 THR B 131    11059   8607  10483    712   1546    -54       O  
ATOM   1752  CG2 THR B 131      39.240  62.340  10.899  1.00 78.55           C  
ANISOU 1752  CG2 THR B 131    11001   8442  10403    684   1714    -40       C  
ATOM   1753  N   LYS B 132      42.056  62.645  10.079  1.00 73.53           N  
ANISOU 1753  N   LYS B 132    10399   7844   9696    662   1682    -71       N  
ATOM   1754  CA  LYS B 132      43.006  63.746   9.938  1.00 75.27           C  
ANISOU 1754  CA  LYS B 132    10650   8037   9913    619   1766    -88       C  
ATOM   1755  C   LYS B 132      42.676  65.004  10.762  1.00 80.43           C  
ANISOU 1755  C   LYS B 132    11330   8628  10601    543   1906   -120       C  
ATOM   1756  O   LYS B 132      43.195  66.080  10.470  1.00 80.79           O  
ANISOU 1756  O   LYS B 132    11396   8638  10664    515   1986   -122       O  
ATOM   1757  CB  LYS B 132      43.124  64.116   8.466  1.00 66.57           C  
ANISOU 1757  CB  LYS B 132     9538   6934   8820    683   1756    -31       C  
ATOM   1758  CG  LYS B 132      43.763  63.040   7.619  1.00 60.48           C  
ANISOU 1758  CG  LYS B 132     8745   6225   8010    747   1626    -12       C  
ATOM   1759  CD  LYS B 132      43.727  63.423   6.160  1.00 57.25           C  
ANISOU 1759  CD  LYS B 132     8325   5818   7609    813   1620     45       C  
ATOM   1760  CE  LYS B 132      44.826  62.742   5.378  1.00 58.43           C  
ANISOU 1760  CE  LYS B 132     8465   6023   7715    856   1524     51       C  
ATOM   1761  NZ  LYS B 132      44.605  62.882   3.912  1.00 62.75           N  
ANISOU 1761  NZ  LYS B 132     8995   6585   8264    932   1499    107       N  
ATOM   1762  N   VAL B 133      41.837  64.880  11.790  1.00 86.76           N  
ANISOU 1762  N   VAL B 133    12132   9418  11416    510   1935   -145       N  
ATOM   1763  CA  VAL B 133      41.522  66.031  12.643  1.00 89.11           C  
ANISOU 1763  CA  VAL B 133    12456   9654  11746    435   2071   -182       C  
ATOM   1764  C   VAL B 133      42.709  66.423  13.520  1.00 89.22           C  
ANISOU 1764  C   VAL B 133    12517   9649  11733    344   2150   -246       C  
ATOM   1765  O   VAL B 133      42.556  67.128  14.519  1.00 88.83           O  
ANISOU 1765  O   VAL B 133    12493   9557  11701    266   2256   -295       O  
ATOM   1766  CB  VAL B 133      40.303  65.765  13.548  1.00 90.71           C  
ANISOU 1766  CB  VAL B 133    12655   9842  11970    422   2100   -191       C  
ATOM   1767  CG1 VAL B 133      39.057  65.554  12.704  1.00 90.06           C  
ANISOU 1767  CG1 VAL B 133    12536   9760  11923    501   2059   -126       C  
ATOM   1768  CG2 VAL B 133      40.558  64.569  14.465  1.00 92.00           C  
ANISOU 1768  CG2 VAL B 133    12831  10037  12088    402   2061   -219       C  
TER    1769      VAL B 133                                                      
HETATM 1770  C1  MPD A1134      49.180  32.790   7.218  1.00 59.54           C  
HETATM 1771  C2  MPD A1134      48.951  32.628   5.716  1.00 65.19           C  
HETATM 1772  O2  MPD A1134      48.923  31.199   5.471  1.00 77.40           O  
HETATM 1773  CM  MPD A1134      50.065  33.232   4.862  1.00 68.84           C  
HETATM 1774  C3  MPD A1134      47.605  33.181   5.276  1.00 58.25           C  
HETATM 1775  C4  MPD A1134      47.380  34.647   5.645  1.00 56.55           C  
HETATM 1776  O4  MPD A1134      48.177  35.527   4.886  1.00 52.26           O  
HETATM 1777  C5  MPD A1134      45.936  34.971   5.352  1.00 59.74           C  
HETATM 1778  O1  B4F B1134      47.696  54.443  19.393  1.00 44.07           O  
HETATM 1779  C1  B4F B1134      47.661  53.371  19.995  1.00 41.02           C  
HETATM 1780  N1  B4F B1134      46.907  52.310  19.657  1.00 41.93           N  
HETATM 1781  N2  B4F B1134      48.368  53.074  21.109  1.00 37.48           N  
HETATM 1782  C2  B4F B1134      48.057  51.758  21.639  1.00 35.94           C  
HETATM 1783  C3  B4F B1134      47.108  51.170  20.543  1.00 43.10           C  
HETATM 1784  C4  B4F B1134      47.813  50.007  19.833  1.00 35.58           C  
HETATM 1785  S1  B4F B1134      49.585  50.152  20.171  1.00 36.76           S  
HETATM 1786  C5  B4F B1134      49.226  50.781  21.840  1.00 34.11           C  
HETATM 1787  C6  B4F B1134      50.451  51.387  22.505  1.00 31.05           C  
HETATM 1788  C7  B4F B1134      51.433  50.322  22.967  1.00 36.47           C  
HETATM 1789  C8  B4F B1134      52.690  50.906  23.581  1.00 33.19           C  
HETATM 1790  C9  B4F B1134      53.770  49.866  23.840  1.00 45.32           C  
HETATM 1791  C10 B4F B1134      53.551  49.044  25.089  1.00 50.74           C  
HETATM 1792  O2  B4F B1134      53.646  49.552  26.199  1.00 56.63           O  
HETATM 1793  N3  B4F B1134      53.298  47.749  24.900  1.00 59.12           N  
HETATM 1794  C11 B4F B1134      53.659  46.692  25.837  1.00 58.83           C  
HETATM 1795  C12 B4F B1134      53.007  46.830  27.193  1.00 70.65           C  
HETATM 1796  N4  B4F B1134      51.858  45.954  27.381  1.00 68.15           N  
HETATM 1797  C13 B4F B1134      50.900  46.272  28.257  1.00 60.10           C  
HETATM 1798  O3  B4F B1134      50.706  47.432  28.609  1.00 60.44           O  
HETATM 1799  C14 B4F B1134      50.126  45.149  28.866  1.00 51.91           C  
HETATM 1800  C15 B4F B1134      49.498  45.444  30.070  1.00 50.55           C  
HETATM 1801  C16 B4F B1134      50.037  43.860  28.356  1.00 50.59           C  
HETATM 1802  C17 B4F B1134      49.351  42.878  29.046  1.00 49.00           C  
HETATM 1803  C18 B4F B1134      48.726  43.165  30.260  1.00 42.62           C  
HETATM 1804  C19 B4F B1134      48.793  44.470  30.773  1.00 47.89           C  
HETATM 1805  C20 B4F B1134      48.148  44.941  32.023  1.00 50.31           C  
HETATM 1806  O4  B4F B1134      47.202  44.353  32.540  1.00 53.67           O  
HETATM 1807  O5  B4F B1134      48.674  46.040  32.494  1.00 52.95           O  
HETATM 1808  C21 B4F B1134      48.001  42.081  30.995  1.00 38.67           C  
HETATM 1809  C22 B4F B1134      46.574  41.836  30.720  1.00 41.10           C  
HETATM 1810  C23 B4F B1134      45.811  42.597  29.845  1.00 37.08           C  
HETATM 1811  C24 B4F B1134      44.475  42.309  29.613  1.00 41.67           C  
HETATM 1812  C25 B4F B1134      43.889  41.235  30.269  1.00 41.12           C  
HETATM 1813  O6  B4F B1134      42.580  40.926  30.000  1.00 41.70           O  
HETATM 1814  C26 B4F B1134      44.613  40.465  31.160  1.00 40.49           C  
HETATM 1815  C27 B4F B1134      45.945  40.775  31.375  1.00 44.63           C  
HETATM 1816  O7  B4F B1134      46.617  39.975  32.280  1.00 38.61           O  
HETATM 1817  C28 B4F B1134      47.941  40.204  32.566  1.00 46.25           C  
HETATM 1818  C29 B4F B1134      48.659  41.270  31.917  1.00 42.41           C  
HETATM 1819  C30 B4F B1134      48.523  39.395  33.486  1.00 47.17           C  
HETATM 1820  C31 B4F B1134      49.916  39.576  33.848  1.00 48.42           C  
HETATM 1821  O8  B4F B1134      50.472  38.838  34.671  1.00 50.98           O  
HETATM 1822  C32 B4F B1134      50.633  40.657  33.185  1.00 46.48           C  
HETATM 1823  C33 B4F B1134      50.021  41.448  32.274  1.00 44.34           C  
HETATM 1824  O   HOH A2001      67.914  30.573   6.994  1.00 45.17           O  
HETATM 1825  O   HOH A2002      56.878  24.634   0.709  1.00 58.71           O  
HETATM 1826  O   HOH A2003      56.537  28.443  -0.552  1.00 43.90           O  
HETATM 1827  O   HOH A2004      66.335  44.938   6.750  1.00 45.03           O  
HETATM 1828  O   HOH A2005      58.833  38.411  -7.880  1.00 52.34           O  
HETATM 1829  O   HOH A2006      46.371  35.415  -3.917  1.00 48.01           O  
HETATM 1830  O   HOH A2007      60.440  47.896  -0.077  1.00 40.06           O  
HETATM 1831  O   HOH A2008      60.001  40.844  -3.881  1.00 31.34           O  
HETATM 1832  O   HOH A2009      56.312  37.359  -7.609  1.00 42.28           O  
HETATM 1833  O   HOH A2010      60.487  26.809  20.448  1.00 53.79           O  
HETATM 1834  O   HOH A2011      47.659  38.357  -4.838  1.00 35.61           O  
HETATM 1835  O   HOH A2012      52.159  30.545  21.356  1.00 57.84           O  
HETATM 1836  O   HOH A2013      47.557  34.389  -2.197  1.00 53.41           O  
HETATM 1837  O   HOH A2014      54.667  42.560  -3.701  1.00 33.22           O  
HETATM 1838  O   HOH A2015      53.830  43.820  -0.116  1.00 29.90           O  
HETATM 1839  O   HOH A2016      54.899  46.242   8.596  1.00 27.77           O  
HETATM 1840  O   HOH A2017      57.879  48.378   1.723  1.00 39.46           O  
HETATM 1841  O   HOH A2018      59.857  50.746  14.835  1.00 32.85           O  
HETATM 1842  O   HOH A2019      62.400  50.549  16.487  1.00 50.68           O  
HETATM 1843  O   HOH A2020      64.249  48.308  17.092  1.00 32.21           O  
HETATM 1844  O   HOH A2021      67.249  41.392  18.254  1.00 47.78           O  
HETATM 1845  O   HOH A2022      61.153  41.962  22.574  1.00 31.21           O  
HETATM 1846  O   HOH A2023      69.719  42.643  23.854  1.00 58.05           O  
HETATM 1847  O   HOH A2024      62.493  41.006  24.968  1.00 29.26           O  
HETATM 1848  O   HOH A2025      65.796  36.931  26.446  1.00 35.88           O  
HETATM 1849  O   HOH A2026      63.656  32.673  24.123  1.00 30.41           O  
HETATM 1850  O   HOH A2027      60.960  32.310  24.961  1.00 35.78           O  
HETATM 1851  O   HOH A2028      64.985  36.913  22.672  1.00 47.34           O  
HETATM 1852  O   HOH A2029      67.029  38.735  18.764  1.00 46.89           O  
HETATM 1853  O   HOH A2030      46.853  44.123  -2.386  1.00 31.58           O  
HETATM 1854  O   HOH A2031      52.845  45.172  -2.915  1.00 37.95           O  
HETATM 1855  O   HOH A2032      54.088  45.414  -7.961  1.00 52.01           O  
HETATM 1856  O   HOH A2033      55.984  40.054  -8.872  1.00 41.19           O  
HETATM 1857  O   HOH A2034      48.888  37.046 -13.865  1.00 49.46           O  
HETATM 1858  O   HOH A2035      44.708  39.845  -9.862  1.00 47.95           O  
HETATM 1859  O   HOH A2036      51.317  36.966  18.711  1.00 25.30           O  
HETATM 1860  O   HOH A2037      58.344  32.939  24.116  1.00 30.94           O  
HETATM 1861  O   HOH A2038      53.441  34.994  21.370  1.00 31.65           O  
HETATM 1862  O   HOH A2039      64.978  34.481  21.959  1.00 41.44           O  
HETATM 1863  O   HOH A2040      62.975  27.422  19.401  1.00 34.95           O  
HETATM 1864  O   HOH A2041      64.836  30.662  23.463  1.00 33.54           O  
HETATM 1865  O   HOH A2042      65.294  24.057  19.667  1.00 34.29           O  
HETATM 1866  O   HOH A2043      52.547  34.980  18.992  1.00 37.17           O  
HETATM 1867  O   HOH A2044      52.820  29.757  19.451  1.00 58.31           O  
HETATM 1868  O   HOH A2045      54.216  32.703  21.150  1.00 58.60           O  
HETATM 1869  O   HOH A2046      51.712  30.860  16.801  1.00 37.33           O  
HETATM 1870  O   HOH A2047      49.606  34.163  22.489  1.00 35.67           O  
HETATM 1871  O   HOH A2048      45.204  33.265  17.188  0.50 41.05           O  
HETATM 1872  O   HOH A2049      40.725  45.055  10.492  1.00 35.74           O  
HETATM 1873  O   HOH A2050      28.774  50.740   1.955  1.00 53.53           O  
HETATM 1874  O   HOH A2051      29.881  46.823   8.482  1.00 45.93           O  
HETATM 1875  O   HOH A2052      36.084  43.839  10.973  1.00 47.24           O  
HETATM 1876  O   HOH A2053      35.961  41.334   9.960  1.00 35.61           O  
HETATM 1877  O   HOH A2054      38.343  47.083   8.261  1.00 54.07           O  
HETATM 1878  O   HOH A2055      50.215  28.272  15.324  1.00 30.00           O  
HETATM 1879  O   HOH A2056      45.172  29.495  12.006  1.00 48.26           O  
HETATM 1880  O   HOH A2057      46.840  29.466   9.869  1.00 57.79           O  
HETATM 1881  O   HOH B2001      43.883  45.731  33.734  1.00 62.32           O  
HETATM 1882  O   HOH B2002      45.398  66.125   9.720  1.00 55.37           O  
HETATM 1883  O   HOH B2003      39.551  51.530  21.805  1.00 46.57           O  
HETATM 1884  O   HOH B2004      58.231  50.719   3.823  1.00 40.92           O  
HETATM 1885  O   HOH B2005      54.916  57.466  21.821  1.00 47.47           O  
HETATM 1886  O   HOH B2006      58.728  52.332  24.449  1.00 40.13           O  
HETATM 1887  O   HOH B2007      50.818  47.421  -3.416  1.00 47.20           O  
HETATM 1888  O   HOH B2008      42.759  47.147  -1.556  1.00 33.08           O  
HETATM 1889  O   HOH B2009      40.049  52.741  -1.778  1.00 51.70           O  
HETATM 1890  O   HOH B2010      60.524  47.082  21.107  1.00 39.18           O  
HETATM 1891  O   HOH B2011      65.134  45.749  29.682  1.00 54.87           O  
HETATM 1892  O   HOH B2012      39.324  47.646   9.923  1.00 48.88           O  
HETATM 1893  O   HOH B2013      51.673  42.948  25.197  1.00 37.34           O  
HETATM 1894  O   HOH B2014      60.424  41.437  26.908  1.00 32.79           O  
HETATM 1895  O   HOH B2015      58.944  30.896  32.606  1.00 37.52           O  
HETATM 1896  O   HOH B2016      59.001  29.592  30.323  1.00 35.99           O  
HETATM 1897  O   HOH B2017      51.694  30.331  27.814  1.00 34.20           O  
HETATM 1898  O   HOH B2018      48.345  36.293  24.391  1.00 28.27           O  
HETATM 1899  O   HOH B2019      40.604  49.026  21.091  1.00 41.38           O  
HETATM 1900  O   HOH B2020      42.263  50.880  21.254  1.00 47.52           O  
HETATM 1901  O   HOH B2021      44.527  43.220  33.921  1.00 52.70           O  
CONECT 1770 1771                                                                
CONECT 1771 1770 1772 1773 1774                                                 
CONECT 1772 1771                                                                
CONECT 1773 1771                                                                
CONECT 1774 1771 1775                                                           
CONECT 1775 1774 1776 1777                                                      
CONECT 1776 1775                                                                
CONECT 1777 1775                                                                
CONECT 1778 1779                                                                
CONECT 1779 1778 1780 1781                                                      
CONECT 1780 1779 1783                                                           
CONECT 1781 1779 1782                                                           
CONECT 1782 1781 1783 1786                                                      
CONECT 1783 1780 1782 1784                                                      
CONECT 1784 1783 1785                                                           
CONECT 1785 1784 1786                                                           
CONECT 1786 1782 1785 1787                                                      
CONECT 1787 1786 1788                                                           
CONECT 1788 1787 1789                                                           
CONECT 1789 1788 1790                                                           
CONECT 1790 1789 1791                                                           
CONECT 1791 1790 1792 1793                                                      
CONECT 1792 1791                                                                
CONECT 1793 1791 1794                                                           
CONECT 1794 1793 1795                                                           
CONECT 1795 1794 1796                                                           
CONECT 1796 1795 1797                                                           
CONECT 1797 1796 1798 1799                                                      
CONECT 1798 1797                                                                
CONECT 1799 1797 1800 1801                                                      
CONECT 1800 1799 1804                                                           
CONECT 1801 1799 1802                                                           
CONECT 1802 1801 1803                                                           
CONECT 1803 1802 1804 1808                                                      
CONECT 1804 1800 1803 1805                                                      
CONECT 1805 1804 1806 1807                                                      
CONECT 1806 1805                                                                
CONECT 1807 1805                                                                
CONECT 1808 1803 1809 1818                                                      
CONECT 1809 1808 1810 1815                                                      
CONECT 1810 1809 1811                                                           
CONECT 1811 1810 1812                                                           
CONECT 1812 1811 1813 1814                                                      
CONECT 1813 1812                                                                
CONECT 1814 1812 1815                                                           
CONECT 1815 1809 1814 1816                                                      
CONECT 1816 1815 1817                                                           
CONECT 1817 1816 1818 1819                                                      
CONECT 1818 1808 1817 1823                                                      
CONECT 1819 1817 1820                                                           
CONECT 1820 1819 1821 1822                                                      
CONECT 1821 1820                                                                
CONECT 1822 1820 1823                                                           
CONECT 1823 1818 1822                                                           
MASTER      438    0    2    3   18    0    8    6 1899    2   54   21          
END                                                                             
